# Supplementary material for: The proteomic landscape of Toxoplasma gondii extracellular vesicles across diverse host cell types
Source: Front Cell Infect Microbiol. 2025 Mar 18;15:1565684. doi: 10.3389/fcimb.2025.1565684 (PMC11958994; doi:10.3389/fcimb.2025.1565684)
Supplement: Supplementary Table 1 — Protein report. [file Table1.xlsx]

## Sheet: Summary
Protein Report
Protein Quantification Q Exactive
P230017_ Toxoplasma gondii-Evs
Teresa Cruz-Bustos
Institute of Parasitology
VetMedUni
25.06.2024
Sample Number	Sample Name	Species	Unexpected Species	Protein amount digested (µg)	Protein Concentration [µg/µl]	MS Analysis I	MS Analysis II
2401048	06_IPEC1_BR1a	T. gondii; S. scrofa	H. sapiens	4.5	0.162	2024-06-07 22:02:09	2024-06-12
2401049	06_IPEC1_BR2a			4.5	0.167	2024-06-08 19:43:41	2024-06-13
2401050	06_IPEC1_BR3a			4.5	0.168	2024-06-09 17:25:12	2024-06-14
2401051	06_IPEC1_BR4a			4.5	0.157	2024-06-10 19:41:22	2024-06-15
2401052	06_IPEC1_BR5a			4.5	0.161	2024-06-11 17:22:46	2024-06-16
2401053	06_C2C12_BR1a	T. gondii; M.musculus	H. sapiens	4.5	0.203	2024-06-08 02:18:52	2024-06-13
2401054	06_C2C12_BR2a			4.5	0.217	2024-06-09 00:00:24	2024-06-14
2401055	06_C2C12_BR3a			4.5	0.214	2024-06-10 02:16:36	2024-06-15
2401056	06_C2C12_BR4a			4.5	0.221	2024-06-10 23:58:05	2024-06-16
2401057	06_C2C12_BR5a			4.5	0.227	2024-06-11 21:39:34	2024-06-16
2401058	06_VeroCCL81_BR1a	T.gondii; C.aethiops	H. sapiens	4.5	0.266	2024-06-08 06:35:34	2024-06-13
2401059	06_VeroCCL81_BR2a			4.5	0.265	2024-06-09 08:51:49	2024-06-14
2401060	06_VeroCCL81_BR3a			4.5	0.277	2024-06-10 06:33:18	2024-06-15
2401061	06_VeroCCL81_BR4a			4.5	0.258	2024-06-11 04:14:45	2024-06-16
2401062	06_VeroCCL81_BR5a			4.5	0.257	2024-06-12 06:31:00	2024-06-17
2404052	06_Hs27_BR1a	T. gondii; H. sapiens	-	4.5	0.185	2024-06-08 15:26:57	2024-06-13
2404053	06_Hs27_BR2a			4.5	0.195	2024-06-09 13:08:32	2024-06-14
2404054	06_Hs27_BR3a			4.5	0.197	2024-06-10 10:50:06	2024-06-15
2404055	06_Hs27_BR4a			4.5	0.177	2024-06-11 13:06:02	2024-06-16
2404056	06_Hs27_BR5a			4.5	0.189	2024-06-12 10:47:42	2024-06-17
Sample Preparation FASP
5 µg of the protein in RIPA buffer was reduced with 3.75 µl 200 mM TCEP and alkylated with 3.75 µl 800 mM CAA for 30 min at 37°C, respectively. SDS was added to a final concentration of 2%, and samples were then acidified with phosphoric acid to a final concentration of 1%. After adding S-Trap buffer (90% MeOH, 100 mM TEAB, 6x the volume of sample), protein extracts were loaded onto a sTRAP colum…
Q Exactive Orbitrap LC-MS/MS
Peptides were separated on a nano-HPLC Ultimate 3000 RSLC system (Dionex). Sample pre-concentration and desalting was accomplished with a 5 mm Acclaim PepMap μ‑Precolumn (300 µm inner diameter, 5 µm particle size, and 100 Å pore size) (Dionex). For sample loading and desalting 2% ACN in ultra pure H2O with 0.05% TFA was used as a mobile phase with a flow rate of 5 µl/min. Separation of peptides w…
Database Search ID
Database search was performed using the Proteome Discoverer Software 2.4.1.15 (Thermo Fisher Scientific) with the following settings: - Protein Database: ToxoDB-67_TgondiiME49_AnnotatedProteins.fasta UP_Sus_scrofa_domesticus_tx9825_230504.fasta UP_Homo_sapiens_tx9606_230824.fasta UP_Chlorocebus_aethiops_tx9534_231215.fasta UP_Mus_musculus_tx10090_231213.fasta crapOhneHuman.fasta (modified from ht…

## Sheet: Summary Data Evaluation
Summary Quan Data Evaluation Toxo EV
Quan Search using Proteome Discoverer
Export of Quan raw data from ProteomeDiscoverer with the following filter settings
				Export to Excel contains:
				Protein information
				Protein abundances raw
				Protein abundances normalized
				Results in 2664 proteins		(see tab "ProtAbundNormAll")
						(see tab "ProtAbundRawAll")
						(see tab "Graphs PD")
Preparation in Excel
1	Protein abundances normalized are used for further calculation
2	Aggregation of abundance values by the mean within technical replicates (n=20)
3	Calculation of zero values per protein per group (4 x 5 biol replicates) for evaluation of data quality
4	Removal of proteins with low data quality:
	If values are available: 5 of 5 values per group are needed -> 0 missing values are valid									1873	proteins left
	On/Off Proteins are valid as well -> 5 missing values per group are valid
	Filter for "Zeros" in each group: 0 and 5 missing values
	Filter for "Sum NoZeros" = 0; 5; 10; 15 is possible, 20 missing values are not allowed
	1697	no zeros
	5	5 zeros
	24	10 zeros
	68	15 zeros
	20	20 zeros	-> removed
5	Remaining total number of proteins for ANOVA:									1853	Proteins
6	Replace missing values with 1 (1580 values replaced)				(see tab "LFQ_06-2_ANOVA_ToxoEV")
7	Log2 transformation				(see "Script R ANOVA_Toxo_EV")
8	Pairwise fold changes
9	ANOVA including FDR adjustment according to Benjamini and Hochberg and Tukey Post-hoc Tests
10	Save data as table for Excel				(see tab "Quan Results")
Data filtering and visualisation in Excel
Set limits for p-value and fold change
Filter column "Filter ANOVA and Tukey" for ANOVA and Tukey p-value: combined ("x" shows significance for both)
or alternatively filter both columns separately:
Filter column "p.ANOVA.fdr" for ANOVA p-value: set Number Filter less than 0.05
Filter column "Filter" for p-value set for Tukey Post-Hoc Test and fold change ("x" shows significant proteins)
Filter column "On/Off Protein" ("x" shows On/Off Proteins, these should be considered separately)
Data visualisation as abundance plots in Excel for each protein available
Additionally k-means Clustering

## Sheet: Graphs PD
Sample Abundance before Normalization											Sample Abundance after Normalization
Scores Plot PCA				All species							Scores Plot PCA				Filtered for toxoplasma

## Sheet: ProteinAbundRawAll
Accession1	Description	Contaminant	Marked as1	Accession2	Marked as2	# Peptides	# Unique Peptides	Score Sequest HT: Sequest HT	Abundance: F66: Sample, 6, C2C12, A	Abundance: F67: Sample, 7, C2C12, A	Abundance: F68: Sample, 8, C2C12, A	Abundance: F69: Sample, 9, C2C12, A	Abundance: F70: Sample, 10, C2C12, A	Abundance: F86: Sample, 6, C2C12, B	Abundance: F87: Sample, 7, C2C12, B	Abundance: F88: Sample, 8, C2C12, B	Abundance: F89: Sample, 9, C2C12, B	Abundance: F90: Sample, 10, C2C12, B	Abundance: F76: Sample, 16, Hs27, A	Abundance: F77: Sample, 17, Hs27, A	Abundance: F78: Sample, 18, Hs27, A	Abundance: F79: Sample, 19, Hs27, A	Abundance: F80: Sample, 20, Hs27, A	Abundance: F96: Sample, 16, Hs27, B	Abundance: F97: Sample, 17, Hs27, B	Abundance: F98: Sample, 18, Hs27, B	Abundance: F99: Sample, 19, Hs27, B	Abundance: F100: Sample, 20, Hs27, B	Abundance: F61: Sample, 1, IPEC1, A	Abundance: F62: Sample, 2, IPEC1, A	Abundance: F63: Sample, 3, IPEC1, A	Abundance: F64: Sample, 4, IPEC1, A	Abundance: F65: Sample, 5, IPEC1, A	Abundance: F81: Sample, 1, IPEC1, B	Abundance: F82: Sample, 2, IPEC1, B	Abundance: F83: Sample, 3, IPEC1, B	Abundance: F84: Sample, 4, IPEC1, B	Abundance: F85: Sample, 5, IPEC1, B	Abundance: F71: Sample, 11, VeroCCL81, A	Abundance: F72: Sample, 12, VeroCCL81, A	Abundance: F73: Sample, 13, VeroCCL81, A	Abundance: F74: Sample, 14, VeroCCL81, A	Abundance: F75: Sample, 15, VeroCCL81, A	Abundance: F91: Sample, 11, VeroCCL81, B	Abundance: F92: Sample, 12, VeroCCL81, B	Abundance: F93: Sample, 13, VeroCCL81, B	Abundance: F94: Sample, 14, VeroCCL81, B	Abundance: F95: Sample, 15, VeroCCL81, B
A0A0K0K1H8	Serotransferrin OS=Homo sapiens OX=9606 GN=HEL-S-71p PE=2 SV=1	FALSE	Human	A0A0K0K1H8		58	6	7205.91	2.50463e+08	2.57173e+08	2.68581e+08	1.89125e+08	2.1036e+08	1.95352e+08	2.61957e+08	2.75313e+08	2.06464e+08	2.38846e+08	1.17207e+08	230999893	1.98225e+08	2.36669e+08	2.55642e+08	1.02615e+08	2.16286e+08	2.16829e+08	2.87809e+08	2.78056e+08	1.10849e+08	1.07826e+08	1.10688e+08	1.10054e+08	1.57552e+07	8.07025e+07	1.01558e+08	1.26019e+08	1.17118e+08	1.86364e+07	2.97492e+08	2.05453e+08	1.85031e+08	2.20768e+08	2.04464e+08	2.4005e+08	2.02718e+08	1.98962e+08	2.63166e+08	2.44934e+08
TGME49_217680.P919	transcript=TGME49_217680.R919 | gene=TGME49_217680 | organism=Toxoplasma_gondii_ME49 | gene_product=dense granule protein GRA57 | transcript_product=dense granule protein GRA57 | location=TGME49_chrXII:1991989-2003898(-) | protein_length=2234 | sequence_SO=chromosome | SO=protein_coding_gene | is_pseudo=false	FALSE	Toxo	TGME49_217680.P919	Toxo	85	85	2609.4	5.44272e+07	5.30007e+07	4.60027e+07	3.69301e+07	3.88811e+07	4.06172e+07	4.86593e+07	4.74254e+07	4.04564e+07	4.00293e+07	1.89414e+08	3.80843e+08	3.74001e+08	4.53255e+08	4.61199e+08	1.54313e+08	3.90001e+08	3.99899e+08	4.94664e+08	5.01437e+08	5.46852e+07	3.10366e+07	2.53969e+07	3.34692e+07	8.70817e+06	4.29228e+07	2.87514e+07	3.08719e+07	3.40814e+07	8.1711e+06	4.4135e+08	3.84638e+08	3.00377e+08	3.91377e+08	3.86606e+08	3.72678e+08	4.02983e+08	3.37297e+08	4.47737e+08	4.26197e+08
B4E1B2	Serotransferrin OS=Homo sapiens OX=9606 PE=2 SV=1	FALSE	Human	B4E1B2		59	7	6822.3	2.3e+08	2.24527e+08	2.13086e+08	2.02077e+08	1.66278e+08	1.91574e+08	2.29118e+08	2.19448e+08	2.14101e+08	1.82572e+08	9.6227e+07	1.96149e+08	1.57715e+08	1.75217e+08	2.07977e+08	8.79643e+07	1.9107e+08	1.63303e+08	2.11962e+08	2.25753e+08	8.60713e+07	9.4706e+07	9.20696e+07	9.60618e+07	1.38413e+07	7.00628e+07	9.73558e+07	1.07334e+08	9.94826e+07	1.59948e+07	2.07965e+08	1.8198e+08	1.62035e+08	1.82988e+08	1.62313e+08	1.79766e+08	1.83924e+08	1.79739e+08	2.2051e+08	1.86099e+08
H6VRF8	Keratin, type II cytoskeletal 1 OS=Homo sapiens OX=9606 GN=KRT1 PE=3 SV=1	FALSE	Human	H6VRF8		58	49	5770.58	1.20348e+09	8.99302e+08	1.02588e+09	7.67141e+08	1.65395e+09	9.47428e+08	9.00877e+08	1.06146e+09	8.76463e+08	1.92223e+09	3.01011e+08	2.03025e+08	8.0219e+08	1.46957e+09	2.43203e+08	2.59592e+08	1.98927e+08	8.49394e+08	1.67121e+09	2.71182e+08	7.65867e+08	5.25767e+08	1.10552e+09	1.59373e+09	1.6633e+08	6.91832e+08	5.41111e+08	1.26346e+09	1.7989e+09	1.99344e+08	5.93492e+08	1.09586e+09	5.88357e+08	6.3769e+08	7.86083e+08	5.28661e+08	1.13096e+09	6.64355e+08	7.53833e+08	8.91433e+08
TGME49_288380.P3182	transcript=TGME49_288380.R3182 | gene=TGME49_288380 | organism=Toxoplasma_gondii_ME49 | gene_product=heat shock protein HSP90 | transcript_product=heat shock protein HSP90 | location=TGME49_chrIX:2483404-2487798(+) | protein_length=708 | sequence_SO=chromosome | SO=protein_coding_gene | is_pseudo=false	FALSE	Toxo	TGME49_288380.P3182	Toxo	57	53	2918.57	5.9285e+07	5.40806e+07	4.63484e+07	4.72696e+07	5.20916e+07	4.2925e+07	5.04186e+07	4.75694e+07	4.67422e+07	5.24898e+07	8.79836e+07	1.86603e+08	1.62587e+08	2.02106e+08	2.17208e+08	7.1774e+07	1.84407e+08	1.71543e+08	2.2382e+08	2.24147e+08	2.23097e+09	1.93988e+09	1.65836e+09	2.06901e+09	4.09096e+08	1.86366e+09	1.86172e+09	1.8761e+09	2.21619e+09	4.68768e+08	8.97407e+07	7.82471e+07	4.98527e+07	6.92346e+07	7.11958e+07	7.24676e+07	7.57999e+07	5.82944e+07	9.08817e+07	8.18295e+07
TGME49_268370.P2634	transcript=TGME49_268370.R2634 | gene=TGME49_268370 | organism=Toxoplasma_gondii_ME49 | gene_product=non-specific serine/threonine protein kinase | transcript_product=non-specific serine/threonine protein kinase | location=TGME49_chrVIII:6483666-6519629(-) | protein_length=8430 | sequence_SO=chromosome | SO=protein_coding_gene | is_pseudo=false	FALSE	Toxo	TGME49_268370.P2634	Toxo	100	100	1292.97	3.19029e+07	3.07505e+07	2.32237e+07	3.71931e+07	2.59103e+07	2.75499e+07	2.95832e+07	2.56884e+07	3.94253e+07	2.72946e+07	6.3743e+07	1.2064e+08	1.27265e+08	1.56506e+08	1.71718e+08	5.76258e+07	1.34197e+08	1.34484e+08	1.68621e+08	1.63404e+08	4.06031e+07	3.15291e+07	3.10778e+07	4.93905e+07	2.07532e+07	3.92775e+07	3.08452e+07	4.09116e+07	5.123e+07	2.09995e+07	4.89681e+07	3.68177e+07	3.20198e+07	5.05372e+07	5.01744e+07	4.70899e+07	3.98817e+07	3.60069e+07	5.38527e+07	5.24327e+07
TGME49_311720-t26_1-p1	transcript=TGME49_311720-t26_1 | gene=TGME49_311720 | organism=Toxoplasma_gondii_ME49 | gene_product=chaperonin protein BiP | transcript_product=chaperonin protein BiP | location=TGME49_chrXI:2225360-2228735(-) | protein_length=668 | sequence_SO=chromosome | SO=protein_coding_gene | is_pseudo=false	FALSE	Toxo	TGME49_311720-t26_1-p1	Toxo	45	40	5609.28	9.61082e+08	9.7351e+08	8.05578e+08	7.74024e+08	6.24621e+08	7.53284e+08	9.26332e+08	8.11396e+08	8.32248e+08	6.71414e+08	1.09731e+09	2.51205e+09	2.45921e+09	3.08751e+09	3.33156e+09	8.71946e+08	2.44286e+09	2.50943e+09	3.47928e+09	3.41783e+09	9.59183e+08	9.12848e+08	6.77114e+08	8.48139e+08	1.44048e+08	8.07058e+08	8.29204e+08	7.52285e+08	8.79129e+08	1.60582e+08	1.40932e+09	1.21171e+09	8.86046e+08	1.30994e+09	1.30465e+09	1.20097e+09	1.24278e+09	9.68749e+08	1.54013e+09	1.4476e+09
TGME49_226960-t26_1-p1	transcript=TGME49_226960-t26_1 | gene=TGME49_226960 | organism=Toxoplasma_gondii_ME49 | gene_product=phosphofructokinase PFKII | transcript_product=phosphofructokinase PFKII | location=TGME49_chrX:1186611-1197026(-) | protein_length=1225 | sequence_SO=chromosome | SO=protein_coding_gene | is_pseudo=false	FALSE	Toxo	TGME49_226960-t26_1-p1	Toxo	52	52	3174.77	2.18849e+08	2.04739e+08	1.72264e+08	1.4791e+08	1.3283e+08	1.59295e+08	1.95808e+08	1.69484e+08	1.55677e+08	1.42611e+08	2.84445e+08	5.99535e+08	5.50712e+08	6.95211e+08	6.96566e+08	2.17254e+08	5.58091e+08	5.46747e+08	7.40617e+08	7.49029e+08	1.80285e+08	1.62454e+08	1.35891e+08	1.9178e+08	3.63259e+07	1.39524e+08	1.54574e+08	1.48346e+08	1.82893e+08	3.67699e+07	3.44455e+08	3.01523e+08	2.32305e+08	3.11506e+08	3.05357e+08	2.70117e+08	2.95548e+08	2.5473e+08	3.50761e+08	3.33173e+08
TGME49_223390-t26_1-p1	transcript=TGME49_223390-t26_1 | gene=TGME49_223390 | organism=Toxoplasma_gondii_ME49 | gene_product=activating signal cointegrator 1 complex subunit 3 family 1 ASCC3L1, putative | transcript_product=activating signal cointegrator 1 complex subunit 3 family 1 ASCC3L1, putative | location=TGME49_chrX:3866423-3883318(+) | protein_length=2207 | sequence_SO=chromosome | SO=protein_coding_gene | is_ps…	FALSE	Toxo	TGME49_223390-t26_1-p1	Toxo	78	78	2485.28	8.19339e+07	7.69965e+07	6.61004e+07	5.04424e+07	4.85323e+07	5.504e+07	6.93131e+07	6.2552e+07	5.40128e+07	5.02213e+07	1.62768e+08	3.1712e+08	2.99204e+08	3.70229e+08	3.86819e+08	1.30149e+08	2.92268e+08	2.95309e+08	3.84849e+08	3.86173e+08	7.18108e+07	6.05945e+07	5.78099e+07	9.55377e+07	3.07714e+07	5.89725e+07	5.85495e+07	6.00014e+07	9.62575e+07	3.12885e+07	1.206e+08	1.19738e+08	8.59928e+07	1.1295e+08	1.11718e+08	9.68566e+07	1.05244e+08	8.97236e+07	1.22114e+08	1.14049e+08
P35527	Keratin, type I cytoskeletal 9 OS=Homo sapiens OX=9606 GN=KRT9 PE=1 SV=3	FALSE	Human	P35527		44	43	3348.39	5.87468e+08	5.29433e+08	3.6774e+08	3.87572e+08	6.64896e+08	4.69366e+08	5.45853e+08	3.95564e+08	4.24281e+08	7.66868e+08	1.94634e+08	1.71971e+08	5.18341e+08	8.195e+08	1.95062e+08	1.6891e+08	1.73808e+08	5.42765e+08	9.44982e+08	2.26889e+08	3.72508e+08	2.21907e+08	6.03466e+08	8.47178e+08	8.00337e+07	3.14729e+08	2.1507e+08	6.81593e+08	9.47147e+08	9.42698e+07	3.43941e+08	7.13128e+08	3.98079e+08	3.30134e+08	3.93409e+08	2.86697e+08	7.38356e+08	4.42047e+08	3.96731e+08	4.45938e+08
P35908	Keratin, type II cytoskeletal 2 epidermal OS=Homo sapiens OX=9606 GN=KRT2 PE=1 SV=2	FALSE	Human	P35908		60	44	3486.11	3.08335e+08	1.4984e+08	5.17505e+08	2.93892e+08	6.45691e+08	2.45101e+08	1.38901e+08	5.27028e+08	3.2024e+08	7.30166e+08	5.19285e+07	7.67995e+07	1.92621e+08	3.81364e+08	7.99462e+07	4.21163e+07	7.64735e+07	1.9073e+08	4.42808e+08	7.83522e+07	2.76503e+08	2.3665e+08	3.76681e+08	6.82094e+08	6.35478e+07	2.33842e+08	2.25416e+08	4.18466e+08	7.4832e+08	7.05537e+07	2.71255e+08	2.11616e+08	9.3017e+07	2.01046e+08	3.11554e+08	2.18093e+08	2.00087e+08	9.65372e+07	2.37966e+08	3.53673e+08
A0A1B0GVI3	Keratin 10 OS=Homo sapiens OX=9606 GN=KRT10 PE=1 SV=2	FALSE	Human	A0A1B0GVI3		39	29	3758.12	7.12529e+08	3.57159e+08	8.71654e+08	5.06733e+08	1.18155e+09	5.36032e+08	3.5237e+08	9.11196e+08	5.63553e+08	1.35639e+09	1.28694e+08	1.49641e+08	3.83603e+08	8.9772e+08	1.62631e+08	1.12388e+08	1.40522e+08	4.13714e+08	1.00976e+09	1.74275e+08	5.36523e+08	4.29607e+08	6.64771e+08	1.02054e+09	1.03821e+08	4.50113e+08	3.99735e+08	7.4677e+08	1.10775e+09	1.18312e+08	4.2932e+08	4.3918e+08	2.10617e+08	4.08352e+08	5.36618e+08	3.65803e+08	4.63309e+08	2.38098e+08	4.85316e+08	6.29452e+08
TGME49_206510.P588	transcript=TGME49_206510.R588 | gene=TGME49_206510 | organism=Toxoplasma_gondii_ME49 | gene_product=toxolysin TLN4 | transcript_product=toxolysin TLN4 | location=TGME49_chrVIIa:904000-917753(+) | protein_length=2435 | sequence_SO=chromosome | SO=protein_coding_gene | is_pseudo=false	FALSE	Toxo	TGME49_206510.P588	Toxo	64	64	2729.97	1.89326e+08	1.89186e+08	1.60422e+08	1.32497e+08	1.32775e+08	1.45526e+08	1.83909e+08	1.66786e+08	1.45512e+08	1.36391e+08	1.06986e+08	2.34646e+08	2.17483e+08	2.93151e+08	3.03202e+08	9.76647e+07	2.30311e+08	2.34524e+08	3.17349e+08	3.12927e+08	1.18654e+07	1.28475e+07	1.08992e+07	1.33908e+07	1.99368e+06	1.15879e+07	1.31762e+07	1.43895e+07	1.43546e+07	2.45014e+06	1.68738e+08	1.59436e+08	1.31832e+08	1.64288e+08	1.67371e+08	1.56125e+08	1.58977e+08	1.42586e+08	1.94682e+08	1.81932e+08
TGME49_318440.P3831	transcript=TGME49_318440.R3831 | gene=TGME49_318440 | organism=Toxoplasma_gondii_ME49 | gene_product=helicase associated domain (ha2) protein | transcript_product=helicase associated domain (ha2) protein | location=TGME49_chrIV:1321898-1335258(-) | protein_length=2234 | sequence_SO=chromosome | SO=protein_coding_gene | is_pseudo=false	FALSE	Toxo	TGME49_318440.P3831	Toxo	67	67	1788.94	2.61841e+07	2.84145e+07	2.73904e+07	2.2392e+07	2.07926e+07	2.25518e+07	2.8436e+07	2.8791e+07	2.34497e+07	2.35217e+07	9.22132e+07	1.88815e+08	1.981e+08	2.48839e+08	2.63865e+08	7.94635e+07	1.89533e+08	199925506	2.80755e+08	2.74408e+08	1.94186e+07	1.69608e+07	1.77258e+07	3.36813e+07	1.00678e+07	1.83844e+07	1.80405e+07	2.02324e+07	3.39301e+07	1.10595e+07	7.86583e+07	6.52191e+07	5.3486e+07	7.19561e+07	7.67178e+07	6.78147e+07	6.48072e+07	5.67524e+07	8.16878e+07	8.76384e+07
Q9NZM1	Myoferlin OS=Homo sapiens OX=9606 GN=MYOF PE=1 SV=1	FALSE	Human	Q9NZM1		84	42	1670.41	3.70085e+06	3.42422e+06	3.29772e+06	2.64028e+06	2.38912e+06	2.49301e+06	4.25151e+06	3.36419e+06	2.58483e+06	3.22966e+06	6.59799e+07	1.34894e+08	1.29088e+08	1.59177e+08	1.73916e+08	5.24805e+07	1.31593e+08	1.26023e+08	1.73328e+08	1.67724e+08	8.39859e+07	8.78216e+07	7.85628e+07	8.48667e+07	1.24863e+07	7.31836e+07	8.49727e+07	8.87978e+07	9.12268e+07	1.37026e+07	2.83189e+07	2.6315e+07	2.10853e+07	2.52035e+07	2.60233e+07	2.27232e+07	2.28055e+07	1.90984e+07	2.34429e+07	2.35328e+07
TGME49_231970.P1434	transcript=TGME49_231970.R1434 | gene=TGME49_231970 | organism=Toxoplasma_gondii_ME49 | gene_product=pre-mRNA processing splicing factor PRP8 | transcript_product=pre-mRNA processing splicing factor PRP8 | location=TGME49_chrVIII:1682051-1696653(+) | protein_length=2538 | sequence_SO=chromosome | SO=protein_coding_gene | is_pseudo=false	FALSE	Toxo	TGME49_231970.P1434	Toxo	77	52	1809.16	3.23939e+07	3.19214e+07	3.12199e+07	2.41136e+07	1.92293e+07	2.10432e+07	3.79852e+07	2.99631e+07	2.78508e+07	2.32591e+07	8.03096e+07	1.68031e+08	1.57651e+08	1.99119e+08	2.10385e+08	6.87074e+07	1.68776e+08	1.72516e+08	2.41064e+08	2.32268e+08	2.83937e+07	2.49212e+07	2.31223e+07	4.18904e+07	1.21805e+07	2.475e+07	2.44391e+07	2.79269e+07	4.33528e+07	1.29361e+07	6.96935e+07	5.71575e+07	5.28448e+07	6.32119e+07	6.54317e+07	5.61521e+07	5.93118e+07	4.96205e+07	6.9595e+07	7.37415e+07
A0A8I5KWT8	Myosin heavy chain 9 OS=Homo sapiens OX=9606 GN=MYH9 PE=1 SV=1	FALSE	Human	A0A8I5KWT8		66	17	1414.92	121985		288146			141613		167835		91019.9	1.18459e+07	2.76862e+07	2.09126e+07	2.41734e+07	2.91267e+07	4.26217e+06	1.9086e+07	1.7161e+07	2.65965e+07	3.25557e+07	5.12107e+07	3.54485e+07	3.11897e+07	3.94368e+07	7.90299e+06	4.01933e+07	3.19929e+07	3.25376e+07	4.10177e+07	8.57847e+06	1.46524e+07	9.85438e+06	4.99975e+06	6.66254e+06	6.03743e+06	5.20316e+06	7.54966e+06	3.66034e+06	7.14332e+06	7.16564e+06
TGME49_306060-t26_1-p1	transcript=TGME49_306060-t26_1 | gene=TGME49_306060 | organism=Toxoplasma_gondii_ME49 | gene_product=rhoptry neck protein RON8 | transcript_product=rhoptry neck protein RON8 | location=TGME49_chrIX:5779879-5794165(-) | protein_length=2980 | sequence_SO=chromosome | SO=protein_coding_gene | is_pseudo=false	FALSE	Toxo	TGME49_306060-t26_1-p1	Toxo	69	69	1814.96	3.1399e+07	3.9317e+07	2.96021e+07	2.65459e+07	2.24879e+07	2.78639e+07	2.99941e+07	2.94503e+07	2.33292e+07	2.34467e+07	8.45529e+07	1.66105e+08	1.76527e+08	2.13765e+08	2.22839e+08	7.36349e+07	1.65614e+08	1.7828e+08	2.24137e+08	2.28806e+08	6.87778e+07	5.83902e+07	5.42678e+07	7.18143e+07	1.72085e+07	6.16583e+07	5.88496e+07	6.11307e+07	7.44985e+07	1.89291e+07	6.94588e+07	5.8144e+07	5.14968e+07	6.65358e+07	6.75418e+07	6.16434e+07	5.47772e+07	5.07823e+07	7.44401e+07	7.36052e+07
TGME49_312630.P3676	transcript=TGME49_312630.R3676 | gene=TGME49_312630 | organism=Toxoplasma_gondii_ME49 | gene_product=glideosome-associated connector GAC | transcript_product=glideosome-associated connector GAC | location=TGME49_chrXI:2841095-2858527(-) | protein_length=2639 | sequence_SO=chromosome | SO=protein_coding_gene | is_pseudo=false	FALSE	Toxo	TGME49_312630.P3676	Toxo	64	64	2100.22	4.72428e+07	4.60783e+07	4.15735e+07	3.01353e+07	2.92745e+07	3.27148e+07	4.06761e+07	3.92175e+07	3.25202e+07	3.16348e+07	1.10335e+08	2.12946e+08	2.04694e+08	2.54888e+08	2.75141e+08	9.04378e+07	2.04763e+08	2.0656e+08	2.71267e+08	2.7472e+08	1.96171e+08	1.6321e+08	1.4941e+08	1.8533e+08	4.42586e+07	1.52714e+08	1.48762e+08	1.47816e+08	1.86011e+08	4.69629e+07	1.43201e+08	1.19577e+08	1.04483e+08	1.3065e+08	1.25483e+08	1.19423e+08	1.14783e+08	1.08267e+08	1.44795e+08	1.36651e+08
TGME49_278660.P3007	transcript=TGME49_278660.R3007 | gene=TGME49_278660 | organism=Toxoplasma_gondii_ME49 | gene_product=P-type ATPase4 | transcript_product=P-type ATPase4 | location=TGME49_chrXII:5949228-5961962(+) | protein_length=1338 | sequence_SO=chromosome | SO=protein_coding_gene | is_pseudo=false	FALSE	Toxo	TGME49_278660.P3007	Toxo	49	49	2002.73	9.74387e+07	8.36244e+07	7.8859e+07	7.23557e+07	6.08936e+07	7.94004e+07	8.97667e+07	7.9328e+07	7.95614e+07	6.64189e+07	1.74378e+08	3.67717e+08	3.47082e+08	4.25999e+08	4.41887e+08	1.46995e+08	4.16645e+08	3.40409e+08	4.65387e+08	4.46309e+08	1.12442e+08	1.0345e+08	8.35345e+07	9.92541e+07	1.80659e+07	9.28419e+07	9.35573e+07	9.08128e+07	1.03687e+08	2.06336e+07	1.94171e+08	1.68674e+08	1.36625e+08	1.77494e+08	1.7148e+08	1.52841e+08	1.6725e+08	1.41087e+08	1.978e+08	1.82146e+08
TGME49_244560.P1794	transcript=TGME49_244560.R1794 | gene=TGME49_244560 | organism=Toxoplasma_gondii_ME49 | gene_product=heat shock protein 90, putative | transcript_product=heat shock protein 90, putative | location=TGME49_chrVI:3358480-3362144(+) | protein_length=847 | sequence_SO=chromosome | SO=protein_coding_gene | is_pseudo=false	FALSE	Toxo	TGME49_244560.P1794	Toxo	57	56	3639.14	3.00789e+08	2.95676e+08	2.79512e+08	2.24969e+08	2.29807e+08	2.28631e+08	3.09121e+08	3.01992e+08	2.48049e+08	2.48552e+08	5.43681e+08	1.06956e+09	1.05857e+09	1.22987e+09	1.28155e+09	4.36971e+08	1.03072e+09	1.05129e+09	1.35132e+09	1.30057e+09	8.28552e+08	6.48559e+08	5.81972e+08	7.06884e+08	1.37035e+08	6.43112e+08	5.94996e+08	6.29853e+08	7.34963e+08	1.48851e+08	7.08596e+08	5.79985e+08	4.72077e+08	5.93788e+08	6.21092e+08	5.79491e+08	5.22662e+08	4.97593e+08	7.06687e+08	6.74882e+08
TGME49_311030-t26_1-p1	transcript=TGME49_311030-t26_1 | gene=TGME49_311030 | organism=Toxoplasma_gondii_ME49 | gene_product=U3 small nucleolar RNA-associated protein 10, putative | transcript_product=U3 small nucleolar RNA-associated protein 10, putative | location=TGME49_chrXI:1729617-1745014(-) | protein_length=3738 | sequence_SO=chromosome | SO=protein_coding_gene | is_pseudo=false	FALSE	Toxo	TGME49_311030-t26_1-p1	Toxo	72	72	1886.25	3.10272e+07	2.83349e+07	2.63227e+07	2.07791e+07	2.16262e+07	2.44656e+07	3.08041e+07	2.69905e+07	2.23669e+07	2.17988e+07	5.71495e+07	1.05314e+08	1.01903e+08	1.52509e+08	1.4658e+08	4.55977e+07	1.05927e+08	1.05575e+08	1.61999e+08	1.46267e+08	2.02012e+07	1.54974e+07	1.4608e+07	3.21356e+07	1.21411e+07	1.83927e+07	1.55645e+07	1.86711e+07	2.94386e+07	1.13847e+07	4.85384e+07	4.47682e+07	3.69446e+07	4.9236e+07	5.77433e+07	4.36908e+07	4.53036e+07	3.92054e+07	5.5936e+07	6.27788e+07
TGME49_263180.P2451	transcript=TGME49_263180.R2451 | gene=TGME49_263180 | organism=Toxoplasma_gondii_ME49 | gene_product=myosin D | transcript_product=myosin D | location=TGME49_chrVIIb:739658-747456(-) | protein_length=822 | sequence_SO=chromosome | SO=protein_coding_gene | is_pseudo=false	FALSE	Toxo	TGME49_263180.P2451	Toxo	48	48	3631.73	2.80787e+08	2.6917e+08	2.47782e+08	2.14039e+08	1.97323e+08	2.22425e+08	2.68111e+08	2.43225e+08	2.24002e+08	2.03432e+08	5.67846e+08	1.14741e+09	1.11602e+09	1.30076e+09	1.34329e+09	4.49325e+08	1.05471e+09	1.09488e+09	1.36702e+09	1.31666e+09	3.7112e+08	3.5281e+08	2.88833e+08	3.52551e+08	6.7227e+07	3.15459e+08	3.38171e+08	3.22076e+08	3.62259e+08	7.32521e+07	5.92373e+08	5.1135e+08	4.25829e+08	5.43834e+08	5.3475e+08	5.07198e+08	5.30121e+08	4.73806e+08	6.17236e+08	5.8624e+08
TGME49_216670-t26_1-p1	transcript=TGME49_216670-t26_1 | gene=TGME49_216670 | organism=Toxoplasma_gondii_ME49 | gene_product=FUSE-binding protein 2 / KH-type splicing regulatory protein | transcript_product=FUSE-binding protein 2 / KH-type splicing regulatory protein | location=TGME49_chrXI:5971686-5975725(-) | protein_length=941 | sequence_SO=chromosome | SO=protein_coding_gene | is_pseudo=false	FALSE	Toxo	TGME49_216670-t26_1-p1	Toxo	52	52	2454.13	9.35876e+07	9.67783e+07	8.63831e+07	6.98048e+07	7.22177e+07	7.2982e+07	9.99312e+07	9.06386e+07	7.66835e+07	8.01856e+07	2.12031e+08	4.13914e+08	4.22824e+08	4.86549e+08	5.47047e+08	1.87071e+08	4.26793e+08	4.50518e+08	5.68663e+08	5.87429e+08	4.47242e+07	4.13304e+07	3.85471e+07	5.27744e+07	1.19812e+07	4.21115e+07	4.07217e+07	4.46136e+07	5.12994e+07	1.47283e+07	1.16792e+08	9.20386e+07	8.60354e+07	1.0402e+08	1.15968e+08	1.07899e+08	9.94525e+07	9.87046e+07	1.15306e+08	1.19529e+08
TGME49_204050.P540	transcript=TGME49_204050.R540 | gene=TGME49_204050 | organism=Toxoplasma_gondii_ME49 | gene_product=subtilisin SUB1 | transcript_product=subtilisin SUB1 | location=TGME49_chrVIIa:2030677-2036482(+) | protein_length=761 | sequence_SO=chromosome | SO=protein_coding_gene | is_pseudo=false	FALSE	Toxo	TGME49_204050.P540	Toxo	32	32	2579.2	3.5042e+08	3.4293e+08	3.22297e+08	2.5853e+08	2.51379e+08	2.46125e+08	3.12309e+08	2.98555e+08	2.695e+08	2.82758e+08	2.73957e+08	5.3985e+08	470384234	5.83441e+08	6.00508e+08	2.21658e+08	5.22884e+08	4.78832e+08	6.7486e+08	6.46485e+08	7.01945e+07	8.01123e+07	6.52618e+07	6.63933e+07	1.07869e+07	5.4679e+07	7.33303e+07	7.19796e+07	6.8596e+07	1.43384e+07	8.52959e+08	7.18423e+08	5.27703e+08	6.64924e+08	6.60224e+08	6.257e+08	6.30084e+08	5.78917e+08	7.55946e+08	7.30804e+08
Q8VDD5	Myosin-9 OS=Mus musculus OX=10090 GN=Myh9 PE=1 SV=4	FALSE	Mouse	Q8VDD5		51	2	1158.31	84829.9	74079.8	60947.9	59938.2	51254.6			80421.8													24947235	2.00521e+07	1.96694e+07	2.15983e+07	4.37452e+06	2.01704e+07	1.88132e+07	1.81724e+07	1.92169e+07	4.6908e+06						40661.6
TGME49_311470.P3650	transcript=TGME49_311470.R3650 | gene=TGME49_311470 | organism=Toxoplasma_gondii_ME49 | gene_product=rhoptry neck protein RON5 | transcript_product=rhoptry neck protein RON5 | location=TGME49_chrXI:2084037-2103770(-) | protein_length=1704 | sequence_SO=chromosome | SO=protein_coding_gene | is_pseudo=false	FALSE	Toxo	TGME49_311470.P3650	Toxo	47	47	1581.54	3.94892e+07	3.84883e+07	3.53164e+07	2.87129e+07	2.52411e+07	3.13839e+07	3.54338e+07	3.50309e+07	3.23765e+07	2.95181e+07	9.77067e+07	1.98461e+08	2.05709e+08	2.43547e+08	2.55322e+08	8.34748e+07	1.97983e+08	2.05332e+08	2.73117e+08	2.68933e+08	1.22339e+08	1.02496e+08	8.75308e+07	1.07159e+08	2.06379e+07	9.65321e+07	9.40444e+07	9.25328e+07	1.14081e+08	2.18984e+07	8.53161e+07	7.25461e+07	5.81804e+07	7.62224e+07	7.93713e+07	6.98474e+07	7.04651e+07	6.14071e+07	8.99792e+07	8.4492e+07
TGME49_211680.P747	transcript=TGME49_211680.R747 | gene=TGME49_211680 | organism=Toxoplasma_gondii_ME49 | gene_product=protein disulfide isomerase | transcript_product=protein disulfide isomerase | location=TGME49_chrIV:1626551-1628375(+) | protein_length=471 | sequence_SO=chromosome | SO=protein_coding_gene | is_pseudo=false	FALSE	Toxo	TGME49_211680.P747	Toxo	38	37	4640.05	6.03617e+08	5.45136e+08	5.08082e+08	4.74889e+08	3.84687e+08	4.60831e+08	5.08504e+08	4.77616e+08	4.81937e+08	4.17409e+08	7.79878e+08	1.631e+09	1.58493e+09	1.78142e+09	1.90173e+09	6.32124e+08	1.57665e+09	1.57242e+09	1.95183e+09	1.97871e+09	5.75473e+08	5.93738e+08	5.12216e+08	6.04468e+08	8.76526e+07	4.8705e+08	5.5463e+08	5.57303e+08	5.93574e+08	9.72607e+07	1.04514e+09	8.96711e+08	7.82859e+08	1.00412e+09	9.53152e+08	8.40235e+08	8.48162e+08	7.96669e+08	1.08288e+09	1.01351e+09
TGME49_309600.P3573	transcript=TGME49_309600.R3573 | gene=TGME49_309600 | organism=Toxoplasma_gondii_ME49 | gene_product=dense granule protein GRA71 | transcript_product=dense granule protein GRA71 | location=TGME49_chrXI:751293-759036(+) | protein_length=960 | sequence_SO=chromosome | SO=protein_coding_gene | is_pseudo=false	FALSE	Toxo	TGME49_309600.P3573	Toxo	46	46	1968.85	4.50945e+07	4.52652e+07	3.75951e+07	3.33038e+07	3.00498e+07	3.53976e+07	4.32346e+07	3.69803e+07	3.72616e+07	3.21756e+07	1.39096e+08	2.9254e+08	2.43339e+08	3.12283e+08	3.35918e+08	1.15824e+08	2.63088e+08	2.45075e+08	3.4443e+08	3.36444e+08	4.39286e+07	3.45263e+07	2.79396e+07	4.10208e+07	9.76427e+06	4.04846e+07	3.15157e+07	3.01209e+07	3.54441e+07	1.01987e+07	2.66322e+08	2.743e+08	2.02983e+08	2.58905e+08	2.50728e+08	2.15534e+08	2.71662e+08	2.15663e+08	2.87576e+08	2.70461e+08
TGME49_201780.P473	transcript=TGME49_201780.R473 | gene=TGME49_201780 | organism=Toxoplasma_gondii_ME49 | gene_product=microneme protein MIC2 | transcript_product=microneme protein MIC2 | location=TGME49_chrVIIa:3794121-3797385(-) | protein_length=769 | sequence_SO=chromosome | SO=protein_coding_gene | is_pseudo=false	FALSE	Toxo	TGME49_201780.P473	Toxo	25	25	4193.81	7.53515e+08	7.21896e+08	5.35666e+08	5.57983e+08	4.50112e+08	5.86003e+08	6.64078e+08	5.25436e+08	5.55975e+08	4.6709e+08	4.4073e+08	1.0617e+09	7.95612e+08	8.74366e+08	1.2289e+09	3.70953e+08	9.9668e+08	8.17244e+08	9.70558e+08	1.27085e+09	8.2959e+07	1.04011e+08	8.0157e+07	9.15382e+07	1.14616e+07	7.02652e+07	9.5922e+07	8.98812e+07	9.1796e+07	1.23401e+07	7.61238e+08	7.62176e+08	6.1e+08	7.86944e+08	7.08863e+08	6.26394e+08	7.29858e+08	6.25691e+08	8.62205e+08	7.70769e+08
P05023	Sodium/potassium-transporting ATPase subunit alpha-1 OS=Homo sapiens OX=9606 GN=ATP1A1 PE=1 SV=1	FALSE	Human	P05023		43	10	1938.53	953116	854042	1.14211e+06	986908	1.13716e+06	1.19321e+06	1.59587e+06	1.44706e+06	1.30013e+06	1.18874e+06	2.37117e+07	4.99792e+07	5.05373e+07	6.36935e+07	6.8304e+07	1.8297e+07	5.09602e+07	5.1006e+07	7.09846e+07	7.23689e+07	7.34305e+07	8.07951e+07	5.96124e+07	7.31722e+07	9.03772e+06	5.96064e+07	7.29423e+07	6.7715e+07	7.83869e+07	1.03906e+07	2.69926e+07	2.24286e+07	1.72524e+07	2.36449e+07	2.33055e+07	2.17761e+07	2.2063e+07	1.89041e+07	2.64027e+07	2.52201e+07
TGME49_290160.P3223	transcript=TGME49_290160.R3223 | gene=TGME49_290160 | organism=Toxoplasma_gondii_ME49 | gene_product=sortilin-like receptor SORTLR | transcript_product=sortilin-like receptor SORTLR | location=TGME49_chrIX:3602604-3612365(-) | protein_length=1033 | sequence_SO=chromosome | SO=protein_coding_gene | is_pseudo=false	FALSE	Toxo	TGME49_290160.P3223	Toxo	44	44	2106.81	6.86066e+07	6.72447e+07	5.87843e+07	5.11884e+07	4.79912e+07	5.31108e+07	6.66069e+07	6.18054e+07	6.18757e+07	5.26271e+07	2.08014e+08	4.0529e+08	3.72688e+08	4.57531e+08	4.77152e+08	1.73525e+08	4.05299e+08	3.83868e+08	5.41573e+08	4.97522e+08	9.59135e+07	9.82344e+07	8.42224e+07	9.23534e+07	1.58737e+07	8.16082e+07	9.9568e+07	9.90259e+07	1.076e+08	1.79653e+07	1.6664e+08	1.35423e+08	1.11058e+08	1.4723e+08	1.40893e+08	1.43883e+08	1.47727e+08	1.26696e+08	1.76332e+08	1.67372e+08
Q59E93	Aminopeptidase (Fragment) OS=Homo sapiens OX=9606 PE=2 SV=1	FALSE	Human	Q59E93		38	34	1082.84	5.58223e+06	4.4222e+06	2.45001e+06	3.89098e+06	1.70697e+06	2.81011e+06	3.29047e+06	2.73974e+06	3.91828e+06	2.08204e+06	1.55575e+08	3.20316e+08	3.25242e+08	4.05735e+08	3.76287e+08	1.35969e+08	3.15248e+08	3.29105e+08	4.56048e+08	4.23471e+08	1.97979e+06	3.54591e+06	2.2941e+06	1.80329e+06	311117	1.49279e+06	1.23005e+06	1.88545e+06	2.2493e+06	308505	5.35545e+06	9.0816e+06	2.22497e+06	7.38368e+06	4.37052e+06	2.99612e+06	8.58169e+06	2.4984e+06	9.05429e+06	7.61034e+06
B7Z544	cDNA FLJ51742, highly similar to Inter-alpha-trypsin inhibitor heavy chain H4 OS=Homo sapiens OX=9606 PE=2 SV=1	FALSE	Human	B7Z544		21	20	2475.62	2.87601e+08	3.08594e+08	2.50078e+08	1.66433e+08	1.7868e+08	1.91647e+08	2.49291e+08	2.39136e+08	1.72455e+08	1.83472e+08	2.15649e+08	4.01129e+08	4.94941e+08	7.07008e+08	577393685	1.43022e+08	3.48877e+08	4.25542e+08	7.33472e+08	5.52559e+08	1.33566e+08	1.05991e+08	7.55653e+07	9.44628e+07	1.21007e+07	7.93191e+07	8.3292e+07	7.70718e+07	8.8123e+07	1.38506e+07	3.09001e+08	2.56265e+08	1.52447e+08	2.61302e+08	2.2699e+08	2.43928e+08	2.23846e+08	1.54167e+08	2.57172e+08	2.41751e+08
P08670	Vimentin OS=Homo sapiens OX=9606 GN=VIM PE=1 SV=4	FALSE	Human	P08670		49	10	1383.61	2.50204e+06	5.48256e+06	5.02745e+06	2.05906e+06	5.96441e+06	2.64744e+06	4.91263e+06	7.02026e+06	2.98825e+06	7.62714e+06	7.28529e+07	1.52247e+08	1.56458e+08	2.00843e+08	2.36143e+08	5.58824e+07	1.53027e+08	1.6459e+08	2.28507e+08	2.5777e+08	1.60875e+06	1.97294e+06	1.39918e+06	7.82968e+06	343889	3.54292e+06	3.42917e+06	2.50634e+06	8.11223e+06	575898	1.66786e+07	1.09372e+07	9.86603e+06	1.44709e+07	1.47018e+07	1.16704e+07	1.41203e+07	1.11379e+07	1.74031e+07	1.65781e+07
TGME49_208030-t26_1-p1	transcript=TGME49_208030-t26_1 | gene=TGME49_208030 | organism=Toxoplasma_gondii_ME49 | gene_product=microneme protein MIC4 | transcript_product=microneme protein MIC4 | location=TGME49_chrIb:531695-533437(+) | protein_length=580 | sequence_SO=chromosome | SO=protein_coding_gene | is_pseudo=false	FALSE	Toxo	TGME49_208030-t26_1-p1	Toxo	29	29	2438.57	6.64602e+08	6.45505e+08	6.21914e+08	4.85535e+08	4.7866e+08	5.15291e+08	6.26418e+08	6.37654e+08	5.74877e+08	5.58683e+08	4.59412e+08	9.14406e+08	7.90671e+08	9.10122e+08	1.02887e+09	4.06635e+08	9.34944e+08	8.66789e+08	1.10762e+09	1.07877e+09	9.81134e+07	1.10872e+08	1.01945e+08	1.32111e+08	2.10177e+07	1.08573e+08	1.3981e+08	1.55442e+08	1.53966e+08	2.57197e+07	8.43436e+08	6.53097e+08	5.95922e+08	7.16554e+08	6.47531e+08	6.82849e+08	6.67838e+08	6.42621e+08	8.23169e+08	7.59902e+08
A0A7P0TAE1	Heat shock protein 90 beta family member 1 OS=Homo sapiens OX=9606 GN=HSP90B1 PE=1 SV=1	FALSE	Human	A0A7P0TAE1		45	6	1095.02									337836	87076	875187	1.67827e+06	1.73636e+06	2.38643e+06	3.15391e+06	676128	1.69425e+06	1.40502e+06	2.15404e+06	3.1064e+06	4.33679e+07	2.95234e+07	4.3746e+07	3.91687e+07	8.69838e+06	3.7857e+07	2.91947e+07	4.41132e+07	4.01134e+07	9.20319e+06			139397	183795	258020	370495	68080.8	125290	137823
TGME49_223920-t26_1-p1	transcript=TGME49_223920-t26_1 | gene=TGME49_223920 | organism=Toxoplasma_gondii_ME49 | gene_product=rhoptry neck protein RON3 | transcript_product=rhoptry neck protein RON3 | location=TGME49_chrX:3453595-3464270(+) | protein_length=1958 | sequence_SO=chromosome | SO=protein_coding_gene | is_pseudo=false	FALSE	Toxo	TGME49_223920-t26_1-p1	Toxo	58	58	1591.36	2.27172e+08	2.56396e+08	2.83051e+08	1.9962e+08	2.34361e+08	2.13324e+08	3.03461e+08	3.1276e+08	2.06663e+08	2.62812e+08	2.56758e+08	4.76703e+08	5.32783e+08	8.26721e+08	7.25442e+08	2.32257e+08	4.77216e+08	5.81238e+08	9.19729e+08	7.66195e+08	1.87015e+08	1.71301e+08	1.58643e+08	1.58705e+08	3.84502e+07	1.82803e+08	1.95997e+08	2.104e+08	1.80068e+08	4.59624e+07	3.06135e+08	2.19463e+08	2.03826e+08	2.7176e+08	2.87446e+08	2.95852e+08	2.62595e+08	2.5289e+08	3.02002e+08	3.03512e+08
TGME49_201680-t26_1-p1	transcript=TGME49_201680-t26_1 | gene=TGME49_201680 | organism=Toxoplasma_gondii_ME49 | gene_product=eukaryotic initiation factor-3 subunit 10, putative | transcript_product=eukaryotic initiation factor-3 subunit 10, putative | location=TGME49_chrVIIa:3854159-3862560(+) | protein_length=1033 | sequence_SO=chromosome | SO=protein_coding_gene | is_pseudo=false	FALSE	Toxo	TGME49_201680-t26_1-p1	Toxo	48	48	1249.37	5.81138e+07	5.84156e+07	6.48327e+07	4.18227e+07	4.36676e+07	4.61542e+07	6.12403e+07	6.10649e+07	5.25017e+07	5.02776e+07	8.95094e+07	1.87982e+08	1.74004e+08	2.02176e+08	2.22249e+08	7.14456e+07	1.79402e+08	1.71865e+08	2.33021e+08	2.30094e+08	2.53606e+08	1.44646e+08	1.44023e+08	2.50799e+08	8.02149e+07	1.87232e+08	1.32757e+08	1.49099e+08	2.68396e+08	8.92023e+07	1.02802e+08	8.80087e+07	6.7263e+07	8.71319e+07	8.47778e+07	7.60799e+07	8.31237e+07	7.7374e+07	1.03552e+08	9.77763e+07
E9Q390	Myoferlin OS=Mus musculus OX=10090 GN=Myof PE=1 SV=2	FALSE	Mouse	E9Q390		57	15	1107.07	6.72208e+07	5.37958e+07	7.23881e+07	2.96361e+07	8.70543e+07	5.42066e+07	5.2933e+07	7.00667e+07	3.13201e+07	9.11404e+07	2.50882e+07	1.93175e+07	5.76282e+07	1.35076e+08	3.52329e+07	1.80157e+07	2.13702e+07	5.53176e+07	1.47673e+08	3.60213e+07	6.22632e+07	5.26849e+07	9.45919e+07	1.20413e+08	1.57906e+07	6.20432e+07	5.21209e+07	1.04594e+08	1.27191e+08	1.65978e+07	4.93046e+07	6.60924e+07	3.46796e+07	4.28386e+07	4.87682e+07	4.36008e+07	6.30985e+07	3.47509e+07	4.7839e+07	5.09914e+07
TGME49_291890.P3254	transcript=TGME49_291890.R3254 | gene=TGME49_291890 | organism=Toxoplasma_gondii_ME49 | gene_product=microneme protein MIC1 | transcript_product=microneme protein MIC1 | location=TGME49_chrIX:4394433-4396776(-) | protein_length=456 | sequence_SO=chromosome | SO=protein_coding_gene | is_pseudo=false	FALSE	Toxo	TGME49_291890.P3254	Toxo	27	27	2999.55	7.0765e+08	671507103	6.05441e+08	4.62586e+08	4.45598e+08	5.12085e+08	6.55305e+08	6.23899e+08	5.11834e+08	5.1102e+08	6.09937e+08	1.01318e+09	9.36069e+08	1.12438e+09	1.04289e+09	5.34171e+08	9.9459e+08	1.00328e+09	1.30943e+09	1.13387e+09	1.08207e+08	1.12503e+08	9.4746e+07	1.03454e+08	1.81973e+07	8.62742e+07	1.04921e+08	1.0287e+08	1.10488e+08	2.09254e+07	7.01566e+08	5.50699e+08	4.76328e+08	5.90182e+08	5.58814e+08	5.53059e+08	5.88683e+08	5.57496e+08	7.26743e+08	6.34749e+08
TGME49_309120.P3560	transcript=TGME49_309120.R3560 | gene=TGME49_309120 | organism=Toxoplasma_gondii_ME49 | gene_product=ribosomal protein RPL4 | transcript_product=ribosomal protein RPL4 | location=TGME49_chrXI:513855-515105(-) | protein_length=416 | sequence_SO=chromosome | SO=protein_coding_gene | is_pseudo=false	FALSE	Toxo	TGME49_309120.P3560	Toxo	34	34	5666.86	6.31249e+08	6.2638e+08	5.78818e+08	4.67869e+08	4.58441e+08	5.10506e+08	6.19183e+08	6.03823e+08	5.30276e+08	5.15209e+08	1.43595e+09	2.90486e+09	2.71752e+09	3.18846e+09	3.62433e+09	1.23078e+09	2.90045e+09	2.79113e+09	3.46412e+09	3.78422e+09	2.0826e+08	2.08665e+08	2.0051e+08	3.15564e+08	9.78262e+07	1.65976e+08	1.94227e+08	2.18038e+08	3.46491e+08	1.08159e+08	1.74309e+09	1.63584e+09	1.23026e+09	1.64562e+09	1.72242e+09	1.48322e+09	1.61018e+09	1.38199e+09	1.90843e+09	1.92407e+09
Q91V38	Heat shock protein 90, beta (Grp94), member 1 OS=Mus musculus OX=10090 GN=Hsp90b1 PE=2 SV=1	FALSE	Mouse	Q91V38		40	1	1084.76												324054	363525	696054				394884	632165		2.4263e+07	3.16212e+07	2.39403e+07	3.20866e+07	1.67688e+07	2.99843e+07	3.12698e+07	2.57676e+07	3.41731e+07	1.72014e+07	866773
TGME49_204130.P543	transcript=TGME49_204130.R543 | gene=TGME49_204130 | organism=Toxoplasma_gondii_ME49 | gene_product=perforin-like protein PLP1 | transcript_product=perforin-like protein PLP1 | location=TGME49_chrVIIa:1962608-1971451(-) | protein_length=1161 | sequence_SO=chromosome | SO=protein_coding_gene | is_pseudo=false	FALSE	Toxo	TGME49_204130.P543	Toxo	31	31	1835.3	1.76008e+08	1.63935e+08	1.6116e+08	1.33426e+08	1.23473e+08	1.36906e+08	1.63914e+08	1.55477e+08	1.39185e+08	1.30715e+08	1.10808e+08	2.10086e+08	2.13785e+08	2.51197e+08	2.84106e+08	9.01638e+07	2.14059e+08	2.24253e+08	2.83225e+08	2.86013e+08	1.45241e+07	1.49322e+07	1.25186e+07	1.30469e+07	1.90824e+06	1.10575e+07	1.25303e+07	1.22968e+07	1.43702e+07	2.43276e+06	1.89021e+08	1.59025e+08	1.34085e+08	1.72975e+08	1.72415e+08	1.62629e+08	1.56209e+08	1.37667e+08	1.84235e+08	1.78484e+08
TGME49_249990.P1955	transcript=TGME49_249990.R1955 | gene=TGME49_249990 | organism=Toxoplasma_gondii_ME49 | gene_product=dense granule protein GRA70 | transcript_product=dense granule protein GRA70 | location=TGME49_chrXII:4973183-4977966(-) | protein_length=838 | sequence_SO=chromosome | SO=protein_coding_gene | is_pseudo=false	FALSE	Toxo	TGME49_249990.P1955	Toxo	39	39	1995.29	6.21638e+07	6.53716e+07	5.56487e+07	4.92213e+07	4.32441e+07	5.05495e+07	6.82665e+07	5.28593e+07	5.33377e+07	4.60177e+07	1.94838e+08	4.06485e+08	3.73257e+08	4.42692e+08	4.63767e+08	1.58809e+08	3.78326e+08	3.74845e+08	4.59749e+08	4.73403e+08	7.15785e+07	5.33892e+07	4.28479e+07	6.28573e+07	1.40635e+07	7.026e+07	4.8633e+07	4.7854e+07	6.21238e+07	1.4804e+07	4.40395e+08	4.25858e+08	3.28608e+08	4.16173e+08	4.08072e+08	3.71687e+08	4.15094e+08	3.54966e+08	4.55531e+08	4.20886e+08
P02790	Hemopexin OS=Homo sapiens OX=9606 GN=HPX PE=1 SV=2	FALSE	Human	P02790		29	29	3976.25	1.91451e+09	1.81766e+09	1.57978e+09	1.298e+09	1.19191e+09	1.34477e+09	1.67733e+09	1.55759e+09	1.37153e+09	1.30291e+09	1.16822e+09	2.49368e+09	2.29283e+09	2.82359e+09	2.95945e+09	9.48979e+08	2.29231e+09	2.40527e+09	3.14335e+09	3.17455e+09	9.27902e+08	9.45136e+08	8.0967e+08	8.67798e+08	1.14716e+08	6.55855e+08	8.07592e+08	8.67442e+08	9.09571e+08	1.21853e+08	1.80322e+09	1.67338e+09	1.20951e+09	1.60091e+09	1.55567e+09	1.46353e+09	1.63023e+09	1.32385e+09	1.83233e+09	1.73273e+09
Q8VDN2	Sodium/potassium-transporting ATPase subunit alpha-1 OS=Mus musculus OX=10090 GN=Atp1a1 PE=1 SV=1	FALSE	Mouse	Q8VDN2		37	4	1598.17	146852	80388.8	153334	201212	64643	73706.4	98836.3	93748.8	98613.6	234295				573957	518870		415701	320685		489540	2.55587e+06	2.74073e+06	2.57109e+06	2.12696e+06	209274	2.17078e+06	2.63357e+06	3.02089e+06	3.74514e+06	301096	2.64972e+06	2.08737e+06	1.38897e+06	1.91684e+06	1.60521e+06	1.67384e+06	1.5252e+06	1.38617e+06	2.04216e+06	1.90216e+06
V9HWN7	Fructose-bisphosphate aldolase OS=Homo sapiens OX=9606 GN=HEL-S-87p PE=2 SV=1	FALSE	Human	V9HWN7		30	6	2307	531357	1.31614e+06	222554	812213	232157	3.90393e+06	665222	586833	311432	1.32559e+06	6.65828e+07	1.60757e+08	1.47279e+08	1.89806e+08	1.88441e+08	5.09641e+07	1.44634e+08	1.47577e+08	1.94057e+08	1.91172e+08	1.69221e+06	700798	723586	778552	338442	1.24178e+06	1.23515e+06	787901	1.36998e+06	313611	2.00626e+07	1.75125e+07	1.4277e+07	1.64088e+07	1.62338e+07	1.44685e+07	1.77507e+07	1.42203e+07	1.97881e+07	1.86335e+07
TGME49_232710-t26_1-p1	transcript=TGME49_232710-t26_1 | gene=TGME49_232710 | organism=Toxoplasma_gondii_ME49 | gene_product=ribosomal protein RPS3A | transcript_product=ribosomal protein RPS3A | location=TGME49_chrVIII:2235909-2237297(+) | protein_length=259 | sequence_SO=chromosome | SO=protein_coding_gene | is_pseudo=false	FALSE	Toxo	TGME49_232710-t26_1-p1	Toxo	27	27	3334.93	5.82734e+08	5.60111e+08	5.29921e+08	4.36684e+08	4.10991e+08	4.61983e+08	5.48142e+08	5.51232e+08	4.7171e+08	4.62062e+08	1.28711e+09	2.57169e+09	2.38758e+09	2.73381e+09	3.22397e+09	1.03579e+09	2.61035e+09	2.5343e+09	3.10467e+09	3.39625e+09	2.05602e+08	1.89175e+08	2.18015e+08	3.02475e+08	8.46944e+07	1.92281e+08	1.91828e+08	2.34786e+08	3.69428e+08	1.01276e+08	1.27983e+09	1.17625e+09	1.01706e+09	1.22624e+09	1.24059e+09	1.06167e+09	1.1338e+09	1.0651e+09	1.36938e+09	1.32331e+09
TGME49_253750.P2034	transcript=TGME49_253750.R2034 | gene=TGME49_253750 | organism=Toxoplasma_gondii_ME49 | gene_product=PLU-1 family protein | transcript_product=PLU-1 family protein | location=TGME49_chrIII:1145955-1174056(-) | protein_length=8088 | sequence_SO=chromosome | SO=protein_coding_gene | is_pseudo=false	FALSE	Toxo	TGME49_253750.P2034	Toxo	63	63	670.17	8.50797e+06	6.95924e+06	8.36781e+06	4.13774e+06	7.47369e+06	6.35003e+06	8.24824e+06	9.20804e+06	4.62411e+06	7.55798e+06	3.27854e+07	7.19166e+07	7.08291e+07	8.87332e+07	8.68274e+07	2.6655e+07	6.74766e+07	6.95672e+07	9.76413e+07	9.07277e+07	1.57253e+07	9.78456e+06	9.57374e+06	2.39422e+07	7.67276e+06	1.41647e+07	1.28781e+07	1.17323e+07	2.5393e+07	8.39311e+06	2.42296e+07	1.81661e+07	1.11832e+07	2.00294e+07	2.06105e+07	2.04683e+07	1.85616e+07	1.30248e+07	2.18474e+07	2.31639e+07
TGME49_294350.P3353	transcript=TGME49_294350.R3353 | gene=TGME49_294350 | organism=Toxoplasma_gondii_ME49 | gene_product=DEAD/DEAH box helicase domain-containing protein | transcript_product=DEAD/DEAH box helicase domain-containing protein | location=TGME49_chrIa:817330-838117(-) | protein_length=2276 | sequence_SO=chromosome | SO=protein_coding_gene | is_pseudo=false	FALSE	Toxo	TGME49_294350.P3353	Toxo	55	55	902.89	3.32774e+07	3.61167e+07	3.23041e+07	2.77874e+07	2.76139e+07	2.91313e+07	3.64446e+07	3.57157e+07	2.7678e+07	2.84219e+07	1.67677e+07	3.63998e+07	3.59268e+07	4.5451e+07	4.49687e+07	1.61425e+07	3.76242e+07	4.12241e+07	5.21259e+07	5.05288e+07	1.2604e+08	7.97546e+07	8.2712e+07	1.28494e+08	3.47654e+07	1.09559e+08	8.54176e+07	9.60749e+07	1.33702e+08	4.12202e+07	5.19711e+07	4.24462e+07	3.54048e+07	4.95358e+07	4.93631e+07	4.65463e+07	4.69519e+07	4.46137e+07	5.47755e+07	5.3595e+07
X5D2M8	Major vault protein (Fragment) OS=Homo sapiens OX=9606 GN=MVP PE=2 SV=1	FALSE	Human	X5D2M8		44	31	875	315897	108143	909901	942732	47030.4	1.22635e+06		457738	533115	89047.3	5.99346e+07	118106765	1.19344e+08	1.51988e+08	1.47987e+08	5.55459e+07	1.22699e+08	1.23713e+08	1.78675e+08	1.52802e+08	1.55175e+06	2.02759e+06	1.3942e+06	2.80962e+06	299109	2.45651e+06	2.04825e+06	2.44305e+06	4.01166e+06	756861	1.25767e+07	8.52166e+06	9.5477e+06	1.00536e+07	1.07664e+07	9.35925e+06	9.81903e+06	1.01055e+07	1.30147e+07	1.18495e+07
TGME49_290950-t26_1-p1	transcript=TGME49_290950-t26_1 | gene=TGME49_290950 | organism=Toxoplasma_gondii_ME49 | gene_product=clathrin heavy chain | transcript_product=clathrin heavy chain | location=TGME49_chrIX:3962308-3974515(-) | protein_length=1731 | sequence_SO=chromosome | SO=protein_coding_gene | is_pseudo=false	FALSE	Toxo	TGME49_290950-t26_1-p1	Toxo	57	57	817.96	1.73205e+07	1.70585e+07	1.57693e+07	1.16416e+07	1.02274e+07	1.16782e+07	1.66408e+07	1.54863e+07	1.25069e+07	1.21783e+07	3.56833e+07	7.34212e+07	6.81273e+07	9.68388e+07	9.77586e+07	2.96325e+07	7.05988e+07	7.1969e+07	1.04438e+08	1.0148e+08	4.23066e+07	4.22837e+07	3.55343e+07	8.27572e+07	3.14492e+07	3.33159e+07	3.54807e+07	4.30647e+07	8.54677e+07	3.37001e+07	2.54186e+07	2.25539e+07	1.73023e+07	2.22473e+07	2.24126e+07	1.91801e+07	1.94043e+07	1.99749e+07	2.64009e+07	2.61124e+07
TGME49_308090-t26_1-p1	transcript=TGME49_308090-t26_1 | gene=TGME49_308090 | organism=Toxoplasma_gondii_ME49 | gene_product=rhoptry protein ROP5 | transcript_product=rhoptry protein ROP5 | location=TGME49_chrXII:566721-568370(-) | protein_length=549 | sequence_SO=chromosome | SO=protein_coding_gene | is_pseudo=false	FALSE	Toxo	TGME49_308090-t26_1-p1	Toxo	30	30	2970.93	4.13847e+08	3.84068e+08	3.57954e+08	3.09651e+08	2.51535e+08	3.05707e+08	3.4221e+08	3.3738e+08	3.24097e+08	2.73465e+08	9.66341e+08	1.96885e+09	1.79629e+09	1.97646e+09	2.14515e+09	7.96634e+08	1.86043e+09	1.90751e+09	2.19317e+09	2.2549e+09	9.82898e+08	1.08515e+09	9.61879e+08	1.02842e+09	1.31592e+08	7.91372e+08	1.03561e+09	1.06834e+09	1.13199e+09	1.57609e+08	8.43413e+08	7.35363e+08	6.01543e+08	7.14962e+08	7.02456e+08	6.34253e+08	6.82278e+08	6.45014e+08	8.13138e+08	7.95243e+08
TGME49_280700.P3050	transcript=TGME49_280700.R3050 | gene=TGME49_280700 | organism=Toxoplasma_gondii_ME49 | gene_product=glutamate decarboxylase | transcript_product=glutamate decarboxylase | location=TGME49_chrVIIa:163923-171562(-) | protein_length=1225 | sequence_SO=chromosome | SO=protein_coding_gene | is_pseudo=false	FALSE	Toxo	TGME49_280700.P3050	Toxo	45	45	1228.83	3.18731e+07	3.29541e+07	3.06965e+07	2.21496e+07	2.48443e+07	2.76523e+07	3.33464e+07	3.63411e+07	2.97446e+07	2.81147e+07	1.0086e+08	1.98805e+08	1.99549e+08	2.49521e+08	2.48874e+08	8.4753e+07	1.94695e+08	2.14951e+08	2.88876e+08	2.77067e+08	3.14649e+07	3.47363e+07	3.09534e+07	3.75655e+07	9.61638e+06	3.12781e+07	3.80329e+07	3.68684e+07	4.24725e+07	1.03172e+07	7.61798e+07	6.6256e+07	5.49875e+07	7.11935e+07	7.56757e+07	6.55477e+07	7.60153e+07	6.48514e+07	8.58011e+07	8.56542e+07
TGME49_294620-t26_1-p1	transcript=TGME49_294620-t26_1 | gene=TGME49_294620 | organism=Toxoplasma_gondii_ME49 | gene_product=eukaryotic initiation factor-3, subunit 8, putative | transcript_product=eukaryotic initiation factor-3, subunit 8, putative | location=TGME49_chrIa:1004477-1011312(-) | protein_length=971 | sequence_SO=chromosome | SO=protein_coding_gene | is_pseudo=false	FALSE	Toxo	TGME49_294620-t26_1-p1	Toxo	34	34	1399.37	7.14363e+07	1.14725e+08	1.57361e+08	5.15302e+07	1.37782e+08	8.31748e+07	1.15464e+08	1.77725e+08	6.15739e+07	1.68917e+08	1.17652e+08	2.06017e+08	2.69517e+08	4.0184e+08	2.79498e+08	9.77073e+07	2.14674e+08	2.89776e+08	4.94762e+08	3.13149e+08	2.09662e+08	1.11615e+08	1.16928e+08	3.57444e+08	7.8127e+07	1.71164e+08	1.02802e+08	1.20068e+08	3.8472e+08	8.71647e+07	2.31064e+08	1.14532e+08	8.52758e+07	1.14931e+08	1.36507e+08	3.0493e+08	1.50037e+08	9.97252e+07	1.45101e+08	1.64159e+08
TGME49_278870-t26_1-p1	transcript=TGME49_278870-t26_1 | gene=TGME49_278870 | organism=Toxoplasma_gondii_ME49 | gene_product=myosin F | transcript_product=myosin F | location=TGME49_chrXII:5794929-5810468(+) | protein_length=1953 | sequence_SO=chromosome | SO=protein_coding_gene | is_pseudo=false	FALSE	Toxo	TGME49_278870-t26_1-p1	Toxo	44	44	1161.04	2.40061e+07	1.92201e+07	1.48692e+07	1.65267e+07	9.88505e+06	1.99751e+07	1.89065e+07	1.52825e+07	1.34044e+07	1.38745e+07	5.68925e+07	1.12743e+08	1.03238e+08	1.38466e+08	1.4551e+08	49334506	1.14318e+08	1.13681e+08	1.51185e+08	1.6315e+08	1.82244e+07	2.21189e+07	1.53956e+07	2.96402e+07	9.84946e+06	1.92614e+07	1.97068e+07	1.76629e+07	3.55314e+07	1.10176e+07	4.71316e+07	4.07863e+07	3.38141e+07	4.36271e+07	4.68203e+07	3.43451e+07	4.04672e+07	3.5038e+07	4.99623e+07	5.23645e+07
TGME49_286420-t26_1-p1	transcript=TGME49_286420-t26_1 | gene=TGME49_286420 | organism=Toxoplasma_gondii_ME49 | gene_product=elongation factor 1-alpha (EF-1-ALPHA), putative | transcript_product=elongation factor 1-alpha (EF-1-ALPHA), putative | location=TGME49_chrV:1836346-1838282(-) | protein_length=448 | sequence_SO=chromosome | SO=protein_coding_gene | is_pseudo=false	FALSE	Toxo	TGME49_286420-t26_1-p1	Toxo	23	18	1964.44	3.47663e+07	3.34513e+07	3.023e+07	2.62653e+07	2.25718e+07	2.62661e+07	3.7177e+07	4.26726e+07	2.67481e+07	2.34641e+07	7.0121e+07	1.62924e+08	1.31457e+08	1.61914e+08	1.94228e+08	5.71386e+07	1.30815e+08	1.31973e+08	1.99839e+08	1.92863e+08	77475668	7.55024e+07	5.46597e+07	9.23707e+07	1.91125e+07	5.34504e+07	6.47609e+07	6.47049e+07	8.84859e+07	2.09202e+07	6.28498e+07	6.03594e+07	4.6212e+07	6.29479e+07	6.11704e+07	5.16095e+07	5.40989e+07	4.696e+07	7.06208e+07	7.16491e+07
TGME49_243800-t26_1-p1	transcript=TGME49_243800-t26_1 | gene=TGME49_243800 | organism=Toxoplasma_gondii_ME49 | gene_product=long-chain fatty acid CoA ligase, putative | transcript_product=long-chain fatty acid CoA ligase, putative | location=TGME49_chrVI:2864312-2874635(-) | protein_length=758 | sequence_SO=chromosome | SO=protein_coding_gene | is_pseudo=false	FALSE	Toxo	TGME49_243800-t26_1-p1	Toxo	35	35	1278.63	7.18931e+07	6.91767e+07	5.51046e+07	5.31649e+07	4.69719e+07	5.09537e+07	6.27611e+07	6.01191e+07	59936605	5.5297e+07	1.16634e+08	2.50394e+08	2.27276e+08	2.81799e+08	280728125	9.46245e+07	2.38855e+08	2.26742e+08	3.25815e+08	3.08034e+08	8.02181e+07	7.27944e+07	6.1497e+07	8.08434e+07	1.22855e+07	6.42144e+07	6.86485e+07	6.89983e+07	8.55341e+07	1.4852e+07	1.22857e+08	1.10648e+08	8.84533e+07	1.19864e+08	1.1198e+08	1.06375e+08	1.09365e+08	9.6352e+07	1.37977e+08	1.34225e+08
V9HWB4	78 kDa glucose-regulated protein OS=Homo sapiens OX=9606 GN=HEL-S-89n PE=2 SV=1	FALSE	Human	V9HWB4		38	35	1305.93	1.52843e+07	1.75637e+07	1.83882e+07	1.67925e+07	1.34099e+07	1.45373e+07	1.9755e+07	2.02033e+07	2.02048e+07	1.6245e+07	4.62203e+07	9.10202e+07	8.41533e+07	9.7685e+07	1.15319e+08	3.58469e+07	8.08602e+07	8.52589e+07	1.18125e+08	1.17405e+08	3.7832e+08	3.19042e+08	2.68584e+08	3.65467e+08	7.81641e+07	3.15453e+08	3.0422e+08	3.03723e+08	3.80806e+08	8.92836e+07	3.80687e+07	3.40881e+07	2.85064e+07	3.85403e+07	3.50268e+07	3.91888e+07	3.94575e+07	3.18582e+07	4.39044e+07	3.70783e+07
TGME49_227360-t26_1-p1	transcript=TGME49_227360-t26_1 | gene=TGME49_227360 | organism=Toxoplasma_gondii_ME49 | gene_product=ribosomal protein RPL3 | transcript_product=ribosomal protein RPL3 | location=TGME49_chrX:994273-996966(-) | protein_length=389 | sequence_SO=chromosome | SO=protein_coding_gene | is_pseudo=false	FALSE	Toxo	TGME49_227360-t26_1-p1	Toxo	24	23	4249.12	5.37055e+08	4.28606e+08	5.08518e+08	4.02473e+08	3.80437e+08	4.10987e+08	4.73568e+08	5.4088e+08	4.39388e+08	4.50554e+08	1148527294	2.0925e+09	1.94935e+09	2.17903e+09	2.40389e+09	9.58811e+08	2.10987e+09	2.03992e+09	2.5713e+09	2.62298e+09	2.34838e+08	1.9269e+08	1.92531e+08	3.24131e+08	9.24173e+07	1.82187e+08	1.85736e+08	2.19115e+08	3.58489e+08	1.10514e+08	1.38074e+09	1.31045e+09	9.90925e+08	1.22339e+09	1.28052e+09	1.12463e+09	1.27646e+09	1.10672e+09	1.42415e+09	1.43024e+09
TGME49_255260-t26_1-p1	transcript=TGME49_255260-t26_1 | gene=TGME49_255260 | organism=Toxoplasma_gondii_ME49 | gene_product=apical membrane antigen AMA1 | transcript_product=apical membrane antigen AMA1 | location=TGME49_chrVIIb:4948498-4952962(+) | protein_length=569 | sequence_SO=chromosome | SO=protein_coding_gene | is_pseudo=false	FALSE	Toxo	TGME49_255260-t26_1-p1	Toxo	19	19	2572.15	3.99879e+08	3.90807e+08	3.43995e+08	2.98045e+08	2.77757e+08	3.19308e+08	3.92872e+08	3.72453e+08	3.15078e+08	2.93502e+08	4.65944e+08	9.40417e+08	9.17706e+08	1.03195e+09	1.16303e+09	3.74888e+08	9.17603e+08	9.34937e+08	1.124e+09	1.20743e+09	3.142e+08	3.50983e+08	3.05794e+08	3.46004e+08	4.76058e+07	2.7166e+08	3.44441e+08	3.5595e+08	3.58685e+08	4.5253e+07	5.76495e+08	5.06899e+08	4.01171e+08	5.57268e+08	5.30402e+08	4.90367e+08	5.38323e+08	4.32323e+08	6.17081e+08	5.64029e+08
TGME49_300100.P3453	transcript=TGME49_300100.R3453 | gene=TGME49_300100 | organism=Toxoplasma_gondii_ME49 | gene_product=rhoptry neck protein RON2 | transcript_product=rhoptry neck protein RON2 | location=TGME49_chrXII:214746-225245(-) | protein_length=1479 | sequence_SO=chromosome | SO=protein_coding_gene | is_pseudo=false	FALSE	Toxo	TGME49_300100.P3453	Toxo	48	48	1226.32	5.78915e+07	5.72172e+07	4.8329e+07	4.27739e+07	4.00539e+07	4.85569e+07	5.56214e+07	5.54934e+07	4.73368e+07	4.44737e+07	9.72529e+07	2.03122e+08	1.87518e+08	2.26707e+08	2.53134e+08	8.29918e+07	2.05278e+08	1.98496e+08	2.63162e+08	2.61774e+08	1.04012e+08	8.5431e+07	7.6017e+07	9.76555e+07	1.89544e+07	8.50477e+07	8.12405e+07	7.96083e+07	9.9299e+07	2.03121e+07	9.72191e+07	9.05596e+07	7.17947e+07	9.91134e+07	9.64412e+07	8.64292e+07	9.25138e+07	7.63957e+07	1.12876e+08	1.06989e+08
TGME49_305340.P3502	transcript=TGME49_305340.R3502 | gene=TGME49_305340 | organism=Toxoplasma_gondii_ME49 | gene_product=ATPase MORC | transcript_product=ATPase MORC | location=TGME49_chrIX:5376196-5389817(+) | protein_length=1916 | sequence_SO=chromosome | SO=protein_coding_gene | is_pseudo=false	FALSE	Toxo	TGME49_305340.P3502	Toxo	49	49	734.76	1.3966e+07	1.51252e+07	1.22757e+07	1.07483e+07	9.34526e+06	1.14069e+07	1.45655e+07	13848392	1.15205e+07	1.05685e+07	4.87642e+07	1.01712e+08	9.23494e+07	1.05228e+08	1.15341e+08	3.78419e+07	9.50241e+07	8.89571e+07	1.18424e+08	1.19732e+08	3.4466e+07	1.95986e+07	2.31779e+07	4.10498e+07	1.3634e+07	2.29599e+07	1.72009e+07	2.09529e+07	4.20886e+07	1.46207e+07	2.51462e+07	2.1662e+07	1.78922e+07	2.66089e+07	2.39722e+07	2.03391e+07	2.36325e+07	2.06102e+07	3.03592e+07	2.93969e+07
TGME49_228170.P1279	transcript=TGME49_228170.R1279 | gene=TGME49_228170 | organism=Toxoplasma_gondii_ME49 | gene_product=dense granule protein GRA44 | transcript_product=dense granule protein GRA44 | location=TGME49_chrX:521898-527392(-) | protein_length=1491 | sequence_SO=chromosome | SO=protein_coding_gene | is_pseudo=false	FALSE	Toxo	TGME49_228170.P1279	Toxo	48	48	1410.98	5.7366e+07	5.05668e+07	4.74022e+07	2.92176e+07	3.98153e+07	4.10155e+07	4.90422e+07	4.66447e+07	2.74068e+07	4.01368e+07	8.56396e+07	1.82329e+08	1.72325e+08	2.07109e+08	2.01121e+08	6.80828e+07	1.64824e+08	1.69446e+08	2.27431e+08	2.14872e+08	8.68169e+07	9.43746e+07	7.38776e+07	8.88306e+07	1.14823e+07	7.28878e+07	8.51396e+07	7.29136e+07	8.26429e+07	1.23574e+07	1.08078e+08	1.06234e+08	8.01636e+07	1.08602e+08	1.00544e+08	9.0072e+07	1.00188e+08	8.75913e+07	1.12383e+08	1.08267e+08
TGME49_273760-t26_1-p1	transcript=TGME49_273760-t26_1 | gene=TGME49_273760 | organism=Toxoplasma_gondii_ME49 | gene_product=heat shock protein HSP70 | transcript_product=heat shock protein HSP70 | location=TGME49_chrVIII:3289228-3291252(-) | protein_length=674 | sequence_SO=chromosome | SO=protein_coding_gene | is_pseudo=false	FALSE	Toxo	TGME49_273760-t26_1-p1	Toxo	35	29	1968.49	6.75268e+07	6.01889e+07	5.18521e+07	4.71379e+07	3.87579e+07	4.51676e+07	5.65065e+07	5.3569e+07	5.25486e+07	4.2089e+07	9.55165e+07	1.90151e+08	1.73521e+08	2.1833e+08	2.39412e+08	7.5598e+07	1.84153e+08	1.79721e+08	2.3722e+08	2.48641e+08	9.29866e+07	8.04398e+07	6.86712e+07	8.01705e+07	1.90684e+07	7.18898e+07	7.07741e+07	7.2163e+07	8.65185e+07	2.09088e+07	8.95546e+07	7.58551e+07	6.38216e+07	8.08843e+07	8.13231e+07	7.37942e+07	7.8376e+07	6.94186e+07	9.37369e+07	8.76743e+07
TGME49_287180.P3168	transcript=TGME49_287180.R3168 | gene=TGME49_287180 | organism=Toxoplasma_gondii_ME49 | gene_product=DNA polymerase V, putative | transcript_product=DNA polymerase V, putative | location=TGME49_chrV:1536412-1549879(+) | protein_length=2079 | sequence_SO=chromosome | SO=protein_coding_gene | is_pseudo=false	FALSE	Toxo	TGME49_287180.P3168	Toxo	46	46	1040.82	1.98515e+07	1.97404e+07	1.65078e+07	1.57236e+07	1.4228e+07	1.60827e+07	1.78255e+07	1.77281e+07	1.34702e+07	1.41553e+07	5.01518e+07	1.0383e+08	9.76048e+07	1.32729e+08	1.26879e+08	4.36856e+07	1.02466e+08	1.01884e+08	1.38778e+08	1.249e+08	1.44919e+07	1.14176e+07	9.8116e+06	1.81093e+07	5.58697e+06	1.24679e+07	1.19275e+07	1.12138e+07	1.92665e+07	6.04452e+06	4.94721e+07	4.11117e+07	3.56242e+07	4.25611e+07	4.31845e+07	3.93089e+07	4.27177e+07	3.70864e+07	4.73144e+07	4.65372e+07
TGME49_231480.P1420	transcript=TGME49_231480.R1420 | gene=TGME49_231480 | organism=Toxoplasma_gondii_ME49 | gene_product=GCN1, putative | transcript_product=GCN1, putative | location=TGME49_chrVIII:1456843-1473271(-) | protein_length=3416 | sequence_SO=chromosome | SO=protein_coding_gene | is_pseudo=false	FALSE	Toxo	TGME49_231480.P1420	Toxo	50	50	495.72	4.43428e+06	4.56931e+06	5.1987e+06	3.30073e+06	3.76578e+06	4.25084e+06	4.57033e+06	4.23517e+06	2.64151e+06	4.34184e+06	1.25594e+07	2.92816e+07	3.06539e+07	4.26467e+07	3.58996e+07	1.11183e+07	2.84118e+07	2.86354e+07	4.65688e+07	3.94047e+07	3.34038e+07	2.54921e+07	2.39757e+07	4.32408e+07	1.74604e+07	3.37812e+07	2.41532e+07	2.50437e+07	4.36967e+07	1.59988e+07	6.736e+06	6.39369e+06	4.27368e+06	8.81687e+06	8.62488e+06	6.76792e+06	6.57174e+06	5.44473e+06	8.83947e+06	8.38305e+06
P07355	Annexin A2 OS=Homo sapiens OX=9606 GN=ANXA2 PE=1 SV=2	FALSE	Human	P07355		30	12	2312.07	243354		701456	384952	1.67993e+06	67063.5	143646	1.32556e+06	336097	936985	1.28537e+08	2.72958e+08	2.63897e+08	2.72261e+08	3.32203e+08	1.05837e+08	2.70037e+08	2.69136e+08	3.15716e+08	3.56461e+08	6.72436e+07	7.24208e+07	6.16906e+07	7.00731e+07	1.3573e+07	5.38837e+07	6.45588e+07	6.3854e+07	7.00356e+07	1.34046e+07	1.05645e+08	9.09874e+07	7.31323e+07	9.91507e+07	9.87464e+07	9.26945e+07	9.6778e+07	7.61241e+07	1.14354e+08	1.14795e+08
TGME49_292020.P3257	transcript=TGME49_292020.R3257 | gene=TGME49_292020 | organism=Toxoplasma_gondii_ME49 | gene_product=cysteine repeat modular protein CRMPB | transcript_product=cysteine repeat modular protein CRMPB | location=TGME49_chrIX:4478921-4506850(+) | protein_length=7591 | sequence_SO=chromosome | SO=protein_coding_gene | is_pseudo=false	FALSE	Toxo	TGME49_292020.P3257	Toxo	64	64	959.39	1.80041e+07	2.38248e+07	2.01954e+07	1.52703e+07	1.49261e+07	1.39435e+07	2.29278e+07	1.84221e+07	1.65091e+07	1.66963e+07	6.31579e+07	1.21458e+08	1.15547e+08	1.39931e+08	1.36265e+08	5.58714e+07	1.2013e+08	1.19324e+08	1.54484e+08	1.47449e+08	4.32405e+07	3.97119e+07	3.71051e+07	4.23562e+07	8.91491e+06	3.7117e+07	3.69113e+07	4.24183e+07	4.36986e+07	1.02374e+07	6.57098e+07	5.47018e+07	5.24807e+07	6.35251e+07	6.03458e+07	5.71355e+07	5.84398e+07	5.78534e+07	6.54931e+07	6.91815e+07
TGME49_313410.P3704	transcript=TGME49_313410.R3704 | gene=TGME49_313410 | organism=Toxoplasma_gondii_ME49 | gene_product=proteasome 26S regulatory subunit | transcript_product=proteasome 26S regulatory subunit | location=TGME49_chrXI:3350293-3360813(+) | protein_length=1091 | sequence_SO=chromosome | SO=protein_coding_gene | is_pseudo=false	FALSE	Toxo	TGME49_313410.P3704	Toxo	42	42	1618.78	3.77002e+07	4.27822e+07	3.70418e+07	2.7748e+07	2.80416e+07	3.05941e+07	4.13356e+07	4.03197e+07	3.28869e+07	3.39536e+07	5.94446e+07	1.01352e+08	1.10131e+08	1.47878e+08	1.29875e+08	5.00307e+07	1.08903e+08	1.15073e+08	1.67877e+08	1.34713e+08	8.58058e+07	5.91461e+07	5.52144e+07	7.39048e+07	2.15729e+07	7.01533e+07	5.57731e+07	5.82478e+07	7.97313e+07	2.39237e+07	4.31956e+07	3.17684e+07	2.91496e+07	3.72372e+07	3.81328e+07	3.68268e+07	3.43355e+07	3.32642e+07	4.56135e+07	4.53545e+07
TGME49_218410-t26_1-p1	transcript=TGME49_218410-t26_1 | gene=TGME49_218410 | organism=Toxoplasma_gondii_ME49 | gene_product=ribosomal protein RPP0 | transcript_product=ribosomal protein RPP0 | location=TGME49_chrXII:1531423-1532964(+) | protein_length=314 | sequence_SO=chromosome | SO=protein_coding_gene | is_pseudo=false	FALSE	Toxo	TGME49_218410-t26_1-p1	Toxo	23	22	3547.28	1.13425e+09	1.04619e+09	9.91545e+08	8.59771e+08	7.69126e+08	9.12834e+08	1.08818e+09	1.01046e+09	9.69866e+08	8.37202e+08	1.37358e+09	2.65566e+09	2.57986e+09	3.14895e+09	3.305e+09	1.22354e+09	2.72958e+09	2.67416e+09	3.48865e+09	3.31027e+09	4.28018e+08	4.60847e+08	3.8113e+08	4.62428e+08	6.84114e+07	3.40558e+08	4.45277e+08	4.21896e+08	5.09487e+08	7.48083e+07	1.5628e+09	1.50513e+09	1.23059e+09	1.5456e+09	1.54899e+09	1.38767e+09	1.59594e+09	1.4077e+09	1.78385e+09	1.68712e+09
TGME49_250710.P1961	transcript=TGME49_250710.R1961 | gene=TGME49_250710 | organism=Toxoplasma_gondii_ME49 | gene_product=microneme protein MIC10 | transcript_product=microneme protein MIC10 | location=TGME49_chrXII:5143982-5144578(+) | protein_length=198 | sequence_SO=chromosome | SO=protein_coding_gene | is_pseudo=false	FALSE	Toxo	TGME49_250710.P1961	Toxo	22	22	1933.23	2.09507e+08	1.98718e+08	1.97748e+08	2.56732e+08	3.1257e+08	1.7717e+08	2.17864e+08	2.21805e+08	3.08641e+08	3.88556e+08	1.55482e+08	3.21044e+08	5.26608e+08	6.0395e+08	3.89455e+08	1.39782e+08	3.47683e+08	6.3038e+08	7.48104e+08	4.65072e+08	3.58396e+07	3.82911e+07	4.24952e+07	4.45353e+07	4.72798e+06	3.0089e+07	4.04967e+07	5.1848e+07	5.87699e+07	6.17256e+06	3.67748e+08	4.57474e+08	3.33696e+08	3.71624e+08	4.25832e+08	3.12543e+08	5.08988e+08	3.95904e+08	4.65612e+08	5.12014e+08
Q3U6S1	IF rod domain-containing protein OS=Mus musculus OX=10090 GN=Vim PE=2 SV=1	FALSE	Mouse	Q3U6S1		45	6	957.04	8.93672e+06	7.71289e+06	1.14383e+07	7.26375e+06	9.54945e+06	7.51088e+06	8.60412e+06	1.22677e+07	7.86108e+06	1.07499e+07				526242	826482		876310		240327		704451		199294	162730													583348
TGME49_218610-t26_1-p1	transcript=TGME49_218610-t26_1 | gene=TGME49_218610 | organism=Toxoplasma_gondii_ME49 | gene_product=ATPase (DUF699) protein | transcript_product=ATPase (DUF699) protein | location=TGME49_chrXII:1365292-1375295(-) | protein_length=1247 | sequence_SO=chromosome | SO=protein_coding_gene | is_pseudo=false	FALSE	Toxo	TGME49_218610-t26_1-p1	Toxo	41	41	673.17	2.90115e+07	2.16215e+07	1.98655e+07	3.71862e+07	1.42813e+07	2.35083e+07	2.1055e+07	1.9099e+07	4.29311e+07	1.54665e+07	5.24378e+07	9.28302e+07	9.64667e+07	1.41018e+08	1.12541e+08	4.25891e+07	9.45032e+07	8.78851e+07	1.46694e+08	1.17289e+08	8.48384e+06	1.55403e+07	6.08509e+06	9.25894e+06	2.66091e+06	6.76887e+06	1.40625e+07	5.61615e+06	8.82218e+06	2.93736e+06	4.65086e+07	4.6253e+07	3.32064e+07	4.73921e+07	5.29654e+07	3.70716e+07	4.99692e+07	3.30614e+07	5.00089e+07	5.62324e+07
TGME49_216210-t26_1-p1	transcript=TGME49_216210-t26_1 | gene=TGME49_216210 | organism=Toxoplasma_gondii_ME49 | gene_product=hypothetical protein | transcript_product=hypothetical protein | location=TGME49_chrXI:6320443-6344336(+) | protein_length=5565 | sequence_SO=chromosome | SO=protein_coding_gene | is_pseudo=false	FALSE	Toxo	TGME49_216210-t26_1-p1	Toxo	56	56	608.06	1.1155e+07	1.05958e+07	1.07622e+07	6.41868e+06	8.34979e+06	9.04616e+06	1.02939e+07	9.4512e+06	6.58041e+06	6.91789e+06	2.38525e+07	4.92716e+07	5.06816e+07	6.17474e+07	59071623	2.07747e+07	4.6344e+07	4.88324e+07	7.35495e+07	5.84196e+07	3.97988e+06	5.04852e+06	4.20406e+06	6.47786e+06	2.81377e+06	3.45648e+06	4.1149e+06	4.37604e+06	7.33742e+06	2.97779e+06	1.7033e+07	1.61266e+07	1.26711e+07	1.87963e+07	2.04932e+07	1.51096e+07	1.25967e+07	1.35993e+07	2.24757e+07	2.54465e+07
TGME49_273090-t26_1-p1	transcript=TGME49_273090-t26_1 | gene=TGME49_273090 | organism=Toxoplasma_gondii_ME49 | gene_product=cell division protein CDC48CY | transcript_product=cell division protein CDC48CY | location=TGME49_chrVIII:3665307-3674504(-) | protein_length=811 | sequence_SO=chromosome | SO=protein_coding_gene | is_pseudo=false	FALSE	Toxo	TGME49_273090-t26_1-p1	Toxo	44	41	1458.62	2.32963e+08	1.58832e+08	1.39795e+08	2.03759e+08	8.95453e+07	2.08073e+08	1.71132e+08	1.40909e+08	2.14343e+08	9.30028e+07	3.05253e+08	7.44212e+08	5.60077e+08	4.18591e+08	6.94431e+08	2.90474e+08	7.18152e+08	5.4049e+08	4.17587e+08	6.4036e+08	2.90514e+08	2.97847e+08	2.74648e+08	2.97639e+08	5.39551e+07	2.60258e+08	3.32347e+08	3.06262e+08	2.91221e+08	5.74348e+07	2.04174e+08	4.91466e+08	2.96889e+08	3.74663e+08	3.94685e+08	1.86059e+08	4.86956e+08	3.0597e+08	3.80676e+08	3.72402e+08
TGME49_288650-t26_1-p1	transcript=TGME49_288650-t26_1 | gene=TGME49_288650 | organism=Toxoplasma_gondii_ME49 | gene_product=dense granule protein GRA12 | transcript_product=dense granule protein GRA12 | location=TGME49_chrIX:2657225-2659018(-) | protein_length=436 | sequence_SO=chromosome | SO=protein_coding_gene | is_pseudo=false	FALSE	Toxo	TGME49_288650-t26_1-p1	Toxo	18	18	3129.85	1.69485e+08	1.59668e+08	1.37105e+08	1.28019e+08	1.09181e+08	1.32848e+08	1.46651e+08	1.3258e+08	1.32965e+08	1.15033e+08	4.39845e+08	9.49086e+08	8.9312e+08	1.06355e+09	1.18311e+09	3.49165e+08	8.83435e+08	8.88568e+08	1.16668e+09	1.21821e+09	2.62185e+08	2.77438e+08	2.29725e+08	2.73696e+08	4.04047e+07	2.14927e+08	2.55648e+08	2.42348e+08	2.59699e+08	4.16365e+07	6.7884e+08	5.93505e+08	4.88535e+08	6.3815e+08	6.38819e+08	5.70186e+08	6.09217e+08	5.0794e+08	6.79792e+08	6.54012e+08
TGME49_293440.P3298	transcript=TGME49_293440.R3298 | gene=TGME49_293440 | organism=Toxoplasma_gondii_ME49 | gene_product=hypothetical protein | transcript_product=hypothetical protein | location=TGME49_chrIa:321363-322979(-) | protein_length=538 | sequence_SO=chromosome | SO=protein_coding_gene | is_pseudo=false	FALSE	Toxo	TGME49_293440.P3298	Toxo	24	24	1179.56	3.80131e+07	3.70899e+07	3.36269e+07	2.84795e+07	2.41837e+07	2.84751e+07	3.55252e+07	3.48437e+07	3.1353e+07	2.92817e+07	7.32116e+07	1.63967e+08	1.51429e+08	1.6802e+08	1.98874e+08	5.77145e+07	1.61365e+08	1.53884e+08	1.98505e+08	2.20624e+08	4.60155e+07	4.75411e+07	4.4259e+07	4.65848e+07	6.66781e+06	3.70091e+07	4.75177e+07	4.62004e+07	4.48155e+07	7.18124e+06	9.07698e+07	7.06092e+07	6.47698e+07	7.52694e+07	7.37228e+07	7.17979e+07	7.14816e+07	6.68301e+07	9.06634e+07	8.79162e+07
TGME49_310750-t26_1-p1	transcript=TGME49_310750-t26_1 | gene=TGME49_310750 | organism=Toxoplasma_gondii_ME49 | gene_product=emp24/gp25L/p24 family protein | transcript_product=emp24/gp25L/p24 family protein | location=TGME49_chrXI:1569488-1573498(+) | protein_length=601 | sequence_SO=chromosome | SO=protein_coding_gene | is_pseudo=false	FALSE	Toxo	TGME49_310750-t26_1-p1	Toxo	20	20	1397.43	1.99462e+07	2.10918e+07	1.76688e+07	2.11077e+07	1.44211e+07	1.81501e+07	2.15607e+07	1.94844e+07	1.76219e+07	1.49555e+07	6.12924e+07	1.32333e+08	1.24036e+08	1.37388e+08	1.57114e+08	5.09384e+07	1.26541e+08	1.27881e+08	1.57696e+08	1.75986e+08	4.84333e+07	5.79702e+07	4.57973e+07	5.61654e+07	7.60546e+06	4.24798e+07	5.91118e+07	5.36188e+07	6.32944e+07	7.52629e+06	5.81653e+07	5.41629e+07	3.98373e+07	5.80817e+07	5.61913e+07	5.2368e+07	5.63717e+07	4.26899e+07	6.78264e+07	6.37278e+07
TGME49_243710-t26_1-p1	transcript=TGME49_243710-t26_1 | gene=TGME49_243710 | organism=Toxoplasma_gondii_ME49 | gene_product=t-complex protein beta subunit | transcript_product=t-complex protein beta subunit | location=TGME49_chrVI:2803485-2811554(+) | protein_length=568 | sequence_SO=chromosome | SO=protein_coding_gene | is_pseudo=false	FALSE	Toxo	TGME49_243710-t26_1-p1	Toxo	27	27	1762.79	4.44379e+07	3.82009e+07	3.14839e+07	2.93995e+07	2.54692e+07	3.00706e+07	3.45233e+07	3.22621e+07	2.82138e+07	2.83837e+07	6.77938e+07	1.36727e+08	1.24072e+08	1.64089e+08	1.64764e+08	5.19366e+07	1.29299e+08	1.31578e+08	1.75969e+08	1.67083e+08	2.75614e+07	2.67146e+07	1.90137e+07	2.97817e+07	7.17224e+06	1.89226e+07	2.21678e+07	1.9917e+07	2.87845e+07	7.21184e+06	3.27951e+07	2.71629e+07	2.23222e+07	3.07733e+07	3.02902e+07	2.75102e+07	2.94291e+07	2.41645e+07	3.37696e+07	2.98757e+07
TGME49_266640.P2574	transcript=TGME49_266640.R2574 | gene=TGME49_266640 | organism=Toxoplasma_gondii_ME49 | gene_product=acetyl-CoA synthetase ACS | transcript_product=acetyl-CoA synthetase ACS | location=TGME49_chrIX:1051005-1059596(+) | protein_length=714 | sequence_SO=chromosome | SO=protein_coding_gene | is_pseudo=false	FALSE	Toxo	TGME49_266640.P2574	Toxo	31	31	1143.58	2.53404e+07	2.32888e+07	2.53958e+07	1.73156e+07	1.85855e+07	2.04579e+07	2.46166e+07	2.61488e+07	1.98528e+07	2.24287e+07	6.02961e+07	1.27961e+08	1.25101e+08	1.59019e+08	1.68834e+08	4.81478e+07	1.22187e+08	1.32009e+08	1.74376e+08	1.7838e+08	3.96445e+08	2.92123e+08	2.81054e+08	3.98625e+08	8.95994e+07	3.12408e+08	2.75343e+08	2.95006e+08	3.99954e+08	9.61291e+07	3.90099e+07	3.08091e+07	2.43102e+07	3.53353e+07	3.3805e+07	3.5466e+07	3.15995e+07	2.70204e+07	3.86138e+07	3.95519e+07
TGME49_224060-t26_1-p1	transcript=TGME49_224060-t26_1 | gene=TGME49_224060 | organism=Toxoplasma_gondii_ME49 | gene_product=thioredoxin, putative | transcript_product=thioredoxin, putative | location=TGME49_chrX:3359090-3360958(-) | protein_length=622 | sequence_SO=chromosome | SO=protein_coding_gene | is_pseudo=false	FALSE	Toxo	TGME49_224060-t26_1-p1	Toxo	30	30	1502.07	6.5982e+07	4.95702e+07	3.86795e+07	5.48682e+07	2.79153e+07	5.16209e+07	5.28822e+07	3.81841e+07	5.28863e+07	2.21794e+07	8.96383e+07	1.88635e+08	1.73486e+08	2.06941e+08	2.13292e+08	8.17903e+07	1.88723e+08	1.85239e+08	2.20823e+08	2.23134e+08	6.41939e+07	6.81205e+07	5.56139e+07	6.80358e+07	1.04876e+07	5.98954e+07	7.10654e+07	6.55312e+07	7.39606e+07	1.17699e+07	8.56253e+07	9.15345e+07	6.51005e+07	8.68303e+07	8.75037e+07	6.5635e+07	8.79805e+07	6.99885e+07	9.60875e+07	8.47041e+07
TGME49_205440-t26_1-p1	transcript=TGME49_205440-t26_1 | gene=TGME49_205440 | organism=Toxoplasma_gondii_ME49 | gene_product=CCT chaperonin gamma subunit | transcript_product=CCT chaperonin gamma subunit | location=TGME49_chrVIIa:1397504-1403332(+) | protein_length=556 | sequence_SO=chromosome | SO=protein_coding_gene | is_pseudo=false	FALSE	Toxo	TGME49_205440-t26_1-p1	Toxo	31	31	1099.45	6.78143e+07	6.08139e+07	5.85256e+07	4.29712e+07	3.71539e+07	4.69024e+07	5.43351e+07	5.35781e+07	5.05096e+07	4.08945e+07	1.04384e+08	2.04723e+08	1.83832e+08	2.05686e+08	2.28056e+08	7.9993e+07	1.89263e+08	1.93831e+08	2.28579e+08	2.44511e+08	6.5214e+07	5.97525e+07	5.62095e+07	6.49051e+07	1.31456e+07	5.08053e+07	5.80931e+07	5.75489e+07	6.68637e+07	1.44454e+07	6.80901e+07	5.78008e+07	4.7246e+07	5.14373e+07	5.30745e+07	4.7945e+07	5.49629e+07	5.16054e+07	6.21781e+07	6.32999e+07
TGME49_261570-t26_1-p1	transcript=TGME49_261570-t26_1 | gene=TGME49_261570 | organism=Toxoplasma_gondii_ME49 | gene_product=ribosomal protein RPL7A | transcript_product=ribosomal protein RPL7A | location=TGME49_chrVIIb:1652920-1655805(+) | protein_length=276 | sequence_SO=chromosome | SO=protein_coding_gene | is_pseudo=false	FALSE	Toxo	TGME49_261570-t26_1-p1	Toxo	26	26	2752.18	7.13885e+08	6.43708e+08	5.83722e+08	5.24898e+08	4.80395e+08	5.21715e+08	6.43197e+08	6.31248e+08	5.87775e+08	5.55327e+08	1.18911e+09	2.22401e+09	1.9469e+09	2.14573e+09	2.46985e+09	9.69193e+08	2.13687e+09	2.00277e+09	2.37835e+09	2.53272e+09	2.25677e+08	1.98975e+08	1.81901e+08	2.3436e+08	5.5133e+07	1.72712e+08	1.87372e+08	1.98241e+08	2.56674e+08	6.33679e+07	1.64987e+09	1.43647e+09	1.1268e+09	1.40224e+09	1.37249e+09	1.26191e+09	1.45418e+09	1.21056e+09	1.62554e+09	1.52659e+09
TGME49_210690.P712	transcript=TGME49_210690.R712 | gene=TGME49_210690 | organism=Toxoplasma_gondii_ME49 | gene_product=ribosomal protein RPS6 | transcript_product=ribosomal protein RPS6 | location=TGME49_chrIV:2157331-2158101(+) | protein_length=256 | sequence_SO=chromosome | SO=protein_coding_gene | is_pseudo=false	FALSE	Toxo	TGME49_210690.P712	Toxo	18	18	3214.84	5.00186e+08	4.49514e+08	3.79805e+08	3.43849e+08	2.6673e+08	3.65686e+08	4.24824e+08	4.10759e+08	3.73913e+08	3.10362e+08	6.81451e+08	1.21461e+09	1.17882e+09	1.26483e+09	1.37533e+09	5.88672e+08	1.27027e+09	1.22076e+09	1.48258e+09	1.3795e+09	2.0704e+08	1.78367e+08	1.35833e+08	2.12204e+08	7.40361e+07	1.70775e+08	1.59988e+08	1.38357e+08	2.31182e+08	6.99196e+07	7.39212e+08	7.32912e+08	5.45114e+08	6.95243e+08	6.89291e+08	5.87662e+08	7.5514e+08	5.99875e+08	8.17215e+08	8.0924e+08
TGME49_297470.P3409	transcript=TGME49_297470.R3409 | gene=TGME49_297470 | organism=Toxoplasma_gondii_ME49 | gene_product=myosin light chain MLC2 | transcript_product=myosin light chain MLC2 | location=TGME49_chrII:1805605-1811418(+) | protein_length=367 | sequence_SO=chromosome | SO=protein_coding_gene | is_pseudo=false	FALSE	Toxo	TGME49_297470.P3409	Toxo	24	24	2064.85	8.61275e+07	8.83998e+07	7.43753e+07	7.14439e+07	6.35422e+07	7.08064e+07	8.64284e+07	7.80555e+07	7.72169e+07	6.98231e+07	1.76143e+08	3.71226e+08	3.51212e+08	4.22196e+08	4.58808e+08	1.52086e+08	3.59303e+08	3.51506e+08	4.61271e+08	4.76767e+08	1.60225e+08	1.3368e+08	1.14675e+08	1.27735e+08	2.61424e+07	1.19944e+08	1.21328e+08	1.15904e+08	1.23453e+08	2.73922e+07	2.02849e+08	1.7306e+08	1.47471e+08	1.88327e+08	1.90552e+08	1.71378e+08	1.82421e+08	1.59663e+08	2.14317e+08	2.10557e+08
TGME49_273460.P2904	transcript=TGME49_273460.R2904 | gene=TGME49_273460 | organism=Toxoplasma_gondii_ME49 | gene_product=eukaryotic translation initiation factor 3 subunit 6 interacting protein | transcript_product=eukaryotic translation initiation factor 3 subunit 6 interacting protein | location=TGME49_chrVIII:3492964-3498835(-) | protein_length=639 | sequence_SO=chromosome | SO=protein_coding_gene | is_pseudo=fal…	FALSE	Toxo	TGME49_273460.P2904	Toxo	29	29	1022.36	7.15778e+07	6.82333e+07	5.64338e+07	4.18498e+07	3.9312e+07	4.3896e+07	4.84122e+07	5.19134e+07	4.14372e+07	3.61516e+07	9.76403e+07	2.28664e+08	1.95505e+08	2.33077e+08	2.69788e+08	5.53937e+07	1.84374e+08	1.73181e+08	2.44369e+08	2.56555e+08	1.82983e+08	1.17577e+08	9.93041e+07	1.51753e+08	3.75804e+07	1.48472e+08	1.04996e+08	1.11418e+08	1.63936e+08	4.1971e+07	143494576	1.20743e+08	8.84427e+07	1.10446e+08	1.14856e+08	9.59655e+07	1.03393e+08	8.00282e+07	1.08136e+08	1.10948e+08
TGME49_230420.P1367	transcript=TGME49_230420.R1367 | gene=TGME49_230420 | organism=Toxoplasma_gondii_ME49 | gene_product=sarco/endoplasmic reticulum Ca2+-ATPase | transcript_product=sarco/endoplasmic reticulum Ca2+-ATPase | location=TGME49_chrVIII:763904-776922(+) | protein_length=1093 | sequence_SO=chromosome | SO=protein_coding_gene | is_pseudo=false	FALSE	Toxo	TGME49_230420.P1367	Toxo	33	33	1181.93	2.91209e+07	2.91957e+07	2.49994e+07	2.30388e+07	1.83582e+07	2.35966e+07	3.04105e+07	2.63096e+07	2.52549e+07	2.3979e+07	7.31708e+07	1.55797e+08	1.39961e+08	1.71374e+08	1.98613e+08	5.94871e+07	1.56291e+08	1.51632e+08	1.90886e+08	2.09162e+08	6.90865e+07	5.86038e+07	5.14952e+07	6.54539e+07	1.36219e+07	6.20785e+07	5.99668e+07	5.74897e+07	7.43385e+07	1.57766e+07	9.42748e+07	7.98782e+07	6.86597e+07	8.73723e+07	8.15916e+07	7.57067e+07	8.15665e+07	7.06756e+07	9.87896e+07	8.91038e+07
TGME49_215470-t26_1-p1	transcript=TGME49_215470-t26_1 | gene=TGME49_215470 | organism=Toxoplasma_gondii_ME49 | gene_product=ribosomal protein RPL10A | transcript_product=ribosomal protein RPL10A | location=TGME49_chrX:6973901-6975798(+) | protein_length=217 | sequence_SO=chromosome | SO=protein_coding_gene | is_pseudo=false	FALSE	Toxo	TGME49_215470-t26_1-p1	Toxo	19	18	2576.64	2.57844e+08	2.48941e+08	2.27322e+08	2.04697e+08	1.91686e+08	2.04247e+08	2.37937e+08	2.26506e+08	2.18598e+08	2.15542e+08	5.59315e+08	1.1391e+09	1.10818e+09	1.2917e+09	1.38848e+09	4.96923e+08	1.09677e+09	1.13146e+09	1.40128e+09	1.41368e+09	1.1197e+08	9.74081e+07	9.02344e+07	1.09562e+08	1.94265e+07	8.62921e+07	9.81758e+07	9.24788e+07	1.12276e+08	2.13099e+07	7.02427e+08	6.58591e+08	5.28764e+08	6.73518e+08	6.33846e+08	5.61262e+08	6.30645e+08	5.51011e+08	7.19039e+08	6.76337e+08
TGME49_209030.P664	transcript=TGME49_209030.R664 | gene=TGME49_209030 | organism=Toxoplasma_gondii_ME49 | gene_product=actin ACT1 | transcript_product=actin ACT1 | location=TGME49_chrIb:998462-1000024(+) | protein_length=376 | sequence_SO=chromosome | SO=protein_coding_gene | is_pseudo=false	FALSE	Toxo	TGME49_209030.P664	Toxo	25	22	1888.77	1.03964e+08	1.0017e+08	9.09937e+07	8.18977e+07	6.88453e+07	9.05847e+07	1.05408e+08	1.03765e+08	1.01288e+08	7.90716e+07	2.11001e+08	4.86557e+08	4.06785e+08	4.87257e+08	6.48949e+08	1.91035e+08	5.19485e+08	4.56828e+08	6.21203e+08	7.37184e+08	1.79305e+08	1.72233e+08	1.52017e+08	2.05556e+08	3.80033e+07	1.48255e+08	1.7854e+08	1.8322e+08	2.4364e+08	4.90775e+07	3.6715e+08	3.28987e+08	2.70185e+08	3.44317e+08	3.41884e+08	3.13334e+08	3.61696e+08	3.29739e+08	4.30669e+08	3.90678e+08
P35580	Myosin-10 OS=Homo sapiens OX=9606 GN=MYH10 PE=1 SV=3	FALSE	Human	P35580		41	5	592.05												599343		1.28368e+06	183478				736550		8.33615e+06	7.88503e+06	4.00897e+06	6.79363e+06	1.11486e+06	6.45773e+06	7.49685e+06	5.11051e+06	7.29216e+06	1.2482e+06				94022.4						57017.4
TGME49_229990-t26_1-p1	transcript=TGME49_229990-t26_1 | gene=TGME49_229990 | organism=Toxoplasma_gondii_ME49 | gene_product=T-complex protein 1 subunit alpha, putative | transcript_product=T-complex protein 1 subunit alpha, putative | location=TGME49_chrVIII:496967-503704(-) | protein_length=548 | sequence_SO=chromosome | SO=protein_coding_gene | is_pseudo=false	FALSE	Toxo	TGME49_229990-t26_1-p1	Toxo	31	31	1435.81	1.06999e+08	1.0877e+08	9.39029e+07	9.34081e+07	7.27539e+07	9.41068e+07	1.07075e+08	9.62002e+07	1.0269e+08	7.7165e+07	1.68013e+08	3.61272e+08	3.50883e+08	4.29884e+08	4.47392e+08	1.46003e+08	3.84125e+08	3.94746e+08	5.02993e+08	5.16567e+08	5.49736e+07	5.31009e+07	4.66663e+07	5.25222e+07	1.10369e+07	4.633e+07	5.13001e+07	5.17213e+07	5.9355e+07	1.21986e+07	8.91276e+07	5.98171e+07	8.81397e+07	1.21693e+08	9.8911e+07	8.28945e+07	6.27865e+07	9.68508e+07	1.40395e+08	1.28332e+08
TGME49_263060.P2441	transcript=TGME49_263060.R2441 | gene=TGME49_263060 | organism=Toxoplasma_gondii_ME49 | gene_product=Proteasome/cyclosome repeat-containing protein | transcript_product=Proteasome/cyclosome repeat-containing protein | location=TGME49_chrVIIb:834390-849810(-) | protein_length=1156 | sequence_SO=chromosome | SO=protein_coding_gene | is_pseudo=false	FALSE	Toxo	TGME49_263060.P2441	Toxo	37	37	1013.41	3.31668e+07	3.33467e+07	3.00859e+07	21165297	2.60609e+07	2.68417e+07	3.20844e+07	3.12992e+07	2.1747e+07	2.69518e+07	3.86826e+07	7.93252e+07	7.86787e+07	1.0853e+08	1.05908e+08	3.42191e+07	7.58161e+07	8.51165e+07	1.19934e+08	1.10005e+08	5.92073e+07	4.28155e+07	3.90554e+07	5.47004e+07	1.47189e+07	5.35777e+07	4.085e+07	4.29434e+07	5.55837e+07	1.49067e+07	3.15832e+07	2.31424e+07	2.14611e+07	2.75706e+07	2.83215e+07	2.71746e+07	2.48687e+07	2.43277e+07	2.79627e+07	3.1718e+07
P02533	Keratin, type I cytoskeletal 14 OS=Homo sapiens OX=9606 GN=KRT14 PE=1 SV=4	FALSE	Human	P02533		29	9	1300.94	2.0263e+07	2.16263e+07	2.1037e+07	1.54681e+07	2.03606e+07	1.34423e+07	1.91462e+07	1.96719e+07	1.51084e+07	2.13193e+07	1.71451e+07	1.40009e+07	2.41653e+07	3.53375e+07	1.87942e+07	1.45982e+07	15037025	2.48313e+07	3.6784e+07	1.97388e+07	1.54571e+07	1.128e+07	1.67695e+07	3.23617e+07	3.00322e+06	1.09736e+07	9.8083e+06	1.86223e+07	3.33434e+07	3.12088e+06	1.66717e+07	4.04773e+07	1.66217e+07	1.65979e+07	1.84213e+07	1.18785e+07	3.82248e+07	1.6544e+07	1.7728e+07	1.86563e+07
TGME49_204020-t26_1-p1	transcript=TGME49_204020-t26_1 | gene=TGME49_204020 | organism=Toxoplasma_gondii_ME49 | gene_product=ribosomal protein RPL8 | transcript_product=ribosomal protein RPL8 | location=TGME49_chrVIIa:2046086-2048555(+) | protein_length=260 | sequence_SO=chromosome | SO=protein_coding_gene | is_pseudo=false	FALSE	Toxo	TGME49_204020-t26_1-p1	Toxo	19	16	3192.79	4.33027e+08	4.07232e+08	4.01741e+08	3.20473e+08	2.82358e+08	3.33587e+08	3.97358e+08	4.30945e+08	3.68317e+08	3.38128e+08	9.27152e+08	1.91827e+09	1.84073e+09	2.02146e+09	2.41658e+09	8.29664e+08	1936460430	2.03318e+09	2.41908e+09	2.60471e+09	1.44871e+08	1.30904e+08	1.26108e+08	2.12002e+08	5.86655e+07	1.17878e+08	1.20542e+08	1.40638e+08	2.33498e+08	6.52628e+07	1.18533e+09	1.07723e+09	8.22908e+08	1.1208e+09	1.08251e+09	9.51007e+08	1.09127e+09	9.09997e+08	1.33056e+09	1.33381e+09
TGME49_258870.P2246	transcript=TGME49_258870.R2246 | gene=TGME49_258870 | organism=Toxoplasma_gondii_ME49 | gene_product=cyst wall protein CST7 | transcript_product=cyst wall protein CST7 | location=TGME49_chrVIIb:3113941-3118281(-) | protein_length=802 | sequence_SO=chromosome | SO=protein_coding_gene | is_pseudo=false	FALSE	Toxo	TGME49_258870.P2246	Toxo	27	27	1523.16	4.88198e+07	4.71044e+07	3.99517e+07	3.28183e+07	2.94451e+07	3.22004e+07	3.95638e+07	3.54418e+07	3.41144e+07	2.90234e+07	1.46037e+08	3.0522e+08	2.73511e+08	3.4173e+08	3.53741e+08	1.13258e+08	2.80669e+08	2.83961e+08	3.66663e+08	3.5726e+08	8.61331e+07	6.63737e+07	5.39251e+07	6.83029e+07	1.46184e+07	6.57527e+07	5.60635e+07	5.66787e+07	6.55642e+07	1.55636e+07	2.5951e+08	2.36116e+08	1.89824e+08	2.41029e+08	2.50944e+08	2.10148e+08	2.30971e+08	2.01455e+08	2.61423e+08	2.67812e+08
TGME49_295710-t26_1-p1	transcript=TGME49_295710-t26_1 | gene=TGME49_295710 | organism=Toxoplasma_gondii_ME49 | gene_product=HECT-domain (ubiquitin-transferase) domain-containing protein | transcript_product=HECT-domain (ubiquitin-transferase) domain-containing protein | location=TGME49_chrIa:1571675-1604318(-) | protein_length=8096 | sequence_SO=chromosome | SO=protein_coding_gene | is_pseudo=false	FALSE	Toxo	TGME49_295710-t26_1-p1	Toxo	60	60	343.64	1.88249e+07	1.72784e+07	1.60729e+07	1.28922e+07	1.79074e+07	1.51066e+07	1.96453e+07	1.83335e+07	1.69663e+07	2.24287e+07	2.73893e+07	4.97377e+07	4.42376e+07	4.79477e+07	5.29995e+07	2.54801e+07	47453053	4.82479e+07	5.18786e+07	5.80044e+07	4.97988e+07	3.4193e+07	3.49118e+07	5.78113e+07	1.59061e+07	4.25996e+07	3.32964e+07	3.80863e+07	5.87457e+07	1.74595e+07	2.61781e+07	2.11796e+07	2.08199e+07	2.29932e+07	2.2414e+07	2.06455e+07	2.31434e+07	2.63542e+07	3.06588e+07	2.86761e+07
TGME49_225125-t26_1-p1	transcript=TGME49_225125-t26_1 | gene=TGME49_225125 | organism=Toxoplasma_gondii_ME49 | gene_product=pre-rRNA processing protein | transcript_product=pre-rRNA processing protein | location=TGME49_chrX:2469050-2483704(+) | protein_length=2865 | sequence_SO=chromosome | SO=protein_coding_gene | is_pseudo=false	FALSE	Toxo	TGME49_225125-t26_1-p1	Toxo	44	44	901.46	2.50677e+07	2.30196e+07	1.99424e+07	1.84958e+07	1.72394e+07	1.96958e+07	2.45665e+07	2.25436e+07	2.04236e+07	1.94124e+07	5.31494e+07	1.11902e+08	1.01803e+08	1.18701e+08	1.43167e+08	4.55623e+07	1.09816e+08	1.09921e+08	1.35258e+08	1.42624e+08	5.67606e+06	7.56105e+06	7.24408e+06	1.29889e+07	4.27101e+06	7.13948e+06	7.32085e+06	8.92497e+06	1.50711e+07	5.08928e+06	4.20934e+07	3.77884e+07	2.95827e+07	4.28018e+07	4.7491e+07	3.42108e+07	3.69618e+07	3.33489e+07	4.68201e+07	5.07139e+07
Q3TSB7	ACTG protein OS=Mus musculus OX=10090 GN=Actg1 PE=2 SV=1	FALSE	Mouse	Q3TSB7		19	1	1373.13											159032	344670	209408	435281	398363	50058.8	202836	308602	535324	497752	114558	91021.8	54449.5	94797.9		66009.3	66780.2	44294.5	94192.7	11856.6	94738.9	74875.8	22528.3	48463.9	48039	36484.4	80930.2	54108.8	35728.3	76866.8
Q5FWB7	Fructose-bisphosphate aldolase OS=Mus musculus OX=10090 GN=Aldoa PE=1 SV=1	FALSE	Mouse	Q5FWB7		27	5	1856.38	1.04809e+07	8.7468e+06	7.06597e+06	9.11335e+06	5.81222e+06	7.19491e+06	7930057	7.55508e+06	8.87914e+06	6.20442e+06	1732463	3234793	627450	510757	3.80584e+06	626551	629544	619934	534434	843064		627526	122538	170868		332157	114346	449393	91032	119696	280217	773193	203800	290872	929536	199710	1.62121e+06	419549	543853	514675
TGME49_248810.P1906	transcript=TGME49_248810.R1906 | gene=TGME49_248810 | organism=Toxoplasma_gondii_ME49 | gene_product=nuclear factor NF7 | transcript_product=nuclear factor NF7 | location=TGME49_chrXII:4186912-4190953(+) | protein_length=497 | sequence_SO=chromosome | SO=protein_coding_gene | is_pseudo=false	FALSE	Toxo	TGME49_248810.P1906	Toxo	24	24	937.94	3.75405e+07	3.93118e+07	3.5896e+07	2.52943e+07	2.65025e+07	2.99138e+07	3.76925e+07	3.56117e+07	2.90637e+07	3.1739e+07	7.70031e+07	1.55371e+08	1.62897e+08	1.89738e+08	1.91942e+08	6.15545e+07	1.39399e+08	1.52088e+08	2.06161e+08	1.94751e+08	3.22105e+07	3.59324e+07	3.1865e+07	3.72959e+07	6.07363e+06	2.74543e+07	3.17791e+07	3.12283e+07	3.97138e+07	6.58866e+06	6.69958e+07	5.11154e+07	4.09051e+07	5.63049e+07	5.6935e+07	5.16259e+07	5.04575e+07	4.27812e+07	6.08095e+07	5.84897e+07
TGME49_320050.P3869	transcript=TGME49_320050.R3869 | gene=TGME49_320050 | organism=Toxoplasma_gondii_ME49 | gene_product=ribosomal protein RPL5 | transcript_product=ribosomal protein RPL5 | location=TGME49_chrIV:550949-553977(+) | protein_length=310 | sequence_SO=chromosome | SO=protein_coding_gene | is_pseudo=false	FALSE	Toxo	TGME49_320050.P3869	Toxo	20	20	2128.47	5.84048e+08	5.68672e+08	5.11914e+08	3.78568e+08	3.81201e+08	4.07936e+08	5.09457e+08	4.88041e+08	4.10623e+08	4.08833e+08	5.02395e+08	9.33399e+08	8.77695e+08	9.95626e+08	1.05475e+09	3.9728e+08	8.81486e+08	8.60586e+08	1.12034e+09	1.09951e+09	2.46926e+08	2.15777e+08	1.58173e+08	2.21684e+08	4.22491e+07	1.83941e+08	1.79405e+08	1.68114e+08	2.24732e+08	4.65148e+07	9.10111e+08	7.76991e+08	5.98025e+08	7.71319e+08	7.64067e+08	7.05904e+08	7.53206e+08	6.28471e+08	8.49446e+08	8.40648e+08
TGME49_243930.P1774	transcript=TGME49_243930.R1774 | gene=TGME49_243930 | organism=Toxoplasma_gondii_ME49 | gene_product=GPI-anchored micronemal antigen GAMA | transcript_product=GPI-anchored micronemal antigen GAMA | location=TGME49_chrVI:2894467-2899469(-) | protein_length=943 | sequence_SO=chromosome | SO=protein_coding_gene | is_pseudo=false	FALSE	Toxo	TGME49_243930.P1774	Toxo	23	23	1629.66	1.48806e+08	1.5058e+08	1.26874e+08	1.11693e+08	1.0411e+08	1.1855e+08	1.38253e+08	1.2532e+08	1.18691e+08	1.16233e+08	8.47633e+07	1.67158e+08	1.74771e+08	2.27456e+08	2.27263e+08	7.31007e+07	1.75043e+08	1.88099e+08	2.65199e+08	2.33687e+08	1.46707e+07	1.47333e+07	1.37705e+07	1.51211e+07	2.24584e+06	1.24669e+07	1.24642e+07	1.64607e+07	1.80204e+07	2.16781e+06	1.46034e+08	1.24657e+08	1.04213e+08	1.39501e+08	1.31825e+08	1.2296e+08	1.28701e+08	1.188e+08	1.67345e+08	1.5305e+08
Q80T68	MKIAA3005 protein (Fragment) OS=Mus musculus OX=10090 GN=Myh10 PE=2 SV=1	FALSE	Mouse	Q80T68		39	3	580.02											176333	180310		308115	327656		369173	360506	294721		7.77043e+06	5.42e+06	4.78734e+06	5.23674e+06	639158	5.30901e+06	5.07368e+06	4701333	6.05618e+06	697565						163099			462897
TGME49_229480-t26_1-p1	transcript=TGME49_229480-t26_1 | gene=TGME49_229480 | organism=Toxoplasma_gondii_ME49 | gene_product=calcium binding protein precursor, putative | transcript_product=calcium binding protein precursor, putative | location=TGME49_chrVIII:292754-295302(-) | protein_length=335 | sequence_SO=chromosome | SO=protein_coding_gene | is_pseudo=false	FALSE	Toxo	TGME49_229480-t26_1-p1	Toxo	20	20	916.83	2.85063e+07	2.44913e+07	1.95019e+07	1.781e+07	1.88751e+07	1.82669e+07	2.06588e+07	1.73944e+07	2.11199e+07	1.94821e+07	7.76682e+07	1.68221e+08	1.59779e+08	2.02616e+08	1.85944e+08	5.68783e+07	1.41124e+08	1.42939e+08	2.14974e+08	1.97206e+08	2.17439e+07	4.06161e+07	2.62016e+07	2.72577e+07	3.63413e+06	1.88458e+07	3.25432e+07	2.31568e+07	2.85479e+07	3.68666e+06	9.31564e+07	7.13901e+07	6.06101e+07	8.42561e+07	8.27133e+07	6.83385e+07	6.24049e+07	6.1204e+07	9.35305e+07	8.33226e+07
TGME49_207440.P617	transcript=TGME49_207440.R617 | gene=TGME49_207440 | organism=Toxoplasma_gondii_ME49 | gene_product=ribosomal protein RPS4 | transcript_product=ribosomal protein RPS4 | location=TGME49_chrIb:62583-65586(-) | protein_length=263 | sequence_SO=chromosome | SO=protein_coding_gene | is_pseudo=false	FALSE	Toxo	TGME49_207440.P617	Toxo	23	23	2852.19	5.44478e+08	4.79745e+08	4.62577e+08	3.56362e+08	3.07937e+08	3.69684e+08	4.07327e+08	4.10306e+08	3.78685e+08	3.16291e+08	1.01748e+09	1.81504e+09	1.55159e+09	1.59489e+09	1.87788e+09	7.81924e+08	1.67557e+09	1.49966e+09	1.79768e+09	1.86653e+09	1.71018e+08	1.8773e+08	1.76326e+08	2.72762e+08	6.99169e+07	1.35791e+08	1.73191e+08	1.79171e+08	2.57912e+08	8.10382e+07	1.06943e+09	1.0466e+09	8.31888e+08	9.88073e+08	9.69126e+08	7.99789e+08	9.41972e+08	8.1907e+08	1.06368e+09	1.0465e+09
TGME49_314780-t26_1-p1	transcript=TGME49_314780-t26_1 | gene=TGME49_314780 | organism=Toxoplasma_gondii_ME49 | gene_product=myosin G | transcript_product=myosin G | location=TGME49_chrXI:4279614-4299258(-) | protein_length=2059 | sequence_SO=chromosome | SO=protein_coding_gene | is_pseudo=false	FALSE	Toxo	TGME49_314780-t26_1-p1	Toxo	40	40	585.37	8.6227e+06	9.97017e+06	1.1632e+07	5.77795e+06	8.0361e+06	8.10472e+06	9.98506e+06	1.10628e+07	6.03437e+06	8.94568e+06	2.12746e+07	4.25318e+07	4.70747e+07	6.23242e+07	6.0655e+07	1.78881e+07	3.88944e+07	4.69071e+07	6.35133e+07	6.18969e+07	1.3217e+07	1.2683e+07	1.03564e+07	1.56137e+07	3.37042e+06	1.25186e+07	1.32847e+07	1.04413e+07	1.65541e+07	3.79366e+06	2.22532e+07	1.70658e+07	1.28986e+07	1.87954e+07	2.07053e+07	2.04242e+07	1.82821e+07	1.40341e+07	2.27111e+07	2.20902e+07
TGME49_232280.P1455	transcript=TGME49_232280.R1455 | gene=TGME49_232280 | organism=Toxoplasma_gondii_ME49 | gene_product=hypothetical protein | transcript_product=hypothetical protein | location=TGME49_chrVIII:1992958-1994909(+) | protein_length=314 | sequence_SO=chromosome | SO=protein_coding_gene | is_pseudo=false	FALSE	Toxo	TGME49_232280.P1455	Toxo	20	20	2595.44	1.02631e+09	9.5071e+08	6.74145e+08	4.18019e+08	3.95716e+08	7.16876e+08	6.88626e+08	5.92529e+08	3.35677e+08	3.84653e+08	1.21531e+09	2.60411e+09	2.28328e+09	3.16838e+09	1.91952e+09	8.26743e+08	1.92145e+09	1.92464e+09	2.89987e+09	1.85277e+09	4.92762e+08	5.05812e+08	2.51888e+08	4.24671e+08	3.83231e+07	3.76673e+08	4.05961e+08	2.32411e+08	3.81352e+08	3.90055e+07	7.63464e+08	9.00291e+08	4.52111e+08	7.96317e+08	7.98297e+08	5.94696e+08	7.62415e+08	4.33052e+08	7.14467e+08	7.19841e+08
TGME49_230960.P1392	transcript=TGME49_230960.R1392 | gene=TGME49_230960 | organism=Toxoplasma_gondii_ME49 | gene_product=splicing factor 3b, subunit 3, putative | transcript_product=splicing factor 3b, subunit 3, putative | location=TGME49_chrVIII:1138067-1149165(-) | protein_length=1233 | sequence_SO=chromosome | SO=protein_coding_gene | is_pseudo=false	FALSE	Toxo	TGME49_230960.P1392	Toxo	34	34	913.45	1.16611e+07	1.44563e+07	1.00393e+07	9.44045e+06	9.12744e+06	1.27816e+07	1.31083e+07	1.06011e+07	9.25909e+06	9.7609e+06	3.33796e+07	6.45339e+07	6.35641e+07	7.90563e+07	8.26986e+07	3.0188e+07	6.35473e+07	6.22907e+07	8.34556e+07	8.71551e+07	4.6811e+07	4.17306e+07	3.84371e+07	5.13554e+07	1.43773e+07	3.80536e+07	3.613e+07	3.75179e+07	4.88835e+07	1.54888e+07	2.3628e+07	2.29387e+07	1.83186e+07	2.454e+07	2.18558e+07	2.28014e+07	1.96347e+07	1.87524e+07	2.48864e+07	2.40149e+07
TGME49_222860.P1065	transcript=TGME49_222860.R1065 | gene=TGME49_222860 | organism=Toxoplasma_gondii_ME49 | gene_product=eukaryotic translation initiation factor 3 subunit B, putative | transcript_product=eukaryotic translation initiation factor 3 subunit B, putative | location=TGME49_chrII:1259638-1271109(-) | protein_length=756 | sequence_SO=chromosome | SO=protein_coding_gene | is_pseudo=false	FALSE	Toxo	TGME49_222860.P1065	Toxo	29	29	898.9	2.97893e+07	3.04545e+07	2.50075e+07	1.99744e+07	1.89702e+07	2.23716e+07	2.50542e+07	2.36832e+07	1.96367e+07	1.80715e+07	4.97682e+07	9.56883e+07	8.08798e+07	1.04184e+08	1.15982e+08	3.64524e+07	8.8818e+07	8.14119e+07	1.18155e+08	1.10146e+08	1.62975e+08	9.19505e+07	7.73233e+07	1.39769e+08	4.50873e+07	1.25237e+08	8.53487e+07	8.05724e+07	1.36528e+08	4.97009e+07	3.98071e+07	3.51805e+07	2.4621e+07	4.04805e+07	3.88967e+07	3.15029e+07	3.61401e+07	2.49926e+07	4.42407e+07	3.9574e+07
TGME49_229010-t26_1-p1	transcript=TGME49_229010-t26_1 | gene=TGME49_229010 | organism=Toxoplasma_gondii_ME49 | gene_product=rhoptry neck protein RON4 | transcript_product=rhoptry neck protein RON4 | location=TGME49_chrVIII:20265-26992(+) | protein_length=984 | sequence_SO=chromosome | SO=protein_coding_gene | is_pseudo=false	FALSE	Toxo	TGME49_229010-t26_1-p1	Toxo	28	28	769.56	2.17494e+07	2.08342e+07	1.93365e+07	1.53108e+07	1.30569e+07	1.76237e+07	1.99366e+07	2.12953e+07	1.73784e+07	1.74791e+07	5.31433e+07	1.06475e+08	1.06606e+08	1.30265e+08	1.2341e+08	5.44946e+07	9.93679e+07	114170473	1.50099e+08	1.36385e+08	5.58596e+07	4.15989e+07	3.95827e+07	4.76935e+07	8.9351e+06	4.9796e+07	3.99131e+07	4.24738e+07	4.67717e+07	9.86229e+06	5.12951e+07	4.21486e+07	3.44391e+07	4.58832e+07	4.16742e+07	4.28764e+07	3.98093e+07	3.58683e+07	5.04785e+07	4.68693e+07
TGME49_203310.P517	transcript=TGME49_203310.R517 | gene=TGME49_203310 | organism=Toxoplasma_gondii_ME49 | gene_product=dense granule protein GRA7 | transcript_product=dense granule protein GRA7 | location=TGME49_chrVIIa:2604424-2605134(+) | protein_length=236 | sequence_SO=chromosome | SO=protein_coding_gene | is_pseudo=false	FALSE	Toxo	TGME49_203310.P517	Toxo	13	13	1752.89	3.81449e+07	3.35988e+07	2.48136e+07	2.3181e+07	2.75318e+07	2.66068e+07	2.97012e+07	2.71951e+07	3.06199e+07	3.18635e+07	1.77083e+08	3.99847e+08	3.91664e+08	4.81967e+08	4.80471e+08	1.42801e+08	3.93479e+08	4.19096e+08	5.85992e+08	5.49839e+08	1.20858e+08	1.24035e+08	1.18134e+08	1.3836e+08	1.44911e+07	9.9747e+07	1.13563e+08	1.34278e+08	1.54756e+08	1.73016e+07	3.18481e+08	2.11955e+08	2.05951e+08	2.74175e+08	2.50446e+08	2.44564e+08	2.17636e+08	2.40125e+08	3.45385e+08	3.20564e+08
A0A0S2Z2Z6	Annexin (Fragment) OS=Homo sapiens OX=9606 GN=ANXA6 PE=2 SV=1	FALSE	Human	A0A0S2Z2Z6		34	1	739.39	265320	51127.1						31930.4		64341.9	397257	822943	1.15336e+06	2.7032e+06	1.34897e+06	340401	779494	1.19335e+06	3.04316e+06	1.47955e+06				69422.1							104972	72094.9	66218.3	61267.2	177302	262506				159391
TGME49_226830.P1225	transcript=TGME49_226830.R1225 | gene=TGME49_226830 | organism=Toxoplasma_gondii_ME49 | gene_product=DnaK family protein | transcript_product=DnaK family protein | location=TGME49_chrX:1308000-1310816(-) | protein_length=938 | sequence_SO=chromosome | SO=protein_coding_gene | is_pseudo=false	FALSE	Toxo	TGME49_226830.P1225	Toxo	30	30	1338.24	5.55963e+07	5.43343e+07	5.25813e+07	4.70096e+07	3.88732e+07	4.7514e+07	5.49013e+07	5.26422e+07	4.99219e+07	4.18249e+07	7.96912e+07	1.58435e+08	1.36876e+08	1.54368e+08	1.97973e+08	7.07872e+07	1.62399e+08	1.45719e+08	1.92926e+08	1.96187e+08	5.56599e+07	6.11207e+07	4.83335e+07	5.93331e+07	9.49227e+06	4.8207e+07	6.15925e+07	5.90595e+07	6.40823e+07	1.0775e+07	1.02793e+08	9.39279e+07	8.6106e+07	1.07604e+08	1.04959e+08	9.21544e+07	9.79133e+07	9.4447e+07	1.21773e+08	1.12487e+08
TGME49_319560.P3851	transcript=TGME49_319560.R3851 | gene=TGME49_319560 | organism=Toxoplasma_gondii_ME49 | gene_product=microneme protein MIC3 | transcript_product=microneme protein MIC3 | location=TGME49_chrIV:912578-913657(+) | protein_length=359 | sequence_SO=chromosome | SO=protein_coding_gene | is_pseudo=false	FALSE	Toxo	TGME49_319560.P3851	Toxo	18	18	1761.64	1.40179e+08	1.61308e+08	1.22781e+08	1.13149e+08	1.19715e+08	1.14454e+08	1.62649e+08	1.26139e+08	1.29923e+08	1.4404e+08	2.53805e+08	5.08545e+08	2.7638e+08	3.58643e+08	5.32559e+08	2.26377e+08	5.34325e+08	3.0955e+08	4.47553e+08	6.11028e+08	1.0104e+08	5.90286e+07	4.93012e+07	5.55384e+07	1.34448e+07	7.90387e+07	5.23869e+07	4.91503e+07	5.76039e+07	1.61616e+07	3.65693e+08	2.8235e+08	2.89151e+08	3.26383e+08	2.93198e+08	2.99271e+08	3.12293e+08	3.4103e+08	4.07578e+08	3.692e+08
TGME49_293470.P3301	transcript=TGME49_293470.R3301 | gene=TGME49_293470 | organism=Toxoplasma_gondii_ME49 | gene_product=immune mapped protein IMP1 | transcript_product=immune mapped protein IMP1 | location=TGME49_chrIa:348414-350725(-) | protein_length=400 | sequence_SO=chromosome | SO=protein_coding_gene | is_pseudo=false	FALSE	Toxo	TGME49_293470.P3301	Toxo	24	24	1265.76	4.24029e+07	3.96166e+07	3.37416e+07	2.96036e+07	2.7144e+07	3.16867e+07	3.67885e+07	3.40372e+07	3.07851e+07	2.84157e+07	7.36567e+07	1.433e+08	1.40493e+08	1.67303e+08	1.6584e+08	5.82799e+07	1.33785e+08	1.3875e+08	1.76825e+08	1.65378e+08	5.90302e+07	5.89709e+07	4.73488e+07	5.89462e+07	8.74365e+06	4.6276e+07	5.58944e+07	5.06589e+07	5.62095e+07	9.66278e+06	6.68263e+07	5.59229e+07	4.51274e+07	6.3039e+07	6.08073e+07	5.02859e+07	5.433e+07	4.73383e+07	6.07721e+07	6.06218e+07
Q542G9	Annexin OS=Mus musculus OX=10090 GN=Anxa2 PE=1 SV=1	FALSE	Mouse	Q542G9		25	7	1683.47	6.04502e+06	5.89145e+06	4.87249e+06	4.62171e+06	4.20869e+06	4.32736e+06	5.05234e+06	4.8502e+06	5.81776e+06	4.39897e+06	52751.2	98144.8	946187	2.18702e+06	447163		206143	1.14017e+06	981552	256684	1.3746e+07	1.13544e+07	9.52875e+06	1.50876e+07	1.83214e+06	9.17714e+06	8.74867e+06	8.47669e+06	1.30894e+07	1.94652e+06	222355					271179	553189	163231		355775
B2R4R0	Histone H4 OS=Homo sapiens OX=9606 GN=HIST1H4J PE=2 SV=1	FALSE	Human;Mouse	B2R4R0		17	4	9181.79	2.89965e+09	2737825127	2.48028e+09	2.1387e+09	1.99634e+09	2.34673e+09	2.79454e+09	2.66655e+09	2.29256e+09	2.18672e+09	3.16244e+08	6.15541e+08	6.33565e+08	7.44738e+08	7.74314e+08	2.65887e+08	6.05275e+08	6.74768e+08	8.28829e+08	8.26336e+08	2.04364e+08	1.95447e+08	1.54812e+08	1.76723e+08	2.45382e+07	1.603e+08	1.67176e+08	1.58375e+08	1.74577e+08	2.49985e+07	3.61932e+09	3.61556e+09	2.62428e+09	3.41493e+09	3.42875e+09	3.22053e+09	3.77073e+09	2.94019e+09	3.78246e+09	3.77236e+09
TGME49_318410-t26_1-p1	transcript=TGME49_318410-t26_1 | gene=TGME49_318410 | organism=Toxoplasma_gondii_ME49 | gene_product=TCP-1 chaperonin, putative | transcript_product=TCP-1 chaperonin, putative | location=TGME49_chrIV:1353144-1358251(+) | protein_length=537 | sequence_SO=chromosome | SO=protein_coding_gene | is_pseudo=false	FALSE	Toxo	TGME49_318410-t26_1-p1	Toxo	24	24	1108.71	3.2545e+07	3.56263e+07	3.43295e+07	2.84319e+07	2.6054e+07	2.85448e+07	3.68532e+07	3.72943e+07	3.19003e+07	2.9224e+07	6.88124e+07	1.24416e+08	1.24347e+08	1.65198e+08	1.48482e+08	6.53061e+07	1.33066e+08	1.34475e+08	1.8206e+08	1.49113e+08	2.14574e+07	2.02882e+07	2.05135e+07	2.57267e+07	5.99266e+06	2.01545e+07	2.17629e+07	2.41314e+07	2.83942e+07	6.52657e+06	5.28923e+07	4.78431e+07	3.67321e+07	4.35313e+07	4.67652e+07	3.87834e+07	4.39452e+07	3.78372e+07	4.65106e+07	4.65585e+07
TGME49_297500-t26_1-p1	transcript=TGME49_297500-t26_1 | gene=TGME49_297500 | organism=Toxoplasma_gondii_ME49 | gene_product=T-complex protein 1 eta subunit | transcript_product=T-complex protein 1 eta subunit | location=TGME49_chrII:1831235-1838793(-) | protein_length=546 | sequence_SO=chromosome | SO=protein_coding_gene | is_pseudo=false	FALSE	Toxo	TGME49_297500-t26_1-p1	Toxo	23	23	1025.37	5.14882e+07	4.82612e+07	4.21426e+07	3.68493e+07	3.45061e+07	3.81116e+07	4.72945e+07	4.18512e+07	3.6247e+07	3.53706e+07	6.72388e+07	1.29667e+08	1.32437e+08	1.80201e+08	1.75684e+08	5.36732e+07	1.30319e+08	1.47627e+08	2.04269e+08	1.91227e+08	2.49012e+07	2.46741e+07	2.04151e+07	2.5861e+07	5.36671e+06	2.1428e+07	2.37553e+07	2.32882e+07	2.85189e+07	6.23472e+06	5.26324e+07	4.2282e+07	3.741e+07	4.83205e+07	4.92157e+07	4.39154e+07	4.226e+07	3.77993e+07	4.87585e+07	4.85417e+07
TGME49_311430.P3648	transcript=TGME49_311430.R3648 | gene=TGME49_311430 | organism=Toxoplasma_gondii_ME49 | gene_product=fibrillarin | transcript_product=fibrillarin | location=TGME49_chrXI:2068034-2069622(-) | protein_length=304 | sequence_SO=chromosome | SO=protein_coding_gene | is_pseudo=false	FALSE	Toxo	TGME49_311430.P3648	Toxo	21	21	1414.74	6.15178e+07	5.33657e+07	4.79925e+07	4.38145e+07	3.23209e+07	4.34531e+07	5.19699e+07	4.80951e+07	3.18768e+07	3.894e+07	1.40104e+08	2.61908e+08	2.5827e+08	2.95543e+08	3.23729e+08	1.1315e+08	2.67956e+08	2.7685e+08	3.41202e+08	3.45841e+08	3.21183e+07	2.7413e+07	2.52356e+07	37741478	1.01953e+07	2.49078e+07	2.56122e+07	2.53572e+07	3.94724e+07	1.1947e+07	1.04764e+08	8.56939e+07	6.18417e+07	9.50546e+07	9.78933e+07	8.37346e+07	8.70496e+07	7.81404e+07	1.08041e+08	1.08816e+08
TGME49_212300.P764	transcript=TGME49_212300.R764 | gene=TGME49_212300 | organism=Toxoplasma_gondii_ME49 | gene_product=dense granule protein GRA32 | transcript_product=dense granule protein GRA32 | location=TGME49_chrX:3932540-3937693(+) | protein_length=683 | sequence_SO=chromosome | SO=protein_coding_gene | is_pseudo=false	FALSE	Toxo	TGME49_212300.P764	Toxo	31	31	1184.07	2.83756e+07	2.82327e+07	2.46095e+07	2.30311e+07	1.86336e+07	2.47688e+07	2.96593e+07	2.30452e+07	2.23841e+07	1.88394e+07	4.7951e+07	9.78521e+07	9.41507e+07	1.08021e+08	1.13387e+08	4.2185e+07	9.80751e+07	9.67743e+07	1.21456e+08	1.24529e+08	4.52784e+07	4.09199e+07	3.63309e+07	4.41704e+07	7.99779e+06	3.63208e+07	4.00227e+07	3.73557e+07	4.35983e+07	8.47177e+06	1.21302e+08	1.07574e+08	9.18608e+07	1.1943e+08	1.14571e+08	1.01257e+08	1.0812e+08	9.64398e+07	1.24859e+08	1.22946e+08
TGME49_247470-t26_1-p1	transcript=TGME49_247470-t26_1 | gene=TGME49_247470 | organism=Toxoplasma_gondii_ME49 | gene_product=nucleolar protein, putative | transcript_product=nucleolar protein, putative | location=TGME49_chrXII:3359532-3363829(+) | protein_length=536 | sequence_SO=chromosome | SO=protein_coding_gene | is_pseudo=false	FALSE	Toxo	TGME49_247470-t26_1-p1	Toxo	22	22	974.46	3.7227e+07	3.56774e+07	3.43048e+07	2.72678e+07	2.3567e+07	3.05049e+07	3.37994e+07	3.0383e+07	3.0185e+07	2.78393e+07	8.2753e+07	1.79592e+08	1.64998e+08	1.8961e+08	2.13102e+08	6.75341e+07	1.64265e+08	1.66012e+08	2.11913e+08	2.16905e+08	8.18199e+07	5.27755e+07	4.75135e+07	9.333e+07	2.72598e+07	7.10136e+07	4.70469e+07	5.18833e+07	9.67074e+07	3.08193e+07	6.25428e+07	5.86582e+07	4.87753e+07	6.59782e+07	6.68264e+07	5.22654e+07	5.79752e+07	4.91859e+07	7.07386e+07	7.36184e+07
TGME49_217820-t26_1-p1	transcript=TGME49_217820-t26_1 | gene=TGME49_217820 | organism=Toxoplasma_gondii_ME49 | gene_product=PCI domain-containing protein | transcript_product=PCI domain-containing protein | location=TGME49_chrXII:2149943-2155311(+) | protein_length=463 | sequence_SO=chromosome | SO=protein_coding_gene | is_pseudo=false	FALSE	Toxo	TGME49_217820-t26_1-p1	Toxo	21	21	922.08	1.56025e+07	1.6018e+07	1.23372e+07	8.37603e+06	9.84328e+06	1.06255e+07	1.29391e+07	1.14983e+07	9.50802e+06	1.07631e+07	3.13002e+07	6.59612e+07	6.04788e+07	9.385e+07	7.32603e+07	2.61598e+07	5.80819e+07	6.21791e+07	1.05577e+08	7.90356e+07	1.77302e+08	5.79667e+07	4.48352e+07	9.00057e+07	2.95008e+07	1.49739e+08	4.84367e+07	4.59333e+07	8.67133e+07	2.488e+07	2.49751e+07	2.31653e+07	1.7776e+07	2.43298e+07	2.51442e+07	2.00608e+07	2.183e+07	1.8775e+07	2.75806e+07	2.70464e+07
TGME49_269885.P2707	transcript=TGME49_269885.R2707 | gene=TGME49_269885 | organism=Toxoplasma_gondii_ME49 | gene_product=rhoptry metalloprotease toxolysin TLN1 | transcript_product=rhoptry metalloprotease toxolysin TLN1 | location=TGME49_chrVIII:5564529-5572655(+) | protein_length=1645 | sequence_SO=chromosome | SO=protein_coding_gene | is_pseudo=false	FALSE	Toxo	TGME49_269885.P2707	Toxo	37	37	759.96	1.78621e+07	1.69686e+07	1.50365e+07	1.22488e+07	1.26395e+07	1.05556e+07	1.45725e+07	1.48868e+07	1.20391e+07	1.26264e+07	4.52524e+07	8.92815e+07	9.00802e+07	1.11094e+08	1.25375e+08	3.95744e+07	9.24947e+07	8.92405e+07	1.42455e+08	1.3871e+08	3.33626e+07	4.42383e+07	4.18493e+07	6.05306e+07	1.23122e+07	2.49364e+07	4.57669e+07	4.93245e+07	5.50409e+07	1.38775e+07	2.5998e+07	2.37017e+07	1.98391e+07	2.55489e+07	2.72551e+07	2.49969e+07	2.42648e+07	2.24099e+07	3.69365e+07	3.57117e+07
TGME49_314810.P3749	transcript=TGME49_314810.R3749 | gene=TGME49_314810 | organism=Toxoplasma_gondii_ME49 | gene_product=ribosomal protein RPL7 | transcript_product=ribosomal protein RPL7 | location=TGME49_chrXI:4309840-4313516(+) | protein_length=258 | sequence_SO=chromosome | SO=protein_coding_gene | is_pseudo=false	FALSE	Toxo	TGME49_314810.P3749	Toxo	16	16	2338.44	5.42217e+08	5.37856e+08	4.89928e+08	4.11768e+08	3.53384e+08	4.31171e+08	5.30981e+08	5.04627e+08	4.52041e+08	3.98202e+08	9.84217e+08	2.06676e+09	1.94103e+09	2.08756e+09	2.51371e+09	8.76842e+08	2.04483e+09	2.03108e+09	2.37641e+09	2.64389e+09	3.07834e+08	1.97455e+08	1.92175e+08	2.53675e+08	5.09434e+07	2.55566e+08	1.97421e+08	2.08726e+08	2.65273e+08	5.85644e+07	1.13052e+09	1.14192e+09	8.58223e+08	1.11524e+09	1.0357e+09	9.14502e+08	1.12041e+09	9.7247e+08	1.26989e+09	1.16754e+09
TGME49_314970-t26_1-p1	transcript=TGME49_314970-t26_1 | gene=TGME49_314970 | organism=Toxoplasma_gondii_ME49 | gene_product=root hair defective 3 gtp-binding protein (rhd3) protein | transcript_product=root hair defective 3 gtp-binding protein (rhd3) protein | location=TGME49_chrXI:4438770-4452167(-) | protein_length=893 | sequence_SO=chromosome | SO=protein_coding_gene | is_pseudo=false	FALSE	Toxo	TGME49_314970-t26_1-p1	Toxo	30	30	1113.05	1.83461e+07	1.86996e+07	1.68232e+07	1.26022e+07	1.41809e+07	1.3951e+07	1.75616e+07	1.80382e+07	1.38736e+07	1.60854e+07	5.16875e+07	9.94635e+07	9.95649e+07	1.34152e+08	1.31464e+08	4.27055e+07	1.01326e+08	1.03375e+08	1.4956e+08	1.35799e+08	3.68867e+07	2.81864e+07	2.57622e+07	3.82955e+07	9.95042e+06	3.25998e+07	2.69774e+07	2.92393e+07	3.97276e+07	1.03161e+07	5.69465e+07	4.45505e+07	3.68337e+07	5.17296e+07	5.08978e+07	4.84984e+07	4.53404e+07	3.92773e+07	5.73264e+07	5.29219e+07
A0A0S2Z377	Annexin (Fragment) OS=Homo sapiens OX=9606 GN=ANXA6 PE=1 SV=1	FALSE	Human	A0A0S2Z377		34	1	692.82
P08779	Keratin, type I cytoskeletal 16 OS=Homo sapiens OX=9606 GN=KRT16 PE=1 SV=4	FALSE	Human	P08779		29	14	1123.49	2.21951e+06	2.8265e+07	1.54101e+07	1.19913e+07	8.68854e+06	1.71382e+06	3.21061e+07	1.83379e+07	1.49678e+07	1.18457e+07	2.93793e+07	1.08941e+06	1.24612e+07	1.33226e+07	2.74437e+06	2.56705e+07	1.48329e+06	1.41145e+07	1.76665e+07	1.72301e+06	9.01533e+06	2.59909e+07	1.05582e+07	1.33296e+07	2.61317e+06	7.28443e+06	2.54429e+07	1.22045e+07	1.62921e+07	3.23517e+06	3.15996e+06	3.09257e+07	8.3213e+06	1.60542e+06	8.76757e+06	3.67076e+06	3.14827e+07	1.01004e+07	1.32492e+06	1.01184e+07
TGME49_305860-t26_1-p1	transcript=TGME49_305860-t26_1 | gene=TGME49_305860 | organism=Toxoplasma_gondii_ME49 | gene_product=calcium-dependent protein kinase CDPK3 | transcript_product=calcium-dependent protein kinase CDPK3 | location=TGME49_chrIX:5629850-5637411(+) | protein_length=537 | sequence_SO=chromosome | SO=protein_coding_gene | is_pseudo=false	FALSE	Toxo	TGME49_305860-t26_1-p1	Toxo	28	26	1556.04	5.56141e+07	5.27768e+07	4.84149e+07	4.31938e+07	3.4641e+07	4.25958e+07	4.75992e+07	4.51071e+07	4.14457e+07	4.034e+07	1.22059e+08	2.61438e+08	2.25676e+08	2.78088e+08	2.90425e+08	9.58899e+07	2.48843e+08	2.27923e+08	305360091	3.25354e+08	8.55647e+07	7.24893e+07	5.77142e+07	6.79298e+07	1.23367e+07	6.56146e+07	6.69745e+07	6.77982e+07	6.98166e+07	1.52013e+07	1.20883e+08	1.00015e+08	7.85874e+07	1.01994e+08	9.03403e+07	8.09537e+07	1.02378e+08	8.2433e+07	1.13042e+08	1.09719e+08
TGME49_268850.P2653	transcript=TGME49_268850.R2653 | gene=TGME49_268850 | organism=Toxoplasma_gondii_ME49 | gene_product=enolase 2 | transcript_product=enolase 2 | location=TGME49_chrVIII:6250782-6252767(-) | protein_length=444 | sequence_SO=chromosome | SO=protein_coding_gene | is_pseudo=false	FALSE	Toxo	TGME49_268850.P2653	Toxo	20	19	823.37	1.56203e+07	1.49411e+07	9.94289e+06	1.31749e+07	1.01515e+07	1.3766e+07	1.37445e+07	1.19163e+07	1.51164e+07	1.03472e+07	2.13529e+07	5.01494e+07	4.63349e+07	7.04427e+07	7.1572e+07	1.72704e+07	5.1274e+07	4.80149e+07	7.56644e+07	7.22593e+07	1.22627e+07	1.33567e+07	1.0299e+07	1.1875e+07	2.35008e+06	1.04042e+07	1.32644e+07	1.11651e+07	1.38234e+07	2.25507e+06	2.22915e+07	2.03409e+07	1.46567e+07	2.33414e+07	2.24828e+07	1.90142e+07	2.54865e+07	1.90307e+07	2.68138e+07	2.55276e+07
TGME49_272910-t26_1-p1	transcript=TGME49_272910-t26_1 | gene=TGME49_272910 | organism=Toxoplasma_gondii_ME49 | gene_product=T-complex protein 1 delta subunit | transcript_product=T-complex protein 1 delta subunit | location=TGME49_chrVIII:3703587-3710903(+) | protein_length=542 | sequence_SO=chromosome | SO=protein_coding_gene | is_pseudo=false	FALSE	Toxo	TGME49_272910-t26_1-p1	Toxo	25	24	1069.94	4.65709e+07	4.45999e+07	3.80652e+07	3.42256e+07	3.12337e+07	3.73856e+07	4.33387e+07	3.60729e+07	3.34779e+07	3.3938e+07	7.01491e+07	1.43071e+08	1.38391e+08	1.75652e+08	1.88149e+08	5.61368e+07	1.36287e+08	1.4018e+08	1.78752e+08	1.84824e+08	3.16739e+07	3.19114e+07	2.70013e+07	3.83627e+07	8.26763e+06	2.5341e+07	2.73886e+07	2.7329e+07	3.62412e+07	8.64653e+06	4.06391e+07	3.22107e+07	2.9871e+07	3.73734e+07	3.8516e+07	3.6944e+07	3.56751e+07	3.34445e+07	4.28688e+07	4.37375e+07
B4DW52	cDNA FLJ55253, highly similar to Actin, cytoplasmic 1 OS=Homo sapiens OX=9606 PE=2 SV=1	FALSE	Human	B4DW52		17	1	1209.95										468465	290142	1.07621e+06	1.06988e+06	1.37638e+06	1.69895e+06	219206	1.08123e+06	1.02807e+06	1.44574e+06	1.586e+06				284352									639225		557968
TGME49_299050-t26_1-p1	transcript=TGME49_299050-t26_1 | gene=TGME49_299050 | organism=Toxoplasma_gondii_ME49 | gene_product=ribosomal protein RPL17 | transcript_product=ribosomal protein RPL17 | location=TGME49_chrIII:2224012-2226278(-) | protein_length=195 | sequence_SO=chromosome | SO=protein_coding_gene | is_pseudo=false	FALSE	Toxo	TGME49_299050-t26_1-p1	Toxo	16	16	1746.41	3.57786e+08	3.12965e+08	3.31404e+08	2.32207e+08	2.41411e+08	2.52585e+08	3.10093e+08	3.30959e+08	2.48498e+08	2.64284e+08	7.76281e+08	1.40608e+09	1.30148e+09	1.49435e+09	1.49026e+09	6.34815e+08	1.34851e+09	1.29201e+09	1640109230	1.5424e+09	1.10812e+08	1.0986e+08	1.02307e+08	1.54224e+08	5.48372e+07	8.46301e+07	9.46846e+07	1.06287e+08	1.58796e+08	5.39779e+07	8.54634e+08	7.43784e+08	6.10731e+08	7.70293e+08	7.57214e+08	6.94376e+08	7.83275e+08	6.54024e+08	8.67425e+08	8.5864e+08
TGME49_286080-t26_1-p1	transcript=TGME49_286080-t26_1 | gene=TGME49_286080 | organism=Toxoplasma_gondii_ME49 | gene_product=elongation factor 2 family protein | transcript_product=elongation factor 2 family protein | location=TGME49_chrV:2008581-2019709(+) | protein_length=1008 | sequence_SO=chromosome | SO=protein_coding_gene | is_pseudo=false	FALSE	Toxo	TGME49_286080-t26_1-p1	Toxo	32	32	551.58	6.33022e+08	6.4323e+08	5.7873e+08	5.94582e+08	5.80934e+08	7.20507e+08	8.17303e+08	6.92934e+08	7.16544e+08	6.40262e+08	5.53219e+08	9.82842e+08	9.98505e+08	1.21308e+09	1.32716e+09	6.51328e+08	1.17108e+09	1.15478e+09	1.46353e+09	1.40089e+09	3.26345e+08	3.65079e+08	2.99683e+08	3.95055e+08	8.85799e+07	4.20096e+08	4.42132e+08	3.96357e+08	3.88557e+08	8.18403e+07	6.03473e+08	5.70354e+08	5.13114e+08	6.33522e+08	6.77355e+08	7.02243e+08	7.217e+08	5.79338e+08	7.22153e+08	7.25259e+08
TGME49_209950.P701	transcript=TGME49_209950.R701 | gene=TGME49_209950 | organism=Toxoplasma_gondii_ME49 | gene_product=thioredoxin, putative | transcript_product=thioredoxin, putative | location=TGME49_chrIb:1569785-1573497(-) | protein_length=424 | sequence_SO=chromosome | SO=protein_coding_gene | is_pseudo=false	FALSE	Toxo	TGME49_209950.P701	Toxo	25	25	1037.85	9.68091e+07	9.06382e+07	7.86123e+07	6.98697e+07	6.02642e+07	7.32589e+07	8.49755e+07	8.0901e+07	7.91493e+07	6.6663e+07	1.07719e+08	2.1957e+08	2.22183e+08	2.47561e+08	2.52288e+08	9.03566e+07	2.1178e+08	2.18713e+08	2.77749e+08	2.60259e+08	7.30484e+07	8.05267e+07	6.40978e+07	7.79511e+07	1.01399e+07	5.65629e+07	7.03667e+07	7.17734e+07	8.24872e+07	1.10385e+07	1.48446e+08	1.36274e+08	1.12484e+08	1.4933e+08	1.43138e+08	1.22244e+08	1.37909e+08	1.18521e+08	1.7001e+08	1.57826e+08
TGME49_218520.P943	transcript=TGME49_218520.R943 | gene=TGME49_218520 | organism=Toxoplasma_gondii_ME49 | gene_product=microneme protein MIC6 | transcript_product=microneme protein MIC6 | location=TGME49_chrXII:1478619-1479668(-) | protein_length=349 | sequence_SO=chromosome | SO=protein_coding_gene | is_pseudo=false	FALSE	Toxo	TGME49_218520.P943	Toxo	18	18	1239.84	1.69056e+08	1.80012e+08	1.54195e+08	1.25867e+08	1.22638e+08	1.34932e+08	1.65228e+08	1.57589e+08	1.36049e+08	1.45342e+08	1.41667e+08	2.77188e+08	2.44839e+08	3.03057e+08	3.02223e+08	1.19457e+08	2.90762e+08	2.63602e+08	3.59902e+08	3.57031e+08	2.67917e+07	2.58322e+07	2.6855e+07	2.95733e+07	4.34169e+06	2.11854e+07	2.49495e+07	2.89298e+07	3.17585e+07	4.48985e+06	2.41152e+08	1.98408e+08	1.82596e+08	2.26511e+08	2.11912e+08	2.00681e+08	1.95771e+08	2.0217e+08	2.8447e+08	2.47446e+08
TGME49_239100-t26_1-p1	transcript=TGME49_239100-t26_1 | gene=TGME49_239100 | organism=Toxoplasma_gondii_ME49 | gene_product=ribosomal protein RPS7 | transcript_product=ribosomal protein RPS7 | location=TGME49_chrVI:463641-464737(+) | protein_length=196 | sequence_SO=chromosome | SO=protein_coding_gene | is_pseudo=false	FALSE	Toxo	TGME49_239100-t26_1-p1	Toxo	21	20	1461.3	1.40276e+08	1.24567e+08	1.13936e+08	9.48375e+07	8.65882e+07	9.60946e+07	1.21393e+08	1.14285e+08	1.01808e+08	9.47383e+07	2.70422e+08	5.25718e+08	5.11745e+08	5.89676e+08	6.42391e+08	2.09678e+08	5.20452e+08	5.21186e+08	6.18089e+08	6.53506e+08	4.18043e+07	3.64681e+07	3.56702e+07	4.08993e+07	1.0053e+07	3.00205e+07	2.92898e+07	3.20094e+07	4.40452e+07	1.14215e+07	3.95475e+08	3.09462e+08	2.53503e+08	3.06575e+08	3.31458e+08	2.8873e+08	314136389	2.78372e+08	3.61339e+08	3.71016e+08
TGME49_221210.P1012	transcript=TGME49_221210.R1012 | gene=TGME49_221210 | organism=Toxoplasma_gondii_ME49 | gene_product=cyclophilin | transcript_product=cyclophilin | location=TGME49_chrII:135770-137645(+) | protein_length=179 | sequence_SO=chromosome | SO=protein_coding_gene | is_pseudo=false	FALSE	Toxo	TGME49_221210.P1012	Toxo	12	12	1559.5	1.83256e+08	1.81887e+08	1.53312e+08	1.26734e+08	1.06586e+08	1.33609e+08	1.62463e+08	1.49973e+08	1.32202e+08	1.12377e+08	2.76657e+08	5.2891e+08	5.11954e+08	5.48489e+08	6.55619e+08	2.44858e+08	5.34836e+08	5.39897e+08	6.43157e+08	6.67402e+08	117619538	1.59689e+08	1.26326e+08	1.43465e+08	1.09394e+07	1.01234e+08	1.51205e+08	1.38008e+08	1.59541e+08	1.0754e+07	2.71222e+08	2.57599e+08	1.39251e+08	2.64156e+08	2.46872e+08	2.39991e+08	2.59062e+08	1.40174e+08	2.92761e+08	2.52958e+08
D9ZGF2	Collagen, type VI, alpha 3 OS=Homo sapiens OX=9606 GN=COL6A3 PE=2 SV=1	FALSE	Human	D9ZGF2		36	31	301.25	167133	980605	1.25195e+06	547016	468357	568686	685787	1.57017e+06	546868	722656	1.08959e+07	2.81033e+07	2.67653e+07	3.36719e+07	3.52686e+07	1.02339e+07	2.74306e+07	2.68362e+07	3.68411e+07	3.62208e+07	778662	1.04445e+06	371598	779244	125163	929591	1.43327e+06	1.24047e+06	951936	378162	4.08301e+06	3.1545e+06	1.15723e+06	2.77855e+06	2.58838e+06	2917087	3.25623e+06	2.63563e+06	4.7866e+06	3.62614e+06
TGME49_313080-t26_1-p1	transcript=TGME49_313080-t26_1 | gene=TGME49_313080 | organism=Toxoplasma_gondii_ME49 | gene_product=hypothetical protein | transcript_product=hypothetical protein | location=TGME49_chrXI:3086593-3087960(-) | protein_length=455 | sequence_SO=chromosome | SO=protein_coding_gene | is_pseudo=false	FALSE	Toxo	TGME49_313080-t26_1-p1	Toxo	23	23	1397.63	3.10823e+07	2.9754e+07	2.2767e+07	2.42767e+07	1.81472e+07	2.55679e+07	2.82911e+07	2.53538e+07	2.45314e+07	1.81532e+07	7.84944e+07	1.6236e+08	1.44489e+08	1.6171e+08	1.98085e+08	7.34232e+07	1.64858e+08	1.51676e+08	1.7466e+08	1.9826e+08	8.45191e+07	7.12691e+07	5.77446e+07	6.87188e+07	1.25813e+07	7.65165e+07	7.39071e+07	6.3453e+07	7.23948e+07	1.35875e+07	8.69334e+07	8.25237e+07	6.44292e+07	9.13986e+07	8.7879e+07	7.27569e+07	8.72841e+07	7.17333e+07	1.01608e+08	9.24575e+07
TGME49_251500.P1976	transcript=TGME49_251500.R1976 | gene=TGME49_251500 | organism=Toxoplasma_gondii_ME49 | gene_product=eukaryotic initiation factor-3, subunit 3, putative | transcript_product=eukaryotic initiation factor-3, subunit 3, putative | location=TGME49_chrXII:5432041-5434372(+) | protein_length=441 | sequence_SO=chromosome | SO=protein_coding_gene | is_pseudo=false	FALSE	Toxo	TGME49_251500.P1976	Toxo	22	22	1012.96	1.9196e+07	1.90615e+07	1.69702e+07	1.40783e+07	1.33029e+07	1.33566e+07	1.74125e+07	1.49805e+07	1.34545e+07	1.35817e+07	2.78924e+07	6.15774e+07	6.2773e+07	7.00617e+07	7.54243e+07	1.94153e+07	5.21743e+07	6.04126e+07	7.41669e+07	7.63552e+07	1.833e+08	6.4239e+07	6.0493e+07	9.51776e+07	2.68765e+07	1.36717e+08	5.55307e+07	6.21425e+07	9.11854e+07	2.85776e+07	3.56447e+07	3.04831e+07	2.86024e+07	3.46131e+07	3.23826e+07	2.90177e+07	2.79694e+07	2.7922e+07	3.53581e+07	3.62555e+07
TGME49_287500-t26_1-p1	transcript=TGME49_287500-t26_1 | gene=TGME49_287500 | organism=Toxoplasma_gondii_ME49 | gene_product=T complex chaperonin, putative | transcript_product=T complex chaperonin, putative | location=TGME49_chrV:565387-570680(-) | protein_length=556 | sequence_SO=chromosome | SO=protein_coding_gene | is_pseudo=false	FALSE	Toxo	TGME49_287500-t26_1-p1	Toxo	28	28	1195.1	8.14609e+07	7.6981e+07	7.77583e+07	6.25419e+07	5.67102e+07	6.31945e+07	7.95456e+07	7.541e+07	6.82092e+07	6.60672e+07	1.29117e+08	2.47953e+08	2.37533e+08	2.82304e+08	3.06343e+08	1.10494e+08	2.41179e+08	2.43921e+08	3.11264e+08	3.07605e+08	4.78083e+07	4.94213e+07	4.39286e+07	5.7999e+07	1.20197e+07	39563565	4.84517e+07	4.96105e+07	6.09234e+07	1.31033e+07	8.50415e+07	7.7793e+07	6.43766e+07	8.0287e+07	8.07643e+07	7.23124e+07	7.76954e+07	6.8372e+07	9.15986e+07	8.73678e+07
TGME49_249270.P1924	transcript=TGME49_249270.R1924 | gene=TGME49_249270 | organism=Toxoplasma_gondii_ME49 | gene_product=protein disulfide isomerase-related protein (provisional), putative | transcript_product=protein disulfide isomerase-related protein (provisional), putative | location=TGME49_chrXII:4417472-4422515(+) | protein_length=428 | sequence_SO=chromosome | SO=protein_coding_gene | is_pseudo=false	FALSE	Toxo	TGME49_249270.P1924	Toxo	22	22	823.97	7.83391e+07	6.91756e+07	6.75556e+07	5.7256e+07	4.8587e+07	5.84076e+07	6.99069e+07	6.77033e+07	6.71576e+07	5.84983e+07	1.13391e+08	2.05267e+08	1.99338e+08	2.21729e+08	2.51867e+08	1.01929e+08	2.29518e+08	2.15304e+08	2.64077e+08	2.62047e+08	8.28743e+07	7.66433e+07	7.00085e+07	7.23543e+07	1.31677e+07	6.51637e+07	7.2613e+07	7.61269e+07	7.91449e+07	1.47321e+07	1.3213e+08	1.2232e+08	1.01221e+08	1.32533e+08	1.29947e+08	1.15149e+08	1.32693e+08	1.1563e+08	1.57243e+08	1.47241e+08
TGME49_279100.P3028	transcript=TGME49_279100.R3028 | gene=TGME49_279100 | organism=Toxoplasma_gondii_ME49 | gene_product=mitochondrial association factor 1a | transcript_product=mitochondrial association factor 1a | location=TGME49_chrII:91398-93249(+) | protein_length=435 | sequence_SO=chromosome | SO=protein_coding_gene | is_pseudo=false	FALSE	Toxo	TGME49_279100.P3028	Toxo	18	15	1395.55	1.94387e+07	2.05549e+07	1.79531e+07	1.45539e+07	1.38837e+07	1.47572e+07	1.77517e+07	1.71728e+07	14949450	1.30236e+07	6.31329e+07	1.31709e+08	1.32164e+08	1.52144e+08	1.69692e+08	4.94658e+07	1.25782e+08	1.2868e+08	1.61999e+08	1.70667e+08	4.57524e+07	4.20879e+07	4.08907e+07	4.87647e+07	8.43227e+06	3.99946e+07	3.95673e+07	4.19584e+07	4.97089e+07	8.76447e+06	9.1408e+07	7.74779e+07	6.28801e+07	8.27059e+07	8.65197e+07	7.30297e+07	8.23433e+07	6.62345e+07	9.50047e+07	9.21163e+07
TGME49_313390.P3703	transcript=TGME49_313390.R3703 | gene=TGME49_313390 | organism=Toxoplasma_gondii_ME49 | gene_product=ribosomal protein RPL6 | transcript_product=ribosomal protein RPL6 | location=TGME49_chrXI:3337685-3338266(+) | protein_length=193 | sequence_SO=chromosome | SO=protein_coding_gene | is_pseudo=false	FALSE	Toxo	TGME49_313390.P3703	Toxo	24	24	2876.23	6.87536e+08	6.79303e+08	7.12026e+08	5.6783e+08	5.36007e+08	5.74339e+08	7.12753e+08	7.3885e+08	6.33035e+08	6.31899e+08	1.26925e+09	2.29828e+09	2.27363e+09	2.5938e+09	2.58709e+09	1.16869e+09	2.38896e+09	2.52895e+09	3.04753e+09	2.85349e+09	3.44797e+08	2.28506e+08	2.14742e+08	2.67021e+08	6.80668e+07	2.81017e+08	2.23135e+08	2.3213e+08	2.82069e+08	8.13977e+07	1.67385e+09	1.41135e+09	1.18611e+09	1.41452e+09	1.50119e+09	1.44871e+09	1.50093e+09	1.33374e+09	1.70824e+09	1.7574e+09
TGME49_232050.P1442	transcript=TGME49_232050.R1442 | gene=TGME49_232050 | organism=Toxoplasma_gondii_ME49 | gene_product=DnaJ domain-containing protein | transcript_product=DnaJ domain-containing protein | location=TGME49_chrVIII:1785324-1796765(-) | protein_length=869 | sequence_SO=chromosome | SO=protein_coding_gene | is_pseudo=false	FALSE	Toxo	TGME49_232050.P1442	Toxo	24	24	804.09	1.00039e+07	1.00225e+07	9.76137e+06	7.54944e+06	5.80944e+06	7.35715e+06	1.06745e+07	9506212	8.99151e+06	8.06956e+06	3.58949e+07	7.17484e+07	6.60442e+07	9.44488e+07	7.92725e+07	2.93903e+07	6.48962e+07	6.43175e+07	9.51995e+07	8.45914e+07	2.98116e+07	2.6175e+07	2.04999e+07	2.61391e+07	4.68039e+06	2.60423e+07	2.46215e+07	2.45996e+07	2.69089e+07	5.13466e+06	4.17571e+07	3.53606e+07	2.93927e+07	4.08544e+07	3.78917e+07	3.71983e+07	3.52754e+07	2.92095e+07	4.32612e+07	4.11363e+07
TGME49_293430.P3297	transcript=TGME49_293430.R3297 | gene=TGME49_293430 | organism=Toxoplasma_gondii_ME49 | gene_product=hypothetical protein | transcript_product=hypothetical protein | location=TGME49_chrIa:317622-318857(-) | protein_length=411 | sequence_SO=chromosome | SO=protein_coding_gene | is_pseudo=false	FALSE	Toxo	TGME49_293430.P3297	Toxo	19	19	1181.29	3.39257e+07	3.63643e+07	3.1824e+07	2.78775e+07	2.39584e+07	3.10876e+07	3.39016e+07	3.71887e+07	3.71294e+07	2.46475e+07	7.57815e+07	1.67546e+08	1.59368e+08	1.99567e+08	2.21774e+08	7.45137e+07	1.73169e+08	1.7975e+08	2.31064e+08	2.52542e+08	5.89828e+07	6.02567e+07	5.35837e+07	6.35218e+07	9.36901e+06	5.45172e+07	6.5284e+07	6.40918e+07	6.84028e+07	1.02276e+07	1.08573e+08	9.05146e+07	7.6379e+07	9.34818e+07	9.11197e+07	9.91963e+07	9.83884e+07	8.65227e+07	1.16344e+08	1.08713e+08
A0A0S2Z428	HCG2039812, isoform CRA_b (Fragment) OS=Homo sapiens OX=9606 GN=KRT6A PE=2 SV=1	FALSE	Human	A0A0S2Z428		34	4	1101.45	1.9325e+06	2.94646e+07	1.50059e+07	1.46478e+07	7.27802e+06	2.44406e+06	30613079	1.70141e+07	17513077	8874431	1.0798e+07	308288	1.27103e+07	1.19101e+07	1.38074e+06	1.15647e+07	1.0207e+06	1.52239e+07	1.41081e+07	2.22837e+06	4.43764e+06	1.72056e+07	9.63587e+06	1.36301e+07	2.94677e+06	4.9257e+06	1.96618e+07	1.16164e+07	1.40535e+07	3.64731e+06	9.04945e+06	1.95148e+07	7.66343e+06	2.72008e+06	8.54944e+06	9.29493e+06	2.2771e+07	9467282	3.33478e+06	10552330
TGME49_214260-t26_1-p1	transcript=TGME49_214260-t26_1 | gene=TGME49_214260 | organism=Toxoplasma_gondii_ME49 | gene_product=alpha-glucan water dikinase 1, putative | transcript_product=alpha-glucan water dikinase 1, putative | location=TGME49_chrX:6179625-6194159(+) | protein_length=1715 | sequence_SO=chromosome | SO=protein_coding_gene | is_pseudo=false	FALSE	Toxo	TGME49_214260-t26_1-p1	Toxo	35	35	276.81	993838	1.06464e+06	2.14375e+06	219018	1.38224e+06	614330	478300	1.2852e+06	168763	861933	1.29252e+06	2.94597e+06	2.15136e+06	5.83395e+06	8.24851e+06	1.75381e+06	4.1647e+06	5.82406e+06	6.44822e+06	4.59727e+06	5.10206e+07	3.18907e+07	2.93449e+07	4.24461e+07	1.2605e+07	4.83209e+07	3.25938e+07	3.3494e+07	4.50184e+07	1.30202e+07	2.95424e+06	2.46918e+06	1.00649e+06	2.69251e+06	1.44862e+06	2.46577e+06	3.50448e+06	2.40901e+06	4.46604e+06	2.60399e+06
TGME49_207720-t26_1-p1	transcript=TGME49_207720-t26_1 | gene=TGME49_207720 | organism=Toxoplasma_gondii_ME49 | gene_product=Nrap domain-containing protein | transcript_product=Nrap domain-containing protein | location=TGME49_chrIb:232708-244511(+) | protein_length=1628 | sequence_SO=chromosome | SO=protein_coding_gene | is_pseudo=false	FALSE	Toxo	TGME49_207720-t26_1-p1	Toxo	34	34	734.91	1.52395e+07	1.75621e+07	1.45444e+07	1.16287e+07	1.03331e+07	1.117e+07	1.40415e+07	1.16876e+07	1.08357e+07	1.05945e+07	3.20381e+07	1.50581e+08	6.07327e+07	7.15597e+07	8.39797e+07	23250004	6.17037e+07	6.10468e+07	7.78464e+07	8.36414e+07	9.07424e+06	7.4511e+06	7.41183e+06	1.17674e+07	3.29898e+06	5.96107e+06	5.72407e+06	6.31933e+06	9.03268e+06	3.24096e+06	2.91304e+07	2.63146e+07	2.43397e+07	3.11073e+07	3.00332e+07	2.46423e+07	2.6574e+07	2.53797e+07	3.24227e+07	3.30495e+07
TGME49_214490-t26_1-p1	transcript=TGME49_214490-t26_1 | gene=TGME49_214490 | organism=Toxoplasma_gondii_ME49 | gene_product=peptidase M16 inactive domain-containing protein | transcript_product=peptidase M16 inactive domain-containing protein | location=TGME49_chrX:6311152-6320461(-) | protein_length=1353 | sequence_SO=chromosome | SO=protein_coding_gene | is_pseudo=false	FALSE	Toxo	TGME49_214490-t26_1-p1	Toxo	32	32	336.47	1.81966e+06	4.19793e+06	3.48871e+06	829260	1.025e+06	1.64067e+06	2.04404e+06	898614	1.98923e+06	1.64558e+06	3.23636e+06	4.93013e+06	3.92232e+06	5.35573e+06	5.26419e+06	1.40719e+06	3.26716e+06	4.38469e+06	5.87905e+06	5.28967e+06	8.54152e+07	7.18806e+07	6.92545e+07	8.77325e+07	2.06742e+07	7.90028e+07	7.29361e+07	7.81149e+07	9.68196e+07	2.39789e+07	3.14626e+06	3.57448e+06	4.02494e+06	3.74733e+06	4.81789e+06	1.39105e+06	4.91479e+06	3.9642e+06	5.37356e+06	3.28152e+06
TGME49_233460.P1508	transcript=TGME49_233460.R1508 | gene=TGME49_233460 | organism=Toxoplasma_gondii_ME49 | gene_product=SAG-related sequence SRS29B | transcript_product=SAG-related sequence SRS29B | location=TGME49_chrVIII:2664532-2665491(+) | protein_length=319 | sequence_SO=chromosome | SO=protein_coding_gene | is_pseudo=false	FALSE	Toxo	TGME49_233460.P1508	Toxo	17	17	3375.23	3.83739e+09	3.83937e+09	3.63686e+09	2.8845e+09	3.07576e+09	3.20567e+09	4.09603e+09	3.83915e+09	3.20434e+09	3.3205e+09	8.34315e+09	1.51176e+10	1.44701e+10	1.59584e+10	1.7326e+10	8.50497e+09	1.61212e+10	1.6185e+10	1.86348e+10	1.80454e+10	6.16495e+09	5.35834e+09	4.64969e+09	5.63424e+09	1.01006e+09	5.64653e+09	5.53465e+09	5.39715e+09	6.00253e+09	1.10631e+09	8.47922e+09	7.19535e+09	6.40063e+09	8.07361e+09	7.86421e+09	7.70708e+09	7.74818e+09	7.22348e+09	9.4191e+09	8.76064e+09
TGME49_305520-t26_1-p1	transcript=TGME49_305520-t26_1 | gene=TGME49_305520 | organism=Toxoplasma_gondii_ME49 | gene_product=ribosomal protein RPS2 | transcript_product=ribosomal protein RPS2 | location=TGME49_chrIX:5449517-5451958(+) | protein_length=269 | sequence_SO=chromosome | SO=protein_coding_gene | is_pseudo=false	FALSE	Toxo	TGME49_305520-t26_1-p1	Toxo	16	14	1975.74	2.96895e+08	2.90036e+08	2.84528e+08	2.36942e+08	2.05118e+08	2.27062e+08	2.93369e+08	2.9841e+08	2.65936e+08	2.34667e+08	7.64574e+08	1.39691e+09	1.2083e+09	1.50017e+09	1.6457e+09	6.53591e+08	1.40926e+09	1.2565e+09	1.64736e+09	1.74865e+09	9.76551e+07	1.02414e+08	9.90343e+07	1.53659e+08	5.46768e+07	7.90627e+07	9.80768e+07	1.16994e+08	1.7015e+08	6.42949e+07	7.83428e+08	6.95523e+08	5.50553e+08	7.1003e+08	7.42616e+08	6.32169e+08	7.06136e+08	6.39387e+08	8.06631e+08	8.09517e+08
TGME49_261080.P2353	transcript=TGME49_261080.R2353 | gene=TGME49_261080 | organism=Toxoplasma_gondii_ME49 | gene_product=cysteine repeat modular protein CRMPA | transcript_product=cysteine repeat modular protein CRMPA | location=TGME49_chrVIIb:1850194-1872815(+) | protein_length=3133 | sequence_SO=chromosome | SO=protein_coding_gene | is_pseudo=false	FALSE	Toxo	TGME49_261080.P2353	Toxo	31	31	540.68	4.50252e+06	5.69478e+06	5.49522e+06	3.31825e+06	3.29225e+06	4.07108e+06	5.34939e+06	5.14923e+06	4.14157e+06	4.6695e+06	2.00838e+07	3.83748e+07	3.88802e+07	5.5232e+07	4.83244e+07	1.72905e+07	3.76997e+07	3.89104e+07	5.47336e+07	4.66319e+07	1.11834e+07	9.83614e+06	6.53858e+06	1.04714e+07	2.18741e+06	7.83323e+06	8.70616e+06	8.24302e+06	9.34965e+06	2.67081e+06	2.53645e+07	2.08855e+07	1.76499e+07	2.35117e+07	2.50468e+07	2.30109e+07	2.34921e+07	1.83972e+07	2.87968e+07	2.7174e+07
P13647	Keratin, type II cytoskeletal 5 OS=Homo sapiens OX=9606 GN=KRT5 PE=1 SV=3	FALSE	Human	P13647		34	16	1005.55	3.89284e+07	2.97841e+07	4.27944e+07	2.63671e+07	4.50209e+07	2.91595e+07	2.77008e+07	4.56175e+07	3.36771e+07	5.32073e+07	1.68819e+07	1.99506e+07	3.93067e+07	6.09193e+07	2.9009e+07	1.53951e+07	1.23134e+07	4.38707e+07	7.19427e+07	1.94684e+07	3.63927e+07	2.38251e+07	4.85667e+07	8.12781e+07	9.0154e+06	2.91761e+07	2.51409e+07	5.25365e+07	9.48499e+07	1.05179e+07	3.81053e+07	3.83971e+07	2.59632e+07	3.37781e+07	3.52013e+07	3.03443e+07	4.45719e+07	3.149e+07	4.19767e+07	4.35335e+07
TGME49_285980.P3143	transcript=TGME49_285980.R3143 | gene=TGME49_285980 | organism=Toxoplasma_gondii_ME49 | gene_product=phosphoglucomutase PGM1 | transcript_product=phosphoglucomutase PGM1 | location=TGME49_chrV:2088588-2097731(-) | protein_length=637 | sequence_SO=chromosome | SO=protein_coding_gene | is_pseudo=false	FALSE	Toxo	TGME49_285980.P3143	Toxo	23	23	951.22	3.44905e+07	3.20498e+07	2.82707e+07	2.41673e+07	2.51482e+07	2.70236e+07	2.99816e+07	2.92634e+07	2.64125e+07	2.74771e+07	6.04972e+07	1.23379e+08	1.08613e+08	1.38447e+08	1.42553e+08	5.14396e+07	1.245e+08	1.14712e+08	1.53763e+08	1.48885e+08	4.06594e+07	5.37601e+07	4.33573e+07	5.29681e+07	8.4926e+06	3.93538e+07	5.29036e+07	4.52579e+07	5.41514e+07	8.58203e+06	6.16918e+07	4.7888e+07	5.29487e+07	6.0142e+07	7.24319e+07	5.63389e+07	4.58242e+07	5.95331e+07	7.32505e+07	8.14636e+07
TGME49_262670.P2419	transcript=TGME49_262670.R2419 | gene=TGME49_262670 | organism=Toxoplasma_gondii_ME49 | gene_product=ribosomal protein RPL18A | transcript_product=ribosomal protein RPL18A | location=TGME49_chrVIIb:1092681-1094792(+) | protein_length=183 | sequence_SO=chromosome | SO=protein_coding_gene | is_pseudo=false	FALSE	Toxo	TGME49_262670.P2419	Toxo	17	17	3275.94	6.41061e+08	5.89544e+08	5.33274e+08	4.81407e+08	4.09136e+08	4.94408e+08	5.72289e+08	5.41771e+08	5.28652e+08	4.44705e+08	1.20763e+09	2.2908e+09	2.19705e+09	2.45365e+09	2.74655e+09	1.03384e+09	2.23076e+09	2.24413e+09	2.74451e+09	2.89845e+09	1.69887e+08	1.71741e+08	1.38815e+08	1.95794e+08	4.58597e+07	1.35377e+08	1.53143e+08	1.53066e+08	1.98492e+08	4.95077e+07	1.42193e+09	1.28755e+09	1.0035e+09	1.27104e+09	1.33405e+09	1.13697e+09	1.28892e+09	1.0646e+09	1.40608e+09	1.40647e+09
P0DOX5	Immunoglobulin gamma-1 heavy chain OS=Homo sapiens OX=9606 PE=1 SV=2	FALSE	Human	P0DOX5		15	1	1782.22	1.11699e+06	1.169e+06	855978	740028	618653	776140	1.05456e+06	858401	1.11888e+06	789175	1.07565e+06	2.51716e+06	2.83064e+06	6.23029e+06	3.30709e+06	1.16876e+06	2.02216e+06	2767262	3.90416e+06	5440646	255430	376968	556215	562469	44832.9	256215	364760	963550	538542	61697	1.07959e+06	952152	1.193e+06	1658393	1.49677e+06	791800	1.2277e+06	901673	1.32683e+06	1.09538e+06
TGME49_288720.P3187	transcript=TGME49_288720.R3187 | gene=TGME49_288720 | organism=Toxoplasma_gondii_ME49 | gene_product=ribosomal protein RPL10 | transcript_product=ribosomal protein RPL10 | location=TGME49_chrIX:2708880-2711191(-) | protein_length=221 | sequence_SO=chromosome | SO=protein_coding_gene | is_pseudo=false	FALSE	Toxo	TGME49_288720.P3187	Toxo	14	13	2008.29	2.84285e+08	2.63203e+08	2.5042e+08	2.25651e+08	1.90026e+08	2.34431e+08	2.8624e+08	2.69168e+08	2.54532e+08	2.09955e+08	5.74222e+08	1.14087e+09	1.07796e+09	1.43379e+09	1.39802e+09	5.08553e+08	1.09747e+09	1.158e+09	1.5594e+09	1.46236e+09	9.94923e+07	9.38906e+07	8.52115e+07	1.4263e+08	4.59389e+07	7.94885e+07	9.1187e+07	9.4952e+07	1.52765e+08	5.04915e+07	5.39643e+08	6.11611e+08	4.81338e+08	5.82534e+08	5.84503e+08	4.74854e+08	6.73039e+08	5.42907e+08	6.58082e+08	6.92186e+08
TGME49_263320-t26_1-p1	transcript=TGME49_263320-t26_1 | gene=TGME49_263320 | organism=Toxoplasma_gondii_ME49 | gene_product=hypothetical protein | transcript_product=hypothetical protein | location=TGME49_chrVIIb:638754-639965(-) | protein_length=403 | sequence_SO=chromosome | SO=protein_coding_gene | is_pseudo=false	FALSE	Toxo	TGME49_263320-t26_1-p1	Toxo	23	23	1185.69	7.1032e+07	6.34109e+07	7.10165e+07	5.38456e+07	5.31137e+07	5.58558e+07	6.6078e+07	7.52523e+07	6.27782e+07	5.73327e+07	2.13617e+08	3.81866e+08	3.4714e+08	3.83287e+08	4.22973e+08	1.97214e+08	3.94074e+08	3.78686e+08	4.47245e+08	4.54146e+08	4.74098e+07	4.82223e+07	4.80849e+07	5.32086e+07	1.18338e+07	4.37917e+07	4.9906e+07	5.25124e+07	5.92881e+07	1.39598e+07	2.16253e+08	1.90471e+08	1.64272e+08	1.95212e+08	1.96029e+08	1.79706e+08	1.99172e+08	1.77544e+08	2.26896e+08	2.20971e+08
A0A384NYT8	Tubulin beta chain (Fragment) OS=Homo sapiens OX=9606 PE=2 SV=1	FALSE	Human	A0A384NYT8		23	1	1026.89											1.11622e+06	2.40237e+06	2.70577e+06	2.48821e+06	2.97283e+06	208253			2.61254e+06	3062717	166725	297192	168905								635254	514578	229008
TGME49_242330.P1735	transcript=TGME49_242330.R1735 | gene=TGME49_242330 | organism=Toxoplasma_gondii_ME49 | gene_product=ribosomal protein RPS5 | transcript_product=ribosomal protein RPS5 | location=TGME49_chrVI:1972872-1973938(-) | protein_length=192 | sequence_SO=chromosome | SO=protein_coding_gene | is_pseudo=false	FALSE	Toxo	TGME49_242330.P1735	Toxo	17	13	1030.89	1.02963e+08	1.04705e+08	1.03209e+08	8.81507e+07	6.92857e+07	7.579e+07	1.03189e+08	9.81392e+07	9.90542e+07	8.13446e+07	2.12171e+08	3.54293e+08	2.39836e+08	3.02346e+08	2.99586e+08	1.68188e+08	3.36507e+08	2.68828e+08	3.49784e+08	3.25107e+08	3.43473e+07	3.66454e+07	3.2143e+07	3.51681e+07	9.94834e+06	2.46548e+07	3.16701e+07	3.44678e+07	3.68195e+07	1.2532e+07	2.86239e+08	2.66016e+08	2.30493e+08	2.52635e+08	2.35782e+08	2.24052e+08	2.78428e+08	2.72208e+08	2.89135e+08	2.78685e+08
TGME49_273520.P2907	transcript=TGME49_273520.R2907 | gene=TGME49_273520 | organism=Toxoplasma_gondii_ME49 | gene_product=eukaryotic translation initiation factor 3 subunit E, putative | transcript_product=eukaryotic translation initiation factor 3 subunit E, putative | location=TGME49_chrVIII:3419960-3427248(+) | protein_length=601 | sequence_SO=chromosome | SO=protein_coding_gene | is_pseudo=false	FALSE	Toxo	TGME49_273520.P2907	Toxo	24	24	859.95	2.6849e+07	3.16426e+07	2.41153e+07	2.36744e+07	1.91248e+07	2.36358e+07	2.66954e+07	2.26952e+07	2.25233e+07	2.08136e+07	4.51418e+07	9.66817e+07	8.86479e+07	1.09329e+08	1.1913e+08	3.27178e+07	8.81041e+07	8.54289e+07	1.16219e+08	1.13703e+08	1.18245e+08	6.62301e+07	6.38509e+07	1.00117e+08	3.37476e+07	9.62881e+07	5.6319e+07	6.36988e+07	9.52869e+07	3.53834e+07	4.83575e+07	4.06002e+07	3.62775e+07	4.4326e+07	4.44636e+07	3.63748e+07	3.92059e+07	3.84017e+07	4.62594e+07	4.63712e+07
TGME49_213300.P787	transcript=TGME49_213300.R787 | gene=TGME49_213300 | organism=Toxoplasma_gondii_ME49 | gene_product=hypothetical protein | transcript_product=hypothetical protein | location=TGME49_chrV:901168-918480(+) | protein_length=5036 | sequence_SO=chromosome | SO=protein_coding_gene | is_pseudo=false	FALSE	Toxo	TGME49_213300.P787	Toxo	41	41	347.81	7.01748e+06	1.82065e+07	1.33737e+07	6.78893e+06	4.63332e+06	1.36722e+07	1.27468e+07	1.34648e+07	5.09994e+06	7.45344e+06	1.95004e+07	4.65163e+07	3.69472e+07	5.01111e+07	4.99051e+07	1.77883e+07	3.9865e+07	4.19201e+07	5.77548e+07	5.58103e+07	4.67679e+06	1.97504e+06	4.4061e+06	5.87354e+06	1.87584e+06	6.33042e+06	4.12327e+06	2.74502e+06	5.79128e+06	1.89991e+06	1.73045e+07	1.55169e+07	1.23542e+07	1.75091e+07	1.83548e+07	1.52102e+07	1.60723e+07	1.33438e+07	1.90407e+07	1.87833e+07
TGME49_287480.P3174	transcript=TGME49_287480.R3174 | gene=TGME49_287480 | organism=Toxoplasma_gondii_ME49 | gene_product=hypothetical protein | transcript_product=hypothetical protein | location=TGME49_chrV:538041-555744(+) | protein_length=4975 | sequence_SO=chromosome | SO=protein_coding_gene | is_pseudo=false	FALSE	Toxo	TGME49_287480.P3174	Toxo	38	38	286.26	2.75974e+06	3.47113e+06	3.10013e+06	2.31896e+06	5.20258e+06	2.19235e+06	3.03261e+06	2.87355e+06	1.28865e+06	5.05461e+06	1.38406e+07	3.34497e+07	30029856	3.69461e+07	4.29186e+07	1.31941e+07	3.10021e+07	2.87894e+07	3.76479e+07	4.36343e+07	2.20949e+06	2.53975e+06	1.99254e+06	7.91235e+06	1.22557e+06	2.68434e+06	2.04209e+06	6.43194e+06	9.26534e+06	1.51029e+06	2.89089e+06	3.42253e+06	2.83951e+06	3.82082e+06	4.05395e+06	2.9714e+06	2.30787e+06	2.14167e+06	2.80248e+06	4.2548e+06
TGME49_291180.P3247	transcript=TGME49_291180.R3247 | gene=TGME49_291180 | organism=Toxoplasma_gondii_ME49 | gene_product=vacuolar protein sorting-associated protein 13, putative | transcript_product=vacuolar protein sorting-associated protein 13, putative | location=TGME49_chrIX:4196983-4226344(-) | protein_length=5354 | sequence_SO=chromosome | SO=protein_coding_gene | is_pseudo=false	FALSE	Toxo	TGME49_291180.P3247	Toxo	46	46	244.78	4.85404e+06	4.25589e+06	4.04056e+06	2.83766e+06	3.10168e+06	3.41514e+06	3.19052e+06	2.99263e+06	3.40874e+06	3.30252e+06	7.60249e+06	1.40043e+07	1.33945e+07	1.74375e+07	1.89173e+07	5.79914e+06	1.35128e+07	1.72544e+07	1.86296e+07	2.01652e+07	2.66643e+07	2.11379e+07	1.81792e+07	2.80439e+07	9.643e+06	2.31202e+07	1.91963e+07	2.00363e+07	2.85039e+07	1.01989e+07	1.24925e+06	2.16174e+06	428671	1.29235e+06	2.29624e+06	1.70423e+06	2.1736e+06	566432	1.61997e+06	1.78787e+06
Q5JP53	Tubulin beta chain OS=Homo sapiens OX=9606 GN=TUBB PE=1 SV=1	FALSE	Human	Q5JP53		22	1	1013.26		184439									1.11622e+06	2.40237e+06	2.70577e+06	2.48821e+06	2.97283e+06	706437	1.84341e+06	1.9331e+06	2.61254e+06	3062717	166725	662548	408902	392572	43724.4	238294		174702		64603.5	635254	514578	229008	541282	428349	269621	350921	227175	557516	492178
TGME49_206590.P593	transcript=TGME49_206590.R593 | gene=TGME49_206590 | organism=Toxoplasma_gondii_ME49 | gene_product=calcium-dependent protein kinase CDPK2A | transcript_product=calcium-dependent protein kinase CDPK2A | location=TGME49_chrVIIa:800544-806866(-) | protein_length=735 | sequence_SO=chromosome | SO=protein_coding_gene | is_pseudo=false	FALSE	Toxo	TGME49_206590.P593	Toxo	28	28	655.62	1.53319e+07	1.64679e+07	1.56854e+07	1.21807e+07	1.23169e+07	1.33186e+07	1.84266e+07	1.67526e+07	1.29554e+07	1.59772e+07	3.35605e+07	6.47838e+07	6.18903e+07	7.76904e+07	8.09829e+07	2.71838e+07	6.74099e+07	7.12282e+07	8.69718e+07	8.64777e+07	2.1286e+07	2.34346e+07	1.91657e+07	1.88987e+07	3.16468e+06	1.64364e+07	1.86961e+07	2.03298e+07	2.10993e+07	4.22316e+06	4.55237e+07	3.78247e+07	2.98693e+07	3.906e+07	4.07787e+07	3.71658e+07	3.93202e+07	3.53376e+07	4.37348e+07	4.95645e+07
TGME49_321680-t26_1-p1	transcript=TGME49_321680-t26_1 | gene=TGME49_321680 | organism=Toxoplasma_gondii_ME49 | gene_product=hypothetical protein | transcript_product=hypothetical protein | location=TGME49_chrIb:1639665-1643069(-) | protein_length=372 | sequence_SO=chromosome | SO=protein_coding_gene | is_pseudo=false	FALSE	Toxo	TGME49_321680-t26_1-p1	Toxo	23	23	376.67	2.1738e+06	2.40666e+06	810360	3.34896e+06	2.85992e+06	2.96338e+06	2.00894e+06	1.64545e+06	3.3278e+06	1.61149e+06	5.67419e+06	1.34644e+07	1.32999e+07	1.15415e+07	1.44395e+07	4.68304e+06	1.02443e+07	1.10451e+07	1.25608e+07	1.19811e+07	1.73606e+08	1.54713e+08	1.4524e+08	1.70144e+08	2.49485e+07	1.55251e+08	1.6375e+08	1.8228e+08	2.00091e+08	3.15686e+07	5.82297e+06	3.33032e+06	4.11248e+06	5.78996e+06	6.48069e+06	5.39565e+06	4.06402e+06	4.56923e+06	6.52713e+06	5.1905e+06
TGME49_310080-t26_1-p1	transcript=TGME49_310080-t26_1 | gene=TGME49_310080 | organism=Toxoplasma_gondii_ME49 | gene_product=AMP-binding enzyme domain-containing protein | transcript_product=AMP-binding enzyme domain-containing protein | location=TGME49_chrXI:1045603-1049288(-) | protein_length=789 | sequence_SO=chromosome | SO=protein_coding_gene | is_pseudo=false	FALSE	Toxo	TGME49_310080-t26_1-p1	Toxo	30	29	942.61	1.63546e+07	1.61039e+07	1.37824e+07	1.3667e+07	1.26206e+07	1.46838e+07	1.65179e+07	1.23361e+07	1.3541e+07	1.38609e+07	4.39917e+07	9.9577e+07	9.57707e+07	1.28324e+08	1.30633e+08	3.85058e+07	9.77953e+07	9.3415e+07	1.36034e+08	1.27065e+08	3.55937e+07	3.38476e+07	2.75884e+07	3.35586e+07	6.24982e+06	2.95464e+07	3.31708e+07	3.1443e+07	3.36924e+07	6.3643e+06	2.84262e+07	2.61658e+07	2.24563e+07	3.10533e+07	2.99504e+07	2.47329e+07	2.67702e+07	2.52546e+07	3.39603e+07	2.87556e+07
TGME49_293770.P3326	transcript=TGME49_293770.R3326 | gene=TGME49_293770 | organism=Toxoplasma_gondii_ME49 | gene_product=chitinase-like protein CLP1 | transcript_product=chitinase-like protein CLP1 | location=TGME49_chrIa:550266-555576(+) | protein_length=714 | sequence_SO=chromosome | SO=protein_coding_gene | is_pseudo=false	FALSE	Toxo	TGME49_293770.P3326	Toxo	16	16	692.45	4.72989e+07	4.39845e+07	4.02405e+07	3.60247e+07	3.05795e+07	3.75711e+07	4.19023e+07	3.98676e+07	3.91582e+07	3.48053e+07	2.95881e+07	6.06919e+07	5.89831e+07	6.71148e+07	7.27503e+07	2.39612e+07	5.95981e+07	6.12054e+07	7.47459e+07	7.78352e+07	4.13202e+06	5.00286e+06	5.08831e+06	5.82887e+06	662777	3.86837e+06	5.35918e+06	5.26195e+06	6.26701e+06	984912	4.5586e+07	3.81814e+07	3.32354e+07	4.12763e+07	3.78747e+07	3.72529e+07	3.6318e+07	3.53874e+07	4.74825e+07	4.39722e+07
TGME49_259010.P2256	transcript=TGME49_259010.R2256 | gene=TGME49_259010 | organism=Toxoplasma_gondii_ME49 | gene_product=vacuolar ATP synthase subunit d, putative | transcript_product=vacuolar ATP synthase subunit d, putative | location=TGME49_chrVIIb:3027617-3033776(-) | protein_length=396 | sequence_SO=chromosome | SO=protein_coding_gene | is_pseudo=false	FALSE	Toxo	TGME49_259010.P2256	Toxo	19	19	651.63	1.27395e+07	1.27593e+07	1.20338e+07	9.7233e+06	9.30115e+06	9.20338e+06	1.10469e+07	1.1272e+07	9.22431e+06	9.5609e+06	3.62499e+07	7.09957e+07	7.35075e+07	9.31924e+07	9.22298e+07	2.82551e+07	6.9317e+07	6.89547e+07	9.70301e+07	9.07118e+07	2.06073e+07	1.89347e+07	1.57084e+07	2.04456e+07	4.06126e+06	1.58638e+07	1.7073e+07	1.81686e+07	1.99495e+07	3.91114e+06	3.11347e+07	2.58816e+07	2.12789e+07	2.75643e+07	3.04972e+07	2.51412e+07	2.4515e+07	2.00649e+07	2.95965e+07	3.053e+07
TGME49_202390-t26_1-p1	transcript=TGME49_202390-t26_1 | gene=TGME49_202390 | organism=Toxoplasma_gondii_ME49 | gene_product=mature soluble cytoskeleton protein MSC1B | transcript_product=mature soluble cytoskeleton protein MSC1B | location=TGME49_chrVIIa:3363161-3365745(-) | protein_length=587 | sequence_SO=chromosome | SO=protein_coding_gene | is_pseudo=false	FALSE	Toxo	TGME49_202390-t26_1-p1	Toxo	20	20	852.25	5.03803e+07	4.74582e+07	3.63368e+07	3.55503e+07	3.20532e+07	3.72144e+07	3.82918e+07	3.96292e+07	3.52658e+07	3.13549e+07	1.08049e+08	2.21156e+08	2.04394e+08	2.34892e+08	2.60174e+08	8.98418e+07	2.16644e+08	1.95395e+08	2.45752e+08	2.55623e+08	8.02675e+07	8.8369e+07	6.28901e+07	7.81309e+07	1.14328e+07	6.34642e+07	7.19796e+07	6.93011e+07	7.31168e+07	1.08135e+07	1.00322e+08	8.75386e+07	6.64657e+07	8.80949e+07	8.70846e+07	7.51549e+07	8.26291e+07	7.46559e+07	1.00531e+08	9.12316e+07
TGME49_221670-t26_1-p1	transcript=TGME49_221670-t26_1 | gene=TGME49_221670 | organism=Toxoplasma_gondii_ME49 | gene_product=transcriptional elongation factor FACT140 | transcript_product=transcriptional elongation factor FACT140 | location=TGME49_chrII:538134-551419(-) | protein_length=1198 | sequence_SO=chromosome | SO=protein_coding_gene | is_pseudo=false	FALSE	Toxo	TGME49_221670-t26_1-p1	Toxo	35	35	266.72	2.70843e+06	3.22676e+06	5.55353e+06	1.96529e+06	2.98165e+06	2.63876e+06	2.95935e+06	2.83803e+06	2.21164e+06	2.79927e+06	6.70501e+06	1.59605e+07	1.66488e+07	2.15499e+07	2.13526e+07	7.12419e+06	1.6455e+07	1.74888e+07	2.57605e+07	2.19205e+07	6.61909e+07	2.59256e+07	2.49661e+07	4.12313e+07	1.46262e+07	5.32872e+07	2.83475e+07	2.46265e+07	4.00115e+07	1.50452e+07	1.08961e+07	1.02088e+07	7.75147e+06	1.08296e+07	1.19874e+07	1.09172e+07	1.09253e+07	8.69289e+06	1.24499e+07	1.23972e+07
TGME49_313290.P3697	transcript=TGME49_313290.R3697 | gene=TGME49_313290 | organism=Toxoplasma_gondii_ME49 | gene_product=MORN repeat-containing protein | transcript_product=MORN repeat-containing protein | location=TGME49_chrXI:3245358-3249309(-) | protein_length=429 | sequence_SO=chromosome | SO=protein_coding_gene | is_pseudo=false	FALSE	Toxo	TGME49_313290.P3697	Toxo	20	20	795.77	2.54063e+07	2.38526e+07	2.78352e+07	2.29725e+07	2.04217e+07	2.53866e+07	3.25138e+07	3.00857e+07	2.23012e+07	2.3612e+07	6.28345e+07	1.32063e+08	1.27954e+08	149173817	1.64164e+08	5.50015e+07	1.31928e+08	1.42279e+08	1.79e+08	1.82376e+08	4.25234e+07	3.51582e+07	3.36936e+07	4.13845e+07	5.09642e+06	3.56385e+07	3.89716e+07	4.10872e+07	4.68739e+07	6.84554e+06	6.98064e+07	54674278	4.62859e+07	5.8393e+07	58773908	6.17243e+07	6.06862e+07	5.31216e+07	7.10371e+07	6.71442e+07
TGME49_232830.P1484	transcript=TGME49_232830.R1484 | gene=TGME49_232830 | organism=Toxoplasma_gondii_ME49 | gene_product=V-type proton ATPase subunit a1 | transcript_product=V-type proton ATPase subunit a1 | location=TGME49_chrVIII:2280549-2285212(-) | protein_length=909 | sequence_SO=chromosome | SO=protein_coding_gene | is_pseudo=false	FALSE	Toxo	TGME49_232830.P1484	Toxo	26	26	868.52	2.81829e+07	3.0135e+07	2.68945e+07	2.2306e+07	1.97391e+07	2.18426e+07	2.75323e+07	2.40709e+07	2.10719e+07	2.1431e+07	4.66233e+07	9.59053e+07	9.81291e+07	1.16015e+08	1.23554e+08	3.67682e+07	9.18088e+07	9.92272e+07	1.26078e+08	1.28835e+08	4.25287e+07	2.61185e+07	2.51098e+07	2.90745e+07	6.36582e+06	3.29926e+07	2.41746e+07	2.58791e+07	2.84911e+07	6.22493e+06	4.23938e+07	3.43704e+07	3.18887e+07	4.15772e+07	4.06701e+07	3.57426e+07	3.75954e+07	3.44033e+07	4.55621e+07	4.27758e+07
P15864	Histone H1.2 OS=Mus musculus OX=10090 GN=H1-2 PE=1 SV=2	FALSE	Mouse	P15864		16	4	977.68	1.9104e+08	1.34777e+08	1.04736e+08	1.75342e+08	6.0562e+07	1.75205e+08	1.57242e+08	1.23252e+08	2.13275e+08	7.47136e+07								230617	269037		46463	111419	34893.5	54455.5	57814.2	35643.1	96057.3	172247	68398.3	80356.4
TGME49_261210.P2355	transcript=TGME49_261210.R2355 | gene=TGME49_261210 | organism=Toxoplasma_gondii_ME49 | gene_product=26s proteasome subunit p55, putative | transcript_product=26s proteasome subunit p55, putative | location=TGME49_chrVIIb:1830929-1837741(+) | protein_length=485 | sequence_SO=chromosome | SO=protein_coding_gene | is_pseudo=false	FALSE	Toxo	TGME49_261210.P2355	Toxo	23	23	704.59	1.80532e+07	1.95432e+07	2.04942e+07	14065285	1.30509e+07	1.41295e+07	1.81809e+07	1.94434e+07	1.49069e+07	1.47715e+07	2.45944e+07	4.71969e+07	5.06022e+07	6.86085e+07	5.82091e+07	1.89648e+07	4.15778e+07	4.83523e+07	7.05554e+07	6.03477e+07	3.25228e+07	1.99118e+07	1.92458e+07	2.28927e+07	5.84405e+06	2.64843e+07	1.89285e+07	2.07069e+07	2.48104e+07	6.41433e+06	1.99548e+07	1.5296e+07	1.43816e+07	1.42299e+07	1.52173e+07	1.57547e+07	1.44646e+07	1.23494e+07	1.73802e+07	1.59571e+07
TGME49_238010.P1638	transcript=TGME49_238010.R1638 | gene=TGME49_238010 | organism=Toxoplasma_gondii_ME49 | gene_product=ribosomal protein RPL23A | transcript_product=ribosomal protein RPL23A | location=TGME49_chrVI:9653-11746(+) | protein_length=167 | sequence_SO=chromosome | SO=protein_coding_gene | is_pseudo=false	FALSE	Toxo	TGME49_238010.P1638	Toxo	17	17	1448.65	2.67274e+08	2.22448e+08	2.14467e+08	1.9578e+08	1.60826e+08	2.04367e+08	2.2714e+08	2.22224e+08	2.04667e+08	1.81096e+08	5.34178e+08	1.15706e+09	1.02573e+09	1.12245e+09	1.27482e+09	4.68522e+08	1.10276e+09	1.07916e+09	1.34966e+09	1.37502e+09	1.00069e+08	1.06895e+08	9.32234e+07	1.19205e+08	2.47922e+07	9.14504e+07	1.03439e+08	1.03784e+08	1.34468e+08	2.84937e+07	7.51259e+08	7.16547e+08	5.81399e+08	7.27577e+08	6.84202e+08	638919693	7.21581e+08	6.24412e+08	7.87144e+08	7.33998e+08
TGME49_314410-t26_1-p1	transcript=TGME49_314410-t26_1 | gene=TGME49_314410 | organism=Toxoplasma_gondii_ME49 | gene_product=aquarius, putative | transcript_product=aquarius, putative | location=TGME49_chrXI:4069823-4083248(+) | protein_length=2250 | sequence_SO=chromosome | SO=protein_coding_gene | is_pseudo=false	FALSE	Toxo	TGME49_314410-t26_1-p1	Toxo	29	29	423.17	1.24362e+07	1.04214e+07	1.08505e+07	8.89831e+06	8.58799e+06	8.37704e+06	8.30038e+06	8.72196e+06	8.44426e+06	7.63469e+06	2.23639e+07	4.63009e+07	4.13125e+07	5.16227e+07	4.91222e+07	1.66214e+07	3.50721e+07	3.79426e+07	4.92266e+07	5.13317e+07	1.89058e+07	1.54763e+07	1.21478e+07	2.01075e+07	4.1073e+06	1.55817e+07	1.29854e+07	1.21093e+07	1.99669e+07	4.22577e+06	2.05112e+07	1.87408e+07	1.81857e+07	2.74325e+07	2.15736e+07	2.17337e+07	2.37517e+07	1.56505e+07	2.22849e+07	2.60981e+07
TGME49_232300.P1456	transcript=TGME49_232300.R1456 | gene=TGME49_232300 | organism=Toxoplasma_gondii_ME49 | gene_product=ribosomal protein RPS3 | transcript_product=ribosomal protein RPS3 | location=TGME49_chrVIII:1998256-1999616(-) | protein_length=235 | sequence_SO=chromosome | SO=protein_coding_gene | is_pseudo=false	FALSE	Toxo	TGME49_232300.P1456	Toxo	20	19	1785.19	3.02843e+08	2.71803e+08	2.70483e+08	1.85855e+08	1.89295e+08	2.30158e+08	2.52586e+08	2.49752e+08	2.05682e+08	2.01787e+08	4.05705e+08	8.33833e+08	7.42684e+08	8.46662e+08	9.72173e+08	3.53644e+08	7.96664e+08	7.50753e+08	9.47504e+08	1.01425e+09	98240547	1.06166e+08	7.1654e+07	1.40418e+08	3.04072e+07	7.62748e+07	1.01711e+08	8.2533e+07	1.41336e+08	3.40488e+07	5.01338e+08	5.39544e+08	3.94019e+08	4.95145e+08	5.04924e+08	4.08028e+08	5.41341e+08	4.26851e+08	5.51877e+08	5.52498e+08
Q3U292	H15 domain-containing protein OS=Mus musculus OX=10090 GN=H1f3 PE=2 SV=1	FALSE	Mouse	Q3U292		15	3	899.52	1.61171e+08	1.23708e+08	1.08032e+08	1.80233e+08	8.74977e+07	1.52588e+08	1.43096e+08	127602512	2.15858e+08	9.92715e+07	317513	448216	174390	711378	491761					426975	1.12301e+06	2379802	1.09037e+06	1.14108e+06	224464	1.02105e+06	1.63015e+06	976105	918056	181828	2.36521e+07	6.34571e+06	1.04604e+07	1.40023e+07	1.52293e+07	2.80661e+07	7.32076e+06	1.17109e+07	1.54539e+07	1.57661e+07
TGME49_238040.P1640	transcript=TGME49_238040.R1640 | gene=TGME49_238040 | organism=Toxoplasma_gondii_ME49 | gene_product=protein disulfide-isomerase domain-containing protein | transcript_product=protein disulfide-isomerase domain-containing protein | location=TGME49_chrVI:19728-28820(-) | protein_length=1378 | sequence_SO=chromosome | SO=protein_coding_gene | is_pseudo=false	FALSE	Toxo	TGME49_238040.P1640	Toxo	32	32	555.3	1.27215e+07	1.16453e+07	1.09529e+07	9.16589e+06	7.93862e+06	8.87861e+06	1.13268e+07	1.07412e+07	9.92635e+06	8.25517e+06	2.92134e+07	6.16542e+07	5.82599e+07	7.34265e+07	7.67947e+07	2.22219e+07	6.10585e+07	6.44451e+07	7.80542e+07	79672038	2.22713e+07	2.26267e+07	1.67529e+07	1.93615e+07	3.04084e+06	1.69848e+07	1.87319e+07	1.74293e+07	1.98292e+07	3.12918e+06	3.55657e+07	2.83578e+07	2.6232e+07	3.5163e+07	3.37275e+07	2.543e+07	2.77469e+07	2.5906e+07	3.83476e+07	3.3285e+07
TGME49_207840.P628	transcript=TGME49_207840.R628 | gene=TGME49_207840 | organism=Toxoplasma_gondii_ME49 | gene_product=ribosomal protein RPS17 | transcript_product=ribosomal protein RPS17 | location=TGME49_chrIb:327322-329024(-) | protein_length=132 | sequence_SO=chromosome | SO=protein_coding_gene | is_pseudo=false	FALSE	Toxo	TGME49_207840.P628	Toxo	13	12	1258.12	1.09728e+08	9.57883e+07	7.6959e+07	6.85861e+07	6.42742e+07	8.30818e+07	1.0118e+08	8.17884e+07	7.30843e+07	6.63182e+07	1.77524e+08	3.63553e+08	3.37499e+08	3.75983e+08	4.93538e+08	1.51703e+08	3.77198e+08	3.45407e+08	4.14269e+08	4.78941e+08	3.07835e+07	2.64366e+07	1.89578e+07	2.65294e+07	5.3956e+06	2.46833e+07	2.64467e+07	2.0639e+07	2.86602e+07	5.81361e+06	2.39349e+08	2.29526e+08	1.67415e+08	2.45426e+08	2.47523e+08	1.93022e+08	2.4368e+08	1.83216e+08	2.62747e+08	2.57895e+08
TGME49_235930.P1579	transcript=TGME49_235930.R1579 | gene=TGME49_235930 | organism=Toxoplasma_gondii_ME49 | gene_product=domain K- type RNA binding proteins family protein | transcript_product=domain K- type RNA binding proteins family protein | location=TGME49_chrX:5186654-5192433(+) | protein_length=570 | sequence_SO=chromosome | SO=protein_coding_gene | is_pseudo=false	FALSE	Toxo	TGME49_235930.P1579	Toxo	22	22	490.71	5.55219e+06	6.09606e+06	4.94297e+06	3.70694e+06	3.58423e+06	3.80599e+06	4.55015e+06	4.28764e+06	4.99867e+06	4.33647e+06	5.89748e+06	1.38916e+07	1.24663e+07	1.46245e+07	1.22352e+07	4.69556e+06	1.48377e+07	1.27113e+07	1.86798e+07	1.63054e+07	3.15318e+08	1.67658e+08	1.36581e+08	2.26356e+08	7.09455e+07	2.75437e+08	1.70994e+08	1.46795e+08	2.40506e+08	8.07845e+07	9.51025e+06	8.67146e+06	6.59856e+06	1.04342e+07	9.56853e+06	6.12407e+06	8.03209e+06	6.83327e+06	1.02735e+07	8.64312e+06
TGME49_277080-t26_1-p1	transcript=TGME49_277080-t26_1 | gene=TGME49_277080 | organism=Toxoplasma_gondii_ME49 | gene_product=microneme protein MIC5 | transcript_product=microneme protein MIC5 | location=TGME49_chrXII:6723530-6725504(-) | protein_length=181 | sequence_SO=chromosome | SO=protein_coding_gene | is_pseudo=false	FALSE	Toxo	TGME49_277080-t26_1-p1	Toxo	9	9	575.69	2.64255e+07	2.03078e+07	2.36655e+07	1.36306e+07	1.66657e+07	1.77023e+07	2.4869e+07	2.52487e+07	1.54616e+07	1.52848e+07	5.76576e+07	9.43086e+07	6.87779e+07	1.69489e+08	8.8672e+07	4.054e+07	7.34443e+07	6.99291e+07	1.62962e+08	7.91559e+07	2.37479e+06	2.84352e+06	2.43764e+06	5.62865e+06	321327	2.4201e+06	3.10751e+06	3.29373e+06	5.5266e+06	534572	5.56572e+07	4.22852e+07	3.6393e+07	5.02403e+07	4.30907e+07	4.26087e+07	4.19075e+07	4.76828e+07	6.02197e+07	5.33597e+07
Q8IZ29	Tubulin beta chain OS=Homo sapiens OX=9606 GN=TUBB2C PE=2 SV=1	FALSE	Human	Q8IZ29		21	1	912.09			204028	157532				254145	208565		1.7079e+06	2.99481e+06	2.71275e+06	2813197	3.18686e+06	1.22943e+06	2.96093e+06	3.34069e+06	4.80502e+06	4577546	806040					1712468	1.6187e+06	1.60563e+06		506341	2.27438e+06	1.79584e+06	1.23996e+06	2.02032e+06	1.81091e+06	1.71303e+06	1.94577e+06	1.56321e+06	2.03407e+06	2.41771e+06
TGME49_270240-t26_1-p1	transcript=TGME49_270240-t26_1 | gene=TGME49_270240 | organism=Toxoplasma_gondii_ME49 | gene_product=MAG1 | transcript_product=MAG1 | location=TGME49_chrVIII:5312269-5313737(+) | protein_length=452 | sequence_SO=chromosome | SO=protein_coding_gene | is_pseudo=false	FALSE	Toxo	TGME49_270240-t26_1-p1	Toxo	22	22	1117.9	1.73119e+07	1.71834e+07	1.55363e+07	1.3395e+07	1.41314e+07	2.61114e+07	2.27929e+07	1.57109e+07	1.47418e+07	1.59936e+07	8.55964e+07	2.06882e+08	1.82868e+08	1.84648e+08	2.41138e+08	8.37966e+07	2.06625e+08	1.96239e+08	2.13446e+08	2.53704e+08	1.7294e+07	1.42755e+07	1.34353e+07	2.0737e+07	6.59784e+06	1.54935e+07	1.58929e+07	1.44599e+07	2.09816e+07	7.05421e+06	7.28775e+07	7.23672e+07	6.21701e+07	7.88053e+07	97547023	6.63021e+07	1.11321e+08	6.96927e+07	8.56681e+07	1.22057e+08
TGME49_212290.P763	transcript=TGME49_212290.R763 | gene=TGME49_212290 | organism=Toxoplasma_gondii_ME49 | gene_product=ribosomal protein RPS19 | transcript_product=ribosomal protein RPS19 | location=TGME49_chrX:3940725-3941966(-) | protein_length=160 | sequence_SO=chromosome | SO=protein_coding_gene | is_pseudo=false	FALSE	Toxo	TGME49_212290.P763	Toxo	10	10	1314.63	2.58416e+08	2.33807e+08	2.13625e+08	1.62674e+08	1.73482e+08	1.97936e+08	2.34282e+08	2.24361e+08	1.74776e+08	1.95138e+08	3.10657e+08	6.64119e+08	6.19681e+08	7.41239e+08	7.30913e+08	2.57168e+08	6.35021e+08	6.20281e+08	8.35062e+08	7.69712e+08	8.2062e+07	9.37237e+07	69555509	9.02596e+07	1.55371e+07	6.76052e+07	8.36966e+07	7.87445e+07	1.00635e+08	1.64847e+07	3.99703e+08	3.67444e+08	2.70925e+08	3.77819e+08	3.78579e+08	3.31641e+08	4.10099e+08	2.81206e+08	4.15177e+08	4.12119e+08
P43274	Histone H1.4 OS=Mus musculus OX=10090 GN=H1-4 PE=1 SV=2	FALSE	Mouse	P43274		15	5	1048.73	4.42921e+08	3.55998e+08	3.29032e+08	4.16509e+08	2.41128e+08	3.90266e+08	3.85489e+08	3.28425e+08	4.21946e+08	2.66466e+08	1.05963e+07	2.33903e+07	2.57875e+07	2.37086e+07	3.51039e+07	1.10646e+07	2.39516e+07	2.77349e+07	2.67265e+07	3.53197e+07	2.11357e+06	4.66325e+06	2.01247e+06	3.28698e+06	749325	3.29591e+06	5.18595e+06	3.18737e+06	3.11646e+06	412352	1.24779e+08	2.19557e+08	1.29575e+08	1.79489e+08	1.62088e+08	1.26603e+08	2.51552e+08	1.37413e+08	1.93042e+08	1.74051e+08
TGME49_214210-t26_1-p1	transcript=TGME49_214210-t26_1 | gene=TGME49_214210 | organism=Toxoplasma_gondii_ME49 | gene_product=rRNA pseudouridine synthase | transcript_product=rRNA pseudouridine synthase | location=TGME49_chrX:6112853-6118397(-) | protein_length=505 | sequence_SO=chromosome | SO=protein_coding_gene | is_pseudo=false	FALSE	Toxo	TGME49_214210-t26_1-p1	Toxo	18	18	739.21	9.01693e+06	8.92064e+06	7.65624e+06	5.68892e+06	5.85083e+06	5.95457e+06	6.86485e+06	6.94443e+06	5.22886e+06	5.25067e+06	3.04504e+07	7.30022e+07	5.3566e+07	1.00034e+08	6.77943e+07	1.89037e+07	5.02179e+07	4.56532e+07	7.69449e+07	6.72109e+07	4.70504e+07	2.5584e+07	2.33451e+07	3.5473e+07	1.25728e+07	2.93483e+07	2.01737e+07	2.40801e+07	3.5992e+07	1.37812e+07	1.49324e+07	1.11908e+07	8.7472e+06	1.39059e+07	1.12903e+07	1.06812e+07	1.01237e+07	8.93006e+06	1.11249e+07	1.08661e+07
TGME49_241170-t26_1-p1	transcript=TGME49_241170-t26_1 | gene=TGME49_241170 | organism=Toxoplasma_gondii_ME49 | gene_product=KH domain-containing protein | transcript_product=KH domain-containing protein | location=TGME49_chrVI:1669204-1673422(+) | protein_length=1275 | sequence_SO=chromosome | SO=protein_coding_gene | is_pseudo=false	FALSE	Toxo	TGME49_241170-t26_1-p1	Toxo	27	27	670.35	7.34149e+06	8.22507e+06	6.62498e+06	4.66353e+06	5.63014e+06	6.22487e+06	7.85858e+06	6.98072e+06	6.43547e+06	5.65118e+06	2.43877e+07	4.65875e+07	4.60638e+07	1.24539e+08	6.19991e+07	1.85233e+07	4.47781e+07	4.72901e+07	6.72646e+07	6.45369e+07	3.29545e+07	1.75803e+07	1.70141e+07	3.35177e+07	1.40832e+07	2.99162e+07	1.41767e+07	2.05417e+07	3.58282e+07	1.46162e+07	1.41421e+07	1.06419e+07	8.56634e+06	1.19503e+07	1.20976e+07	1.04554e+07	1.08268e+07	9.99361e+06	1.23599e+07	1.27699e+07
TGME49_293180.P3275	transcript=TGME49_293180.R3275 | gene=TGME49_293180 | organism=Toxoplasma_gondii_ME49 | gene_product=NADP-specific glutamate dehydrogenase | transcript_product=NADP-specific glutamate dehydrogenase | location=TGME49_chrIa:139348-144373(-) | protein_length=489 | sequence_SO=chromosome | SO=protein_coding_gene | is_pseudo=false	FALSE	Toxo	TGME49_293180.P3275	Toxo	20	20	708.5	1.29827e+07	1.70701e+07	1.76444e+07	1.2803e+07	1.19202e+07	1.25422e+07	1.52192e+07	1.70355e+07	1.48372e+07	1.35284e+07	25906733	4.63534e+07	5.18902e+07	4.99093e+07	5.17754e+07	1.99547e+07	4.52225e+07	4.21025e+07	6.15214e+07	5.54551e+07	2.98501e+08	2.76489e+08	2.54773e+08	2.7871e+08	4.83625e+07	2.34231e+08	2.52255e+08	2.50906e+08	2.93091e+08	5.65585e+07	1.54888e+07	1.65215e+07	1.34969e+07	1.46205e+07	1.42799e+07	1.34291e+07	1.7067e+07	1.64385e+07	1.85281e+07	1.6133e+07
TGME49_234450.P1535	transcript=TGME49_234450.R1535 | gene=TGME49_234450 | organism=Toxoplasma_gondii_ME49 | gene_product=ribosomal protein RPS15A | transcript_product=ribosomal protein RPS15A | location=TGME49_chrX:4398356-4399086(+) | protein_length=130 | sequence_SO=chromosome | SO=protein_coding_gene | is_pseudo=false	FALSE	Toxo	TGME49_234450.P1535	Toxo	16	15	1614.31	2.02508e+08	2.00523e+08	1.63108e+08	1.14581e+08	1.34349e+08	1.51516e+08	1.95151e+08	1.72115e+08	1.26792e+08	1.45362e+08	3.109e+08	5.7191e+08	5.22733e+08	6.49703e+08	6.68642e+08	2.48835e+08	5.47739e+08	5.38728e+08	7.14271e+08	6.7316e+08	5.24485e+07	5.3898e+07	3.99048e+07	6.75239e+07	1.83868e+07	4.50118e+07	4.68995e+07	4.66307e+07	7.22278e+07	2.00603e+07	4.75217e+08	4.63759e+08	3.35257e+08	4.68726e+08	4.62239e+08	3.9404e+08	4.68744e+08	3.68353e+08	5.46348e+08	4.90129e+08
TGME49_300310.P3465	transcript=TGME49_300310.R3465 | gene=TGME49_300310 | organism=Toxoplasma_gondii_ME49 | gene_product=26S proteasome regulatory subunit, S6a family AAA ATpase | transcript_product=26S proteasome regulatory subunit, S6a family AAA ATpase | location=TGME49_chrXII:93921-101008(-) | protein_length=427 | sequence_SO=chromosome | SO=protein_coding_gene | is_pseudo=false	FALSE	Toxo	TGME49_300310.P3465	Toxo	21	19	630.15	2.36857e+07	2.48505e+07	2.35512e+07	2.21734e+07	1.80798e+07	2.14498e+07	2.72755e+07	2.48864e+07	2.48585e+07	2.08624e+07	2.59018e+07	5.4013e+07	4.70959e+07	5.69052e+07	6.39105e+07	1.98092e+07	5.64498e+07	5.17005e+07	6.56255e+07	6.7199e+07	3.25207e+07	2.94058e+07	2.5775e+07	3.35443e+07	7.94834e+06	2.92396e+07	2.74711e+07	2.75829e+07	3.57094e+07	8.96718e+06	2.188e+07	2.47845e+07	2.05528e+07	2.44152e+07	2.51103e+07	1.72971e+07	2.30729e+07	2.3643e+07	2.6255e+07	2.63408e+07
TGME49_295110-t26_1-p1	transcript=TGME49_295110-t26_1 | gene=TGME49_295110 | organism=Toxoplasma_gondii_ME49 | gene_product=rhoptry protein ROP7 | transcript_product=rhoptry protein ROP7 | location=TGME49_chrIa:1409060-1410787(-) | protein_length=575 | sequence_SO=chromosome | SO=protein_coding_gene | is_pseudo=false	FALSE	Toxo	TGME49_295110-t26_1-p1	Toxo	23	15	1356.09	2.24438e+07	2.57115e+07	2.33024e+07	1.93651e+07	1.96548e+07	2.08036e+07	2.62264e+07	2.47593e+07	1.9785e+07	2.07069e+07	6.25011e+07	1.20281e+08	1.11821e+08	1.29029e+08	1.49785e+08	5.18189e+07	1.14016e+08	113603995	1.38595e+08	1.56682e+08	7.96543e+07	8.97294e+07	7.20804e+07	7.87455e+07	1.15926e+07	6.28305e+07	7.72906e+07	8.08112e+07	8.38124e+07	1.35146e+07	5.08652e+07	4.46053e+07	3.98763e+07	4.76695e+07	4.70504e+07	4.05329e+07	4.19094e+07	4.06997e+07	5.26757e+07	4.85184e+07
TGME49_215260-t26_1-p1	transcript=TGME49_215260-t26_1 | gene=TGME49_215260 | organism=Toxoplasma_gondii_ME49 | gene_product=carbamoylphosphate synthetase | transcript_product=carbamoylphosphate synthetase | location=TGME49_chrX:6844879-6868965(-) | protein_length=1699 | sequence_SO=chromosome | SO=protein_coding_gene | is_pseudo=false	FALSE	Toxo	TGME49_215260-t26_1-p1	Toxo	34	34	796.45	3.59108e+07	3.06905e+07	4.1121e+07	2.62439e+07	3.392e+07	2.828e+07	2.98718e+07	3.9105e+07	2.73728e+07	3.77221e+07	2.74548e+07	5.50796e+07	6.00063e+07	7.79998e+07	73511805	2.42333e+07	5.16944e+07	6.07805e+07	8.77056e+07	7.77163e+07	4.72063e+07	3.34558e+07	3.446e+07	5.86462e+07	1.6508e+07	4.17192e+07	3.09292e+07	3.595e+07	5.79711e+07	1.73976e+07	3.8581e+07	3.1753e+07	2.32468e+07	3.4658e+07	3.99273e+07	3.46638e+07	3.56156e+07	2.68022e+07	3.81601e+07	4.13862e+07
TGME49_227810-t26_1-p1	transcript=TGME49_227810-t26_1 | gene=TGME49_227810 | organism=Toxoplasma_gondii_ME49 | gene_product=rhoptry kinase family protein ROP11 (incomplete catalytic triad) | transcript_product=rhoptry kinase family protein ROP11 (incomplete catalytic triad) | location=TGME49_chrX:805942-807519(+) | protein_length=525 | sequence_SO=chromosome | SO=protein_coding_gene | is_pseudo=false	FALSE	Toxo	TGME49_227810-t26_1-p1	Toxo	20	20	665.55	1.76698e+07	1.72477e+07	1.63806e+07	1.28106e+07	1.30811e+07	1.45704e+07	1.83505e+07	1.57485e+07	1.27132e+07	1.40685e+07	2.27234e+07	5.45876e+07	4.89767e+07	6.36127e+07	6.70742e+07	1.95343e+07	4.85142e+07	4.93048e+07	6.87997e+07	7.44989e+07	8.48708e+06	1.10593e+07	7.40016e+06	1.26164e+07	2.94782e+06	7.00943e+06	1.04703e+07	8.68815e+06	1.21866e+07	3.07703e+06	1.52522e+07	1.21839e+07	1.07404e+07	1.52976e+07	1.56012e+07	1.35826e+07	1.39497e+07	1.11382e+07	1.62941e+07	1.58502e+07
A0A8V8TQ14	Clathrin heavy chain OS=Homo sapiens OX=9606 GN=CLTC PE=1 SV=1	FALSE	Human	A0A8V8TQ14		28	28	350.11	7.71474e+06	4036513	3.99764e+06	3.18458e+06	2.80853e+06	4.10042e+06	3.46534e+06	4.42052e+06	2.2837e+06	5.19164e+06	1.60211e+07	3.05422e+07	3.23704e+07	4.21969e+07	3.94975e+07	1.37962e+07	3.28235e+07	3.5348e+07	4.97449e+07	3.83382e+07	7.09375e+06	6.72525e+06	5.45027e+06	1.51328e+07	2.1401e+06	7.13342e+06	5.92351e+06	6.08007e+06	1.38705e+07	1.23352e+06	1.247e+07	1.25214e+07	9.51371e+06	1.23599e+07	1.44477e+07	9.78597e+06	1.34459e+07	9.6526e+06	1.60892e+07	1.71219e+07
TGME49_320210-t26_1-p1	transcript=TGME49_320210-t26_1 | gene=TGME49_320210 | organism=Toxoplasma_gondii_ME49 | gene_product=pre-mRNA-processing factor 19, putative | transcript_product=pre-mRNA-processing factor 19, putative | location=TGME49_chrIV:433341-437351(+) | protein_length=515 | sequence_SO=chromosome | SO=protein_coding_gene | is_pseudo=false	FALSE	Toxo	TGME49_320210-t26_1-p1	Toxo	17	17	1217.99	3.19642e+07	2.99894e+07	2.44073e+07	2.39447e+07	1.92656e+07	2.48802e+07	3.13656e+07	2.75377e+07	2.86351e+07	2.23653e+07	3.72974e+07	7.20192e+07	6.96501e+07	7.70662e+07	1.00883e+08	3.15304e+07	7.62726e+07	8.20649e+07	9.50624e+07	1.10901e+08	1.62028e+07	1.38572e+07	1.37884e+07	2.17803e+07	7.5813e+06	1.40471e+07	1.46695e+07	1.55482e+07	2.56384e+07	7.55794e+06	4.80562e+07	4.0395e+07	3.21041e+07	4.17571e+07	4.45525e+07	4.09505e+07	4.01756e+07	3.68758e+07	4.82892e+07	4.93947e+07
TGME49_290670.P3229	transcript=TGME49_290670.R3229 | gene=TGME49_290670 | organism=Toxoplasma_gondii_ME49 | gene_product=leucyl aminopeptidase LAP | transcript_product=leucyl aminopeptidase LAP | location=TGME49_chrIX:3829965-3834438(+) | protein_length=563 | sequence_SO=chromosome | SO=protein_coding_gene | is_pseudo=false	FALSE	Toxo	TGME49_290670.P3229	Toxo	27	27	916.47	3.96005e+07	4.1277e+07	3.84389e+07	3.45546e+07	3.04014e+07	3.59846e+07	4.11063e+07	3.83586e+07	3.95801e+07	3.30501e+07	4.85441e+07	1.03005e+08	9.02923e+07	1.22153e+08	1.24865e+08	3.89083e+07	9.80016e+07	9.7221e+07	1.29352e+08	1.24453e+08	5.39563e+07	5.4387e+07	5.00447e+07	5.95706e+07	9.72924e+06	4.43495e+07	5.18408e+07	5.41502e+07	5.8207e+07	1.10282e+07	4.10106e+07	4.03069e+07	3.50471e+07	4.15806e+07	4.38204e+07	3.91212e+07	4.18828e+07	3.82569e+07	4.72077e+07	4.57655e+07
Q99PV0	Pre-mRNA-processing-splicing factor 8 OS=Mus musculus OX=10090 GN=Prpf8 PE=1 SV=2	FALSE	Mouse	Q99PV0		33	8	643.93	107840	280437	27397.3	148664	29270.4	183230	50374.3	36741.5	16186	170793	3.78227e+06	7.41773e+06	8.16158e+06	1.20731e+07	7.48034e+06	3.48541e+06	7.69405e+06	6.94765e+06	1.38475e+07	7.74725e+06	19018516	16790232	13412553	1.90426e+07	4.20867e+06	1.43544e+07	1.34565e+07	1.2143e+07	1.56157e+07	4.36465e+06	9.85804e+06	6.36876e+06	4.9909e+06	7.84061e+06	6.83117e+06	7.55921e+06	5.0937e+06	4.62486e+06	6.16071e+06	5.96534e+06
P05156	Complement factor I OS=Homo sapiens OX=9606 GN=CFI PE=1 SV=2	FALSE	Human	P05156		20	9	878.41	6.64053e+07	7.39687e+07	6.23605e+07	2.58876e+07	5.0344e+07	4.35666e+07	6.48128e+07	6.04552e+07	2.54952e+07	5.48776e+07	4.39202e+07	8.74746e+07	1.01137e+08	1.35231e+08	1.15112e+08	3.02609e+07	7.91178e+07	9.2683e+07	1.40299e+08	114827465	2.77462e+07	2.16773e+07	2.0124e+07	2.35554e+07	2.46431e+06	1.93404e+07	1.83607e+07	1.95723e+07	2.18929e+07	2.33886e+06	6.85021e+07	4.82602e+07	3.0814e+07	5.37166e+07	5.19064e+07	5.17275e+07	4.44621e+07	2.89331e+07	5.57219e+07	5.39564e+07
TGME49_273870.P2924	transcript=TGME49_273870.R2924 | gene=TGME49_273870 | organism=Toxoplasma_gondii_ME49 | gene_product=SWI2/SNF2 ISWI-like (AT hook) | transcript_product=SWI2/SNF2 ISWI-like (AT hook) | location=TGME49_chrVIII:3202463-3216906(+) | protein_length=1556 | sequence_SO=chromosome | SO=protein_coding_gene | is_pseudo=false	FALSE	Toxo	TGME49_273870.P2924	Toxo	29	29	178.65	3.92491e+07	3.59972e+07	2.8325e+07	4.09864e+07	2.58848e+07	3.35409e+07	3.86827e+07	2.90266e+07	4.19096e+07	2.66066e+07	4.77088e+07	9.64252e+07	1.01948e+08	1.15116e+08	1.12497e+08	4.22972e+07	9.62239e+07	1.03981e+08	1.2062e+08	1.08577e+08	1.12239e+08	9.42866e+07	7.81511e+07	9.9383e+07	2.08956e+07	9.74073e+07	9.24079e+07	8.75268e+07	9.55391e+07	2.31346e+07	5.13451e+07	4.80832e+07	4.65954e+07	5.60731e+07	5.47073e+07	4.66885e+07	4.40038e+07	4.94172e+07	6.04708e+07	5.98384e+07
TGME49_314480-t26_1-p1	transcript=TGME49_314480-t26_1 | gene=TGME49_314480 | organism=Toxoplasma_gondii_ME49 | gene_product=hypothetical protein | transcript_product=hypothetical protein | location=TGME49_chrXI:4122993-4132539(+) | protein_length=830 | sequence_SO=chromosome | SO=protein_coding_gene | is_pseudo=false	FALSE	Toxo	TGME49_314480-t26_1-p1	Toxo	22	22	465.16	9.21941e+06	1.01936e+07	9.21971e+06	6.02034e+06	6.0426e+06	7.61478e+06	8.37659e+06	8.20647e+06	6.4576e+06	6.38451e+06	2.31007e+07	4.50539e+07	3.95348e+07	4.99307e+07	5.34237e+07	1.76731e+07	4.08555e+07	4.17733e+07	54628809	5.82351e+07	3.74208e+06	3.05316e+06	2.98829e+06	4.20516e+06	1.11161e+06	2.8494e+06	2.64987e+06	2.7378e+06	3.62927e+06	1.105e+06	1.82008e+07	1.63503e+07	1.03928e+07	1.53743e+07	1.55234e+07	1.39376e+07	1.46005e+07	1.14687e+07	1.55463e+07	1.62119e+07
TGME49_297650.P3414	transcript=TGME49_297650.R3414 | gene=TGME49_297650 | organism=Toxoplasma_gondii_ME49 | gene_product=inorganic phosphate transporter PIT | transcript_product=inorganic phosphate transporter PIT | location=TGME49_chrII:1894430-1901277(-) | protein_length=689 | sequence_SO=chromosome | SO=protein_coding_gene | is_pseudo=false	FALSE	Toxo	TGME49_297650.P3414	Toxo	18	18	606.9	1.70831e+07	1.85247e+07	1.75288e+07	1.17068e+07	1.26372e+07	1.3451e+07	2.04639e+07	1.79637e+07	1.47653e+07	1.47002e+07	3.56407e+07	6.91818e+07	6.8985e+07	7.48651e+07	7.86076e+07	2.95196e+07	6.88063e+07	69104501	9.18252e+07	8.92485e+07	3.20648e+07	3.255e+07	2.76071e+07	3.33911e+07	5.44101e+06	2.84382e+07	3.37887e+07	3.23574e+07	3.47157e+07	6.00567e+06	5.56162e+07	4.80629e+07	4.03241e+07	5.06627e+07	5.30223e+07	4.60385e+07	5.10713e+07	4.20616e+07	6.12575e+07	5.7675e+07
TGME49_254390-t26_1-p1	transcript=TGME49_254390-t26_1 | gene=TGME49_254390 | organism=Toxoplasma_gondii_ME49 | gene_product=CRAL/TRIO domain-containing protein | transcript_product=CRAL/TRIO domain-containing protein | location=TGME49_chrIII:1701044-1706641(-) | protein_length=684 | sequence_SO=chromosome | SO=protein_coding_gene | is_pseudo=false	FALSE	Toxo	TGME49_254390-t26_1-p1	Toxo	22	22	1012.92	1.8856e+07	1.90678e+07	1.9759e+07	1.3967e+07	1.57255e+07	1.56353e+07	2.03918e+07	2.04644e+07	1.44201e+07	1.87082e+07	4.19154e+07	7.87139e+07	8.24654e+07	1.01964e+08	1.03569e+08	3.41202e+07	7.48157e+07	7.8594e+07	1.06282e+08	1.04274e+08	2.5815e+07	2.31688e+07	2.31896e+07	2.34528e+07	3.87837e+06	2.16349e+07	2.00288e+07	2.34749e+07	2.425e+07	4.73147e+06	3.84713e+07	2.74573e+07	2.62464e+07	3.2916e+07	3.49491e+07	3.342e+07	2.90259e+07	2.8869e+07	3.86151e+07	3.87212e+07
TGME49_202370-t26_1-p1	transcript=TGME49_202370-t26_1 | gene=TGME49_202370 | organism=Toxoplasma_gondii_ME49 | gene_product=T-complex protein 1, epsilon subunit (TCP-1-epsilon), putative | transcript_product=T-complex protein 1, epsilon subunit (TCP-1-epsilon), putative | location=TGME49_chrVIIa:3385945-3391970(+) | protein_length=536 | sequence_SO=chromosome | SO=protein_coding_gene | is_pseudo=false	FALSE	Toxo	TGME49_202370-t26_1-p1	Toxo	19	19	625.48	1.94928e+07	2.09248e+07	1.80706e+07	1.56542e+07	1.27318e+07	1.43658e+07	1.67134e+07	1.635e+07	1.36789e+07	1.29638e+07	4.00312e+07	7.97677e+07	7.44071e+07	8.73596e+07	8.99447e+07	2.98321e+07	69809750	6.85511e+07	8.94412e+07	9.41076e+07	1.29669e+07	1.30261e+07	1.17282e+07	1.35374e+07	3.0281e+06	1.01824e+07	1.40724e+07	1.17856e+07	1.44865e+07	3.07456e+06	1.86637e+07	1.63921e+07	1.19997e+07	1.54526e+07	1.76304e+07	1.61836e+07	1.65493e+07	1.35573e+07	2.01093e+07	1.9419e+07
E7EUI6	Integrin beta OS=Homo sapiens OX=9606 GN=ITGB1 PE=1 SV=2	FALSE	Human	E7EUI6		19	8	724.38	346696	300491	431915	919997	459614	1.27993e+06	1.15267e+06	343730	901084	119829	3.24091e+07	6.6422e+07	6.07204e+07	68021763	7.94191e+07	2.42463e+07	5.98864e+07	5.88179e+07	7.83196e+07	8.13825e+07	4.9973e+07	5.57018e+07	5.41187e+07	5.19861e+07	7.54155e+06	4.07502e+07	5.24158e+07	5.62462e+07	5.35863e+07	8.31335e+06	3.75091e+07	3.16923e+07	2.80669e+07	3.4015e+07	3.27189e+07	2.98857e+07	3.38734e+07	2.91152e+07	3.83721e+07	3.41601e+07
TGME49_278830.P3017	transcript=TGME49_278830.R3017 | gene=TGME49_278830 | organism=Toxoplasma_gondii_ME49 | gene_product=glucose-6-phosphate 1-dehydrogenase | transcript_product=glucose-6-phosphate 1-dehydrogenase | location=TGME49_chrXII:5834301-5847457(+) | protein_length=898 | sequence_SO=chromosome | SO=protein_coding_gene | is_pseudo=false	FALSE	Toxo	TGME49_278830.P3017	Toxo	28	26	562	4.065e+06	5.96338e+06	5.72291e+06	3.21228e+06	4.5436e+06	5.41701e+06	6.56373e+06	6.55907e+06	3.1637e+06	3.68128e+06	1.13453e+07	2.88193e+07	2.59096e+07	3.31656e+07	2.81463e+07	1.02045e+07	2.48438e+07	2.24451e+07	3.89802e+07	2.99195e+07	4.5117e+07	35808930	3.19413e+07	4.07751e+07	9.33034e+06	3.7575e+07	3.50681e+07	3.68176e+07	3.88613e+07	9.65051e+06	1.60676e+07	1.31521e+07	9.77416e+06	1.50943e+07	1.57367e+07	1.33089e+07	1.31848e+07	1.08486e+07	1.51003e+07	1.68062e+07
P08758	Annexin A5 OS=Homo sapiens OX=9606 GN=ANXA5 PE=1 SV=2	FALSE	Human	P08758		20	10	675.77	510329	453684	578159	176521	694060	689083	606088	319727	310919	178458	1.2405e+07	2.59018e+07	2.20926e+07	2.75841e+07	3.03289e+07	1.02806e+07	2.48849e+07	2.23595e+07	3.01649e+07	3.11436e+07	3.81331e+07	4.50705e+07	2.93292e+07	3.76298e+07	6.35631e+06	2.95308e+07	4.12315e+07	3.13731e+07	3.94295e+07	6.6881e+06	1.08086e+07	1.09415e+07	8.94126e+06	1.0952e+07	1.04823e+07	9.25704e+06	1.174e+07	1.08842e+07	1.30796e+07	1.10588e+07
TGME49_214200-t26_1-p1	transcript=TGME49_214200-t26_1 | gene=TGME49_214200 | organism=Toxoplasma_gondii_ME49 | gene_product=WD domain, G-beta repeat-containing protein | transcript_product=WD domain, G-beta repeat-containing protein | location=TGME49_chrX:6099878-6109656(-) | protein_length=1396 | sequence_SO=chromosome | SO=protein_coding_gene | is_pseudo=false	FALSE	Toxo	TGME49_214200-t26_1-p1	Toxo	31	31	375.57	9.66991e+06	1.03825e+07	8.88282e+06	5.75565e+06	7.4502e+06	8.27696e+06	8.97083e+06	9.3927e+06	7.37898e+06	6.7102e+06	2.29138e+07	4.79826e+07	4.41578e+07	5.51915e+07	6.02829e+07	1.98785e+07	4.69897e+07	4.40342e+07	6.0285e+07	6.09408e+07	4.56528e+06	4.37742e+06	4.38047e+06	6.84028e+06	2.58935e+06	3.40911e+06	2.98259e+06	4.80816e+06	6.90086e+06	2.90504e+06	2.25236e+07	1.76895e+07	1.38402e+07	2.16664e+07	1.95821e+07	1.96947e+07	1.895e+07	1.69839e+07	2.31421e+07	2.3434e+07
TGME49_311360.P3643	transcript=TGME49_311360.R3643 | gene=TGME49_311360 | organism=Toxoplasma_gondii_ME49 | gene_product=protein kinase G AGC kinase family member PKG | transcript_product=protein kinase G AGC kinase family member PKG | location=TGME49_chrXI:1992936-2007894(-) | protein_length=994 | sequence_SO=chromosome | SO=protein_coding_gene | is_pseudo=false	FALSE	Toxo	TGME49_311360.P3643	Toxo	26	26	578.76	1.84282e+07	1.78562e+07	14085645	1.30647e+07	1.16944e+07	1.35245e+07	1.44295e+07	1.70517e+07	1.40946e+07	1.36991e+07	3.42555e+07	6.74015e+07	6.88413e+07	9.14574e+07	9.43753e+07	2.78045e+07	6.58803e+07	7.51999e+07	9.59737e+07	1.00009e+08	2.01142e+07	1.455e+07	1.14478e+07	1.68835e+07	2.91814e+06	1.31927e+07	1.31443e+07	1.36225e+07	1.84901e+07	3.42364e+06	3.53222e+07	2.67549e+07	2.48252e+07	2.93574e+07	3.14973e+07	3.13122e+07	2.68664e+07	2.77576e+07	3.86105e+07	3.15593e+07
TGME49_235420.P1559	transcript=TGME49_235420.R1559 | gene=TGME49_235420 | organism=Toxoplasma_gondii_ME49 | gene_product=hypothetical protein | transcript_product=hypothetical protein | location=TGME49_chrX:4854403-4868400(-) | protein_length=4118 | sequence_SO=chromosome | SO=protein_coding_gene | is_pseudo=false	FALSE	Toxo	TGME49_235420.P1559	Toxo	26	26	308.47	2.41906e+06	2.85028e+06	2.67423e+06	1.60899e+06	2.13567e+06	2.01909e+06	3.24289e+06	3.13725e+06	3.32512e+06	1.61286e+06	1.08534e+07	2.38087e+07	2.18675e+07	2.97279e+07	2.85566e+07	8.99395e+06	2.26689e+07	2.38591e+07	2.77966e+07	3.00295e+07	3.03364e+06	2.56837e+06	1.61992e+06	3.86724e+06	1.78263e+06	2.43046e+06	1.26937e+06	2.26241e+06	4.69763e+06	1.93369e+06	4.76273e+06	3.80278e+06	3.1364e+06	4.56371e+06	4.77193e+06	4.55398e+06	4.33892e+06	3.39021e+06	5.15042e+06	5.86993e+06
TGME49_205470.P571	transcript=TGME49_205470.R571 | gene=TGME49_205470 | organism=Toxoplasma_gondii_ME49 | gene_product=translation elongation factor 2 family protein, putative | transcript_product=translation elongation factor 2 family protein, putative | location=TGME49_chrVIIa:1385458-1389126(+) | protein_length=832 | sequence_SO=chromosome | SO=protein_coding_gene | is_pseudo=false	FALSE	Toxo	TGME49_205470.P571	Toxo	19	17	426.64	1.58997e+07	1.4804e+07	1.45017e+07	1.17221e+07	1.10013e+07	1.18855e+07	1.38663e+07	1.3975e+07	1.2763e+07	1.08723e+07	2.83766e+07	5.47662e+07	5.01289e+07	6.74021e+07	6.6891e+07	2.27065e+07	5.35198e+07	5.3909e+07	6.6611e+07	6.85171e+07	1.77517e+07	1.76678e+07	1.51887e+07	2.05946e+07	4.53196e+06	1.43802e+07	1.61869e+07	1.59174e+07	2.12727e+07	6.46179e+06	2.30148e+07	2.08664e+07	1.76807e+07	2.12115e+07	2.15303e+07	1.84261e+07	1.9622e+07	1.83688e+07	2.40496e+07	2.25647e+07
TGME49_244110.P1782	transcript=TGME49_244110.R1782 | gene=TGME49_244110 | organism=Toxoplasma_gondii_ME49 | gene_product=nucleosome assembly protein (nap) protein | transcript_product=nucleosome assembly protein (nap) protein | location=TGME49_chrVI:3030392-3035115(+) | protein_length=378 | sequence_SO=chromosome | SO=protein_coding_gene | is_pseudo=false	FALSE	Toxo	TGME49_244110.P1782	Toxo	16	16	438.81	2.98989e+06	956800	1.60303e+06	1.65199e+06	1.61236e+06	1.91703e+06	2.52825e+06	1.79608e+06	2.14794e+06	1.8141e+06	6.56547e+06	1.08585e+07	9.17114e+06	1.43829e+07	1.38766e+07	4.28239e+06	9.31169e+06	1.13226e+07	1.59562e+07	1.42038e+07	3.34679e+08	3.05087e+08	2.48724e+08	2.94525e+08	4.64331e+07	2.70711e+08	2.95692e+08	2.82309e+08	3.43282e+08	5.44353e+07	4.06291e+06	4.3931e+06	4.02027e+06	6.04215e+06	5.35997e+06	4.09013e+06	3.93863e+06	4.2229e+06	5.53956e+06	4.42541e+06
TGME49_308890.P3547	transcript=TGME49_308890.R3547 | gene=TGME49_308890 | organism=Toxoplasma_gondii_ME49 | gene_product=transcription elongation factor SPT6 | transcript_product=transcription elongation factor SPT6 | location=TGME49_chrXI:333640-351035(+) | protein_length=3132 | sequence_SO=chromosome | SO=protein_coding_gene | is_pseudo=false	FALSE	Toxo	TGME49_308890.P3547	Toxo	33	33	131.31	573154	508279	640763	1.38414e+06	726066	875737	921473	428833	1.403e+06	508646	1.79547e+06	2.65772e+06	2.02041e+06	4.08349e+06	4.64592e+06	765717	3.23086e+06	3.5659e+06	4.95318e+06	5.81617e+06	2.19713e+07	9.40802e+06	1.07238e+07	2.79722e+07	1.1518e+07	1.95183e+07	6.91402e+06	1.08191e+07	2.89704e+07	1.14643e+07	644882	369486	360640	1.0734e+06	970959	1368777	1.14187e+06	601971	1.14724e+06	574105
Q3UDS0	Heat shock cognate 71 kDa protein (Fragment) OS=Mus musculus OX=10090 GN=Hspa8 PE=2 SV=1	FALSE	Mouse	Q3UDS0		19	11	941.37	2.6241e+06	3.26897e+06	4.47886e+06	2.08307e+06	1.97393e+06	2.64612e+06	2.0989e+06	3.65874e+06	1.40314e+06	1.69302e+06	1.14764e+07	2.57482e+07	2.56074e+07	2.77608e+07	3.07009e+07	9.57447e+06	2.43537e+07	2.74872e+07	3.12902e+07	3.31175e+07	1.11098e+07	1.07692e+07	1.07415e+07	1.38057e+07	2.96026e+06	1.03305e+07	1.03572e+07	1.12562e+07	1.43775e+07	3.46285e+06	9.75948e+06	9.05107e+06	6.99458e+06	9.51831e+06	1.09893e+07	8.62849e+06	9.36808e+06	7.9806e+06	1.30375e+07	1.29681e+07
TGME49_286750.P3163	transcript=TGME49_286750.R3163 | gene=TGME49_286750 | organism=Toxoplasma_gondii_ME49 | gene_product=MA3 domain-containing protein | transcript_product=MA3 domain-containing protein | location=TGME49_chrV:1688720-1696027(+) | protein_length=515 | sequence_SO=chromosome | SO=protein_coding_gene | is_pseudo=false	FALSE	Toxo	TGME49_286750.P3163	Toxo	29	29	243.06	6.26056e+07	5.13269e+07	3.5465e+07	3.94025e+07	7.22884e+07	4.56373e+07	5.24432e+07	3.81669e+07	4.11055e+07	8.16538e+07	1.82199e+07	1.32612e+07	4.74346e+07	7.905e+07	1.7105e+07	1.62654e+07	1.58324e+07	5.13397e+07	90037177	1.97361e+07	1.11462e+08	8.84068e+07	1.26739e+08	1.58094e+08	1.9959e+07	8.66746e+07	8.00279e+07	1.41791e+08	1.69334e+08	2.25621e+07	3.35931e+07	7.7626e+07	4.32771e+07	3.10859e+07	3.62937e+07	2.48535e+07	6.95642e+07	4.4625e+07	3.66461e+07	3.94991e+07
TGME49_258950.P2251	transcript=TGME49_258950.R2251 | gene=TGME49_258950 | organism=Toxoplasma_gondii_ME49 | gene_product=lectin family protein | transcript_product=lectin family protein | location=TGME49_chrVIIb:3079180-3083256(+) | protein_length=646 | sequence_SO=chromosome | SO=protein_coding_gene | is_pseudo=false	FALSE	Toxo	TGME49_258950.P2251	Toxo	19	19	880.47	2.45986e+07	2.44001e+07	22836827	1.89494e+07	1.41898e+07	2.06306e+07	2.32906e+07	2.36876e+07	2.14296e+07	2.10787e+07	5.81972e+07	1.19262e+08	1.08364e+08	1.20022e+08	1.32476e+08	5.24325e+07	1.1482e+08	1.10979e+08	1.34469e+08	1.35551e+08	4.5931e+07	5.35232e+07	4.32289e+07	4.86175e+07	6.81062e+06	4.08513e+07	5.23786e+07	4.62472e+07	5.13582e+07	8.0116e+06	6.59389e+07	5.78755e+07	4.83194e+07	6.09181e+07	5.76682e+07	5.34103e+07	5.96853e+07	5.2914e+07	6.98547e+07	6.54588e+07
Q6N095	Ig-like domain-containing protein OS=Homo sapiens OX=9606 GN=DKFZp686K03196 PE=1 SV=1	FALSE	Human	Q6N095		14	1	1634.75	147640	171872	209540	113279	238099	113302	209521	256216	171838	290812	336165	200386	196509	145049	120250	462381	246794	229482	158582	141286	37308.7			48864.1	50546.2	30910.9	91091.8		91382.2	61835.5		177466		126124	205207	126097	199136	293825	161454	239370
TGME49_203490-t26_1-p1	transcript=TGME49_203490-t26_1 | gene=TGME49_203490 | organism=Toxoplasma_gondii_ME49 | gene_product=GNL3L/Grn1 GTPase | transcript_product=GNL3L/Grn1 GTPase | location=TGME49_chrVIIa:2472989-2479668(+) | protein_length=702 | sequence_SO=chromosome | SO=protein_coding_gene | is_pseudo=false	FALSE	Toxo	TGME49_203490-t26_1-p1	Toxo	21	21	400.51	9.50057e+06	1.02226e+07	9.5547e+06	7.85605e+06	6.99414e+06	6.90779e+06	9.5803e+06	9.04316e+06	9.1018e+06	6.8873e+06	2.3038e+07	4.69943e+07	4.74347e+07	5.47128e+07	6.1615e+07	2.06336e+07	4.82794e+07	4.8081e+07	5.62905e+07	5.97641e+07	3.87732e+06	2.65836e+06	2.78016e+06	4.09876e+06	1.24012e+06	2.62433e+06	2.58797e+06	2.08472e+06	3.87036e+06	1.21929e+06	1.61586e+07	1.48834e+07	1.18281e+07	1.66453e+07	1.77627e+07	1.37323e+07	1.60483e+07	1.39157e+07	1.84995e+07	1.92591e+07
P16401	Histone H1.5 OS=Homo sapiens OX=9606 GN=H1-5 PE=1 SV=3	FALSE	Human	P16401		16	7	934.93			283579	242612	71322.6	139286	327498	293266	188936	329673	3.11659e+07	6.34739e+07	6.79311e+07	8.2348e+07	8.93316e+07	3.15321e+07	7.53711e+07	7.50363e+07	9.60909e+07	9.40843e+07	5.66444e+06	6.47388e+06	6.12578e+06	6.44935e+06	1.10216e+06	4.83382e+06	6.42017e+06	7.28214e+06	5.83321e+06	1.13085e+06	3.12546e+08	3.60184e+08	2.64113e+08	3.36333e+08	340770034	3.06499e+08	3.88983e+08	3.0345e+08	3.93135e+08	3.71602e+08
TGME49_261780-t26_1-p1	transcript=TGME49_261780-t26_1 | gene=TGME49_261780 | organism=Toxoplasma_gondii_ME49 | gene_product=microneme protein MIC7 | transcript_product=microneme protein MIC7 | location=TGME49_chrVIIb:1530904-1535057(-) | protein_length=340 | sequence_SO=chromosome | SO=protein_coding_gene | is_pseudo=false	FALSE	Toxo	TGME49_261780-t26_1-p1	Toxo	16	16	536.36	1.61495e+07	1.9664e+07	1.43132e+07	1.4726e+07	1.20064e+07	1.30651e+07	1.73309e+07	1.36579e+07	1.65128e+07	1.34432e+07	2.75953e+07	6.61317e+07	6.38031e+07	8.44892e+07	1.01958e+08	2.35867e+07	6.74509e+07	6.77774e+07	9.9248e+07	1.05153e+08	1.40085e+07	1.8866e+07	1.78151e+07	2.12013e+07	2.16804e+06	1.48679e+07	1.9849e+07	2.18782e+07	2.24046e+07	2.69038e+06	5.33029e+07	4.07539e+07	3.86689e+07	4.85768e+07	47346031	4.64105e+07	4.14696e+07	4.19293e+07	5.86167e+07	5.12559e+07
Q64475	Histone H2B type 1-B OS=Mus musculus OX=10090 GN=H2bc3 PE=1 SV=3	FALSE	Mouse	Q64475		9	3	6763.91	2.55798e+09	2.34186e+09	2.04881e+09	1.81823e+09	1.53622e+09	1.95335e+09	2.41084e+09	2.32314e+09	2.28833e+09	1.95206e+09	2.42911e+08	5.62327e+08	4.85204e+08	6.9168e+08	6.36259e+08	2.04799e+08	5.35469e+08	5.29292e+08	8.71239e+08	7.77999e+08	9.58159e+07	9.59471e+07	6.42285e+07	9.82023e+07	1.40084e+07	7.18579e+07	8.95135e+07	8.06743e+07	1.10576e+08	1.66947e+07	2.37573e+09	2.44419e+09	1.62381e+09	2.26501e+09	2.31571e+09	1.9698e+09	2.57513e+09	1.91362e+09	2.74556e+09	2.75094e+09
F5GZS6	Solute carrier family 3 member 2 OS=Homo sapiens OX=9606 GN=SLC3A2 PE=1 SV=1	FALSE	Human	F5GZS6		20	18	651.38	475847	409232	110280	265074	304909	312100	400724	258063	368025	384873	6.93574e+07	1.48035e+08	1.47437e+08	1.80021e+08	2.02117e+08	6.19315e+07	1.51723e+08	1.53421e+08	1.96252e+08	2.07788e+08	3.22855e+06	4.02627e+06	4.39108e+06	3.92042e+06	591749	3.61221e+06	4.11604e+06	4.77083e+06	4.4754e+06	698169	3.75974e+07	2.89635e+07	2.68343e+07	3.21642e+07	3.16443e+07	2.75352e+07	2.70204e+07	2.62052e+07	3.5044e+07	3.37203e+07
E7ETN3	C3/C5 convertase OS=Homo sapiens OX=9606 PE=1 SV=1	FALSE	Human	E7ETN3		26	20	670.08	6.94455e+07	6.75074e+07	6.03202e+07	5.91454e+07	4.92664e+07	5.71313e+07	6.66204e+07	6.20162e+07	6.63177e+07	5.43946e+07	3.87588e+07	7.87996e+07	7.45853e+07	8.07787e+07	9.22367e+07	3.60391e+07	7.7436e+07	79091181	9.49899e+07	1.01374e+08	1.77221e+07	2.26609e+07	2.34496e+07	2.28765e+07	3.04885e+06	1.79988e+07	2.43765e+07	2.69971e+07	2.43118e+07	3.8437e+06	6.08755e+07	5.86475e+07	5.05401e+07	6.15523e+07	5.27973e+07	5.13907e+07	6.16176e+07	5.57521e+07	6.77343e+07	6.05411e+07
B4DKV4	cDNA FLJ60647, highly similar to Keratin, type II cytoskeletal 6B OS=Homo sapiens OX=9606 PE=2 SV=1	FALSE	Human	B4DKV4		27	4	744.24	102580	6.17819e+06	4.80416e+06	4.23715e+06	1.83455e+06	582261	6.49334e+06	4.82683e+06	4.73506e+06	2.03593e+06	4.83688e+06	123663	4.12139e+06	3.29645e+06	270761	4.31587e+06		4.63417e+06	3.52398e+06	427577	2.89032e+06	8.17968e+06	2.82096e+06	4.05325e+06	620645	2.08038e+06	7.59778e+06	3.21115e+06	4.7599e+06	955596	2.76891e+06	1.09558e+07	2.43928e+06	51278.9	1.97033e+06	1.71861e+06	1.14285e+07	2.64744e+06		2.31251e+06
TGME49_232350-t26_1-p1	transcript=TGME49_232350-t26_1 | gene=TGME49_232350 | organism=Toxoplasma_gondii_ME49 | gene_product=lactate dehydrogenase LDH1 | transcript_product=lactate dehydrogenase LDH1 | location=TGME49_chrVIII:2028207-2029734(+) | protein_length=329 | sequence_SO=chromosome | SO=protein_coding_gene | is_pseudo=false	FALSE	Toxo	TGME49_232350-t26_1-p1	Toxo	17	17	978.52	1.01971e+08	9.75525e+07	8.28735e+07	7.15929e+07	6.53467e+07	7.35297e+07	8.89777e+07	8.28345e+07	7.99165e+07	7.12604e+07	1.2467e+08	2.3256e+08	2.22569e+08	2.61466e+08	2.81765e+08	98124279	2.14694e+08	2.20509e+08	2.91699e+08	2.86979e+08	1.19661e+08	1.26424e+08	1.0407e+08	1.21895e+08	2.06053e+07	9.57397e+07	1.12997e+08	1.16319e+08	1.243e+08	2.3765e+07	1.53278e+08	1.21324e+08	9.39415e+07	1.20183e+08	1.17767e+08	1.12062e+08	1.1138e+08	1.00656e+08	1.30079e+08	1.26383e+08
TGME49_263070-t26_1-p1	transcript=TGME49_263070-t26_1 | gene=TGME49_263070 | organism=Toxoplasma_gondii_ME49 | gene_product=CMGC kinase, CK2 family | transcript_product=CMGC kinase, CK2 family | location=TGME49_chrVIIb:827321-832243(+) | protein_length=539 | sequence_SO=chromosome | SO=protein_coding_gene | is_pseudo=false	FALSE	Toxo	TGME49_263070-t26_1-p1	Toxo	21	21	388.52	3.03212e+06	2.16608e+06	2.66375e+06	1.90416e+06	2.30049e+06	1.95445e+06	2.31193e+06	2.806e+06	1.70632e+06	3.22984e+06	6.95549e+06	1.39973e+07	1.24834e+07	1.92664e+07	1.72326e+07	5.97613e+06	1.60333e+07	1.43335e+07	1.68313e+07	2.00615e+07	1.16942e+08	6.82464e+07	6.52428e+07	1.0432e+08	3.11746e+07	9.46032e+07	6.53251e+07	7.06448e+07	1.09652e+08	3.32159e+07	4.53134e+06	3.42278e+06	2.76185e+06	3.32098e+06	3.95094e+06	3.59361e+06	2.60504e+06	3.58165e+06	5.69162e+06	3.46294e+06
TGME49_252430.P1998	transcript=TGME49_252430.R1998 | gene=TGME49_252430 | organism=Toxoplasma_gondii_ME49 | gene_product=START domain-containing protein | transcript_product=START domain-containing protein | location=TGME49_chrIII:569240-572076(+) | protein_length=767 | sequence_SO=chromosome | SO=protein_coding_gene | is_pseudo=false	FALSE	Toxo	TGME49_252430.P1998	Toxo	22	22	649.97	1.67863e+07	1.99765e+07	1.7806e+07	1.16414e+07	1.38241e+07	1.5228e+07	1.78269e+07	1.96968e+07	1.18627e+07	1.57402e+07	4.54363e+07	8.19359e+07	8.5401e+07	1.06669e+08	9.82159e+07	3.8165e+07	8.21181e+07	8.88788e+07	121627277	1.1043e+08	6.28005e+07	4.63109e+07	4.43844e+07	5.30135e+07	1.00175e+07	4.79014e+07	4.47912e+07	4.98845e+07	6.00997e+07	1.14144e+07	5.01979e+07	3.94731e+07	3.49942e+07	4.30997e+07	4.36097e+07	4.41493e+07	4.19427e+07	3.87668e+07	4.99795e+07	4.93459e+07
TGME49_203370-t26_1-p1	transcript=TGME49_203370-t26_1 | gene=TGME49_203370 | organism=Toxoplasma_gondii_ME49 | gene_product=Utp12 domain-containing protein | transcript_product=Utp12 domain-containing protein | location=TGME49_chrVIIa:2539835-2542159(-) | protein_length=774 | sequence_SO=chromosome | SO=protein_coding_gene | is_pseudo=false	FALSE	Toxo	TGME49_203370-t26_1-p1	Toxo	21	21	892.57	2.2089e+07	2.23414e+07	2.02597e+07	1.94724e+07	1.67913e+07	1.72629e+07	2.25236e+07	2.15812e+07	1.72187e+07	1.91738e+07	3.055e+07	6.43374e+07	6.19201e+07	7.44482e+07	8.24642e+07	2.72233e+07	6.4631e+07	6.85483e+07	8.51153e+07	8.52258e+07	2.5491e+07	1.8172e+07	1.67748e+07	2.3949e+07	5.26063e+06	2.35706e+07	1.95524e+07	2.00271e+07	2.5608e+07	6.152e+06	3.17884e+07	2.84365e+07	2.39054e+07	2.97074e+07	3.11534e+07	2.81768e+07	3.00397e+07	2.72174e+07	3.19827e+07	3.4948e+07
TGME49_310150.P3598	transcript=TGME49_310150.R3598 | gene=TGME49_310150 | organism=Toxoplasma_gondii_ME49 | gene_product=AMP-binding enzyme domain-containing protein | transcript_product=AMP-binding enzyme domain-containing protein | location=TGME49_chrXI:1093127-1097227(-) | protein_length=766 | sequence_SO=chromosome | SO=protein_coding_gene | is_pseudo=false	FALSE	Toxo	TGME49_310150.P3598	Toxo	26	25	756.05	1.82299e+07	1.91164e+07	1.58585e+07	1.42693e+07	1.21459e+07	1.58087e+07	2.1375e+07	1.72128e+07	1.638e+07	1.4405e+07	4.29278e+07	8.65064e+07	9.52479e+07	1.06712e+08	1.16674e+08	4.36729e+07	9.29751e+07	1.0067e+08	1.2799e+08	1.1112e+08	2.19382e+07	2.23522e+07	1.63239e+07	2.17954e+07	3.43949e+06	1.81674e+07	2.05352e+07	1.9198e+07	2.23977e+07	3.87678e+06	4.9491e+07	4.41419e+07	3.74853e+07	5.29e+07	5.32043e+07	4.66462e+07	4.5594e+07	4.00722e+07	5.41848e+07	5.21848e+07
TGME49_320020.P3868	transcript=TGME49_320020.R3868 | gene=TGME49_320020 | organism=Toxoplasma_gondii_ME49 | gene_product=apicomplexan amino acid transporter ApiAT2 | transcript_product=apicomplexan amino acid transporter ApiAT2 | location=TGME49_chrIV:574429-576195(-) | protein_length=588 | sequence_SO=chromosome | SO=protein_coding_gene | is_pseudo=false	FALSE	Toxo	TGME49_320020.P3868	Toxo	11	11	726.83	5.79441e+07	6.39119e+07	5.72048e+07	5.03652e+07	5.30136e+07	5.29784e+07	7.51183e+07	6.72492e+07	6.01926e+07	6.0695e+07	9.62307e+07	2.21902e+08	2.41945e+08	2.98536e+08	3.36193e+08	1.02162e+08	2.21691e+08	2.51299e+08	3.36404e+08	3.52297e+08	5.26411e+07	3.8819e+07	4.13775e+07	4.46074e+07	8.84051e+06	4.50052e+07	4.0844e+07	5.05233e+07	5.51425e+07	9.43846e+06	1.06092e+08	8.50087e+07	7.89036e+07	1.00373e+08	1.11167e+08	9.46275e+07	9.47533e+07	9.00697e+07	1.17949e+08	1.18833e+08
TGME49_249030.P1917	transcript=TGME49_249030.R1917 | gene=TGME49_249030 | organism=Toxoplasma_gondii_ME49 | gene_product=endonuclease/exonuclease/phosphatase family protein | transcript_product=endonuclease/exonuclease/phosphatase family protein | location=TGME49_chrXII:4321651-4323465(-) | protein_length=541 | sequence_SO=chromosome | SO=protein_coding_gene | is_pseudo=false	FALSE	Toxo	TGME49_249030.P1917	Toxo	13	13	897.47	9.04048e+06	9.13829e+06	9.11921e+06	5.49088e+06	7.58891e+06	7.27324e+06	8.67754e+06	9.662e+06	6.05589e+06	8.04672e+06	2.49235e+07	5.29829e+07	5.42643e+07	6.80213e+07	6.69276e+07	2.2402e+07	5.17928e+07	5.89787e+07	73836618	7.25782e+07	2.37475e+07	1.95441e+07	1.88683e+07	2.54479e+07	4.24249e+06	2.28332e+07	1.88591e+07	2.03699e+07	2.56411e+07	4.29006e+06	3.92051e+07	3.05302e+07	2.4819e+07	3.62483e+07	3.35946e+07	3.477e+07	3.24937e+07	2.71493e+07	4.04056e+07	3.72573e+07
TGME49_213350.P788	transcript=TGME49_213350.R788 | gene=TGME49_213350 | organism=Toxoplasma_gondii_ME49 | gene_product=ribosomal protein RPS15 | transcript_product=ribosomal protein RPS15 | location=TGME49_chrV:949899-951338(-) | protein_length=150 | sequence_SO=chromosome | SO=protein_coding_gene | is_pseudo=false	FALSE	Toxo	TGME49_213350.P788	Toxo	10	10	2758.74	1.20572e+08	1.13467e+08	9.39499e+07	7.4848e+07	6.84326e+07	7.96481e+07	9.94566e+07	8.6724e+07	7.54912e+07	7.35883e+07	2.28798e+08	5.04821e+08	4.40611e+08	5.33063e+08	5.7204e+08	1.64649e+08	4.44672e+08	3.98109e+08	5.37885e+08	5.62205e+08	3.54121e+07	3.0475e+07	2.90176e+07	4.66394e+07	1.23207e+07	2.77038e+07	2.47353e+07	2.74571e+07	3.91489e+07	1.36586e+07	2.96019e+08	2.59532e+08	2.0505e+08	2.68135e+08	2.48449e+08	2.22584e+08	2.39637e+08	1.93385e+08	2.77738e+08	2.70815e+08
TGME49_247760.P1865	transcript=TGME49_247760.R1865 | gene=TGME49_247760 | organism=Toxoplasma_gondii_ME49 | gene_product=AMP-binding enzyme domain-containing protein | transcript_product=AMP-binding enzyme domain-containing protein | location=TGME49_chrXII:3564295-3575355(-) | protein_length=793 | sequence_SO=chromosome | SO=protein_coding_gene | is_pseudo=false	FALSE	Toxo	TGME49_247760.P1865	Toxo	28	28	556.53	9.00528e+07	7.46624e+07	8.77526e+07	6.94185e+07	5.78857e+07	6.58609e+07	8.00914e+07	9.16734e+07	8.01056e+07	6.58336e+07	1.68415e+08	2.55625e+08	2.19243e+08	2.34873e+08	2.32676e+08	1.56708e+08	2.66783e+08	2.4786e+08	2.53178e+08	2.51719e+08	1.00264e+08	8.42431e+07	7.29742e+07	8.68939e+07	2.04268e+07	7.89091e+07	7.76533e+07	7.18997e+07	8.75266e+07	2.19347e+07	1.92119e+08	1.48059e+08	1.40647e+08	1.49296e+08	1.48355e+08	1.50182e+08	1.71916e+08	1.66709e+08	1.91461e+08	1.82028e+08
TGME49_311240-t26_1-p1	transcript=TGME49_311240-t26_1 | gene=TGME49_311240 | organism=Toxoplasma_gondii_ME49 | gene_product=DnaJ family chaperone J1 | transcript_product=DnaJ family chaperone J1 | location=TGME49_chrXI:1903328-1908342(-) | protein_length=426 | sequence_SO=chromosome | SO=protein_coding_gene | is_pseudo=false	FALSE	Toxo	TGME49_311240-t26_1-p1	Toxo	20	20	243.04	4.50766e+06	4.43995e+06	3.70582e+06	2.66134e+06	3.71665e+06	4.39063e+06	5.5476e+06	5.55012e+06	4.23827e+06	5.16056e+06	7.21106e+06	1.20437e+07	1.48971e+07	2.01778e+07	1.92849e+07	6.41569e+06	1.49452e+07	1.63277e+07	1.44619e+07	9.94421e+06	8.40057e+07	5.34345e+07	4.2337e+07	5.8571e+07	1.31788e+07	6.58096e+07	5.25424e+07	4.92277e+07	7.02382e+07	1.47497e+07	7.19079e+06	1.32639e+07	4.77194e+06	6.49898e+06	7.59169e+06	7.05286e+06	1.11643e+07	6.89239e+06	7.83484e+06	3.90968e+06
TGME49_234380.P1533	transcript=TGME49_234380.R1533 | gene=TGME49_234380 | organism=Toxoplasma_gondii_ME49 | gene_product=microneme protein MIC21 | transcript_product=microneme protein MIC21 | location=TGME49_chrX:4330257-4331324(+) | protein_length=355 | sequence_SO=chromosome | SO=protein_coding_gene | is_pseudo=false	FALSE	Toxo	TGME49_234380.P1533	Toxo	20	20	1572.88	3.65459e+08	3.25848e+08	2.86031e+08	2.5717e+08	2.07084e+08	2.60608e+08	3.10671e+08	2.96921e+08	2.88865e+08	2.43079e+08	2.38863e+08	4.72962e+08	4.40913e+08	5.02499e+08	5.65935e+08	1.78141e+08	4.49943e+08	4.36628e+08	5.61517e+08	5.84951e+08	1.21947e+08	1.2916e+08	1.01549e+08	1.14983e+08	1.52326e+07	9.10333e+07	1.12296e+08	1.04403e+08	1.09893e+08	1.54129e+07	3.8654e+08	3.23609e+08	2.5648e+08	3.24114e+08	3.16561e+08	2.90941e+08	3.14642e+08	2.63089e+08	3.76868e+08	3.38071e+08
TGME49_289690.P3209	transcript=TGME49_289690.R3209 | gene=TGME49_289690 | organism=Toxoplasma_gondii_ME49 | gene_product=glyceraldehyde-3-phosphate dehydrogenase GAPDH1 | transcript_product=glyceraldehyde-3-phosphate dehydrogenase GAPDH1 | location=TGME49_chrIX:3381039-3382493(-) | protein_length=340 | sequence_SO=chromosome | SO=protein_coding_gene | is_pseudo=false	FALSE	Toxo	TGME49_289690.P3209	Toxo	19	18	714.43	5.45503e+07	5.58167e+07	5.63073e+07	4.43315e+07	3.54839e+07	4.4332e+07	5.11344e+07	6.03701e+07	4.68529e+07	4.08409e+07	6.75843e+07	1.57867e+08	1.3611e+08	1.91798e+08	2.12573e+08	5.59481e+07	1.54694e+08	1.41832e+08	2.19768e+08	2.23352e+08	1.23846e+08	1.10148e+08	1.11222e+08	1.79033e+08	4.99186e+07	9.69523e+07	1.00476e+08	1.26377e+08	1.90962e+08	5.66005e+07	8.77353e+07	7.57098e+07	6.11035e+07	7.53107e+07	7.89159e+07	7.406e+07	7.9606e+07	6.5423e+07	8.81043e+07	8.73373e+07
TGME49_292130.P3261	transcript=TGME49_292130.R3261 | gene=TGME49_292130 | organism=Toxoplasma_gondii_ME49 | gene_product=ribosomal protein RPL13A | transcript_product=ribosomal protein RPL13A | location=TGME49_chrIX:4567408-4569918(-) | protein_length=203 | sequence_SO=chromosome | SO=protein_coding_gene | is_pseudo=false	FALSE	Toxo	TGME49_292130.P3261	Toxo	13	13	1537.48	3.80854e+08	3.2789e+08	3.20906e+08	2.51716e+08	2.3829e+08	2.62107e+08	301528075	2.98993e+08	2.64371e+08	2.59139e+08	7.46876e+08	1.73169e+09	1.58955e+09	1.76291e+09	1.92978e+09	5.84683e+08	1.55807e+09	1.51795e+09	1.9825e+09	2.0181e+09	9.54932e+07	9.68554e+07	9.12029e+07	1.47005e+08	3.51811e+07	7.26829e+07	8.66221e+07	8.5597e+07	1.41774e+08	3.66848e+07	1.03353e+09	8.91477e+08	6.81655e+08	8.91815e+08	8.64847e+08	7.53585e+08	8.41468e+08	6.90167e+08	1.00464e+09	9.52883e+08
TGME49_226970.P1232	transcript=TGME49_226970.R1232 | gene=TGME49_226970 | organism=Toxoplasma_gondii_ME49 | gene_product=ribosomal protein RPS11 | transcript_product=ribosomal protein RPS11 | location=TGME49_chrX:1180402-1183277(-) | protein_length=161 | sequence_SO=chromosome | SO=protein_coding_gene | is_pseudo=false	FALSE	Toxo	TGME49_226970.P1232	Toxo	14	12	959.58	2.46543e+08	2.25555e+08	2.25672e+08	1.85218e+08	1.70505e+08	1.93503e+08	2.29276e+08	2.42719e+08	2.15236e+08	1.96899e+08	5.24099e+08	9.95191e+08	8.6107e+08	9.93515e+08	1.20414e+09	4.80425e+08	1.0388e+09	9.46381e+08	1.17146e+09	1.27948e+09	7.21976e+07	7.51768e+07	7.69261e+07	1.14129e+08	3.557e+07	6.80436e+07	7.76555e+07	8.8741e+07	1.27076e+08	4.47334e+07	6.8514e+08	5.68261e+08	4.74753e+08	5.81301e+08	6.19255e+08	5.62982e+08	5.92955e+08	5.55068e+08	6.87495e+08	7.06305e+08
TGME49_245680-t26_1-p1	transcript=TGME49_245680-t26_1 | gene=TGME49_245680 | organism=Toxoplasma_gondii_ME49 | gene_product=ribosomal protein RPL21 | transcript_product=ribosomal protein RPL21 | location=TGME49_chrXII:2465663-2466136(+) | protein_length=157 | sequence_SO=chromosome | SO=protein_coding_gene | is_pseudo=false	FALSE	Toxo	TGME49_245680-t26_1-p1	Toxo	16	16	987.68	2.10537e+08	2.06399e+08	1.89957e+08	1.74625e+08	1.42979e+08	1.53871e+08	1.97262e+08	1.92833e+08	1.78622e+08	1.53884e+08	4.13998e+08	7.05789e+08	5.93174e+08	6.48848e+08	7.81774e+08	3.45602e+08	6.64732e+08	6.16036e+08	7.25479e+08	8.22063e+08	9.1967e+07	7.2748e+07	6.31639e+07	8.65132e+07	2.62989e+07	7.41917e+07	7.24021e+07	7.07787e+07	9.51321e+07	3.04814e+07	4.90944e+08	4.64796e+08	3.73941e+08	4.50101e+08	4.73437e+08	3.78188e+08	4.65258e+08	3.82629e+08	4.94165e+08	4.98287e+08
TGME49_272370.P2855	transcript=TGME49_272370.R2855 | gene=TGME49_272370 | organism=Toxoplasma_gondii_ME49 | gene_product=tartrolon E responsive gene | transcript_product=tartrolon E responsive gene | location=TGME49_chrVIII:4028362-4039094(-) | protein_length=2368 | sequence_SO=chromosome | SO=protein_coding_gene | is_pseudo=false	FALSE	Toxo	TGME49_272370.P2855	Toxo	22	22	359.72	2.68663e+07	3.11656e+07	3.35692e+07	3.08574e+07	2.78173e+07	2.25054e+07	3.99039e+07	3.46802e+07	3.96003e+07	3.32469e+07	2.06433e+07	4.95222e+07	4.24854e+07	5.1793e+07	5.16236e+07	2.46813e+07	6.12885e+07	4.90178e+07	6.64789e+07	5.93926e+07	1.78845e+07	2.1224e+07	3.125e+07	4.50011e+07	8.31584e+06	1.90524e+07	3.13572e+07	5.22693e+07	5.74992e+07	9.27818e+06	3.28257e+07	3.78365e+07	3.05332e+07	4.08202e+07	3.56083e+07	2.90317e+07	4.3885e+07	3.51077e+07	4.44853e+07	4.00379e+07
TGME49_205510-t26_1-p1	transcript=TGME49_205510-t26_1 | gene=TGME49_205510 | organism=Toxoplasma_gondii_ME49 | gene_product=nucleolar protein 5, putative | transcript_product=nucleolar protein 5, putative | location=TGME49_chrVIIa:1360707-1364682(-) | protein_length=490 | sequence_SO=chromosome | SO=protein_coding_gene | is_pseudo=false	FALSE	Toxo	TGME49_205510-t26_1-p1	Toxo	20	20	900.97	1.70724e+07	1.78138e+07	1.40324e+07	1.16389e+07	1.11695e+07	1.33769e+07	1.52821e+07	1.63715e+07	1.16177e+07	1.39611e+07	3.39582e+07	6.8351e+07	68236228	9.26915e+07	9.59126e+07	2.70957e+07	6.885e+07	6.72917e+07	1.02276e+08	8.92915e+07	5.10094e+07	2.96032e+07	2.80839e+07	4.30003e+07	1.31562e+07	3.86418e+07	2.57435e+07	2.92209e+07	4.51056e+07	1.38628e+07	2.5399e+07	2.25962e+07	1.94617e+07	2.58533e+07	2.85276e+07	2.54205e+07	2.30462e+07	2.1162e+07	2.79855e+07	2.92275e+07
Q04750	DNA topoisomerase 1 OS=Mus musculus OX=10090 GN=Top1 PE=1 SV=2	FALSE	Mouse	Q04750		29	12	349.53	1.99954e+07	2.39249e+07	2.41866e+07	2.1928e+07	2.02118e+07	2.10451e+07	2.50454e+07	2.56514e+07	2.24937e+07	2.14452e+07	71526.2	58626.8		48517.7	37955.9	123998	129935	97080.5	96791.9	106874	575112	555987	629393	1.02094e+06	36648.9	896329	850788	1.26468e+06	1.03791e+06	150568	39973		116369	104165	97501.2	78467.4		112613	121257	108116
TGME49_275650-t26_1-p1	transcript=TGME49_275650-t26_1 | gene=TGME49_275650 | organism=Toxoplasma_gondii_ME49 | gene_product=hypothetical protein | transcript_product=hypothetical protein | location=TGME49_chrIII:301101-303734(+) | protein_length=877 | sequence_SO=chromosome | SO=protein_coding_gene | is_pseudo=false	FALSE	Toxo	TGME49_275650-t26_1-p1	Toxo	24	24	198.52	1.66256e+06	1.36358e+06	1.14723e+06	570391	701138	1.2351e+06	588764	608935	327226	954155	1.3519e+07	2.52082e+07	2.5647e+07	3.23165e+07	3.74088e+07	9.32892e+06	2.40201e+07	3.06686e+07	3.94427e+07	4.58306e+07	7.81149e+06	5.01641e+06	2.92244e+06	3.06894e+06	211187	3.26507e+06	3.88066e+06	3.23237e+06	3.67682e+06	431536	2.4062e+06	1.8198e+06	883068	1.57362e+06	2.88538e+06	1.89871e+06	1.80988e+06	1.22429e+06	3.29843e+06	2.24116e+06
TGME49_244880-t26_1-p1	transcript=TGME49_244880-t26_1 | gene=TGME49_244880 | organism=Toxoplasma_gondii_ME49 | gene_product=DNA-directed RNA polymerase I RPA1 | transcript_product=DNA-directed RNA polymerase I RPA1 | location=TGME49_chrVI:3555613-3578452(+) | protein_length=2768 | sequence_SO=chromosome | SO=protein_coding_gene | is_pseudo=false	FALSE	Toxo	TGME49_244880-t26_1-p1	Toxo	29	28	318.59	4.96459e+06	5.38847e+06	4.0778e+06	4.03738e+06	2.97208e+06	4.211e+06	4833924	5.51401e+06	5.08536e+06	4.11456e+06	1.42969e+07	2.73744e+07	3.01556e+07	3.79861e+07	3.80643e+07	1.31738e+07	2.96192e+07	3.45906e+07	3.77897e+07	3.9461e+07	6.48255e+06	4.43338e+06	5.58514e+06	1.28363e+07	4.62821e+06	5.53873e+06	5.5487e+06	6.42816e+06	1.14541e+07	5.25825e+06	1.37346e+07	9.70261e+06	8.31541e+06	1.26586e+07	1.14517e+07	8.93296e+06	9.5493e+06	1.09219e+07	1.30568e+07	1.21222e+07
H9BFK2	Transferrin receptor protein 1 OS=Chlorocebus aethiops OX=9534 GN=Tfrc PE=2 SV=1	FALSE		H9BFK2	Monkey	24	12	499.44	1.21898e+06	1.4231e+06	1.1696e+06	946031	1.4541e+06	1.10274e+06	1.61092e+06	903612	1.18101e+06	824467	2.55732e+06	4.7799e+06	4.70082e+06	5.74435e+06	5.98939e+06	2.12399e+06	3.78924e+06	5.07835e+06	7.21753e+06	5.38444e+06	4.10798e+06	4.05746e+06	2.25043e+06	4.70466e+06	859294	3.56136e+06	4.18061e+06	2.35241e+06	4.29783e+06	721189	3.5186e+07	3.11166e+07	2.58345e+07	3.69536e+07	3.52331e+07	2.98433e+07	3.6346e+07	3.13246e+07	4.15688e+07	3.77591e+07
TGME49_234230.P1528	transcript=TGME49_234230.R1528 | gene=TGME49_234230 | organism=Toxoplasma_gondii_ME49 | gene_product=hypothetical protein | transcript_product=hypothetical protein | location=TGME49_chrX:4208544-4224990(-) | protein_length=4628 | sequence_SO=chromosome | SO=protein_coding_gene | is_pseudo=false	FALSE	Toxo	TGME49_234230.P1528	Toxo	33	33	178.68	1.64766e+06	1.14991e+06	2.58646e+06	2.50611e+06	1.79431e+06	2.23548e+06	992145	3.30625e+06	2.51796e+06	1.868e+06	1.20005e+07	2.66428e+07	2.69144e+07	3.12272e+07	3.526e+07	1.11572e+07	2.84285e+07	2.97604e+07	3.64537e+07	3.99872e+07	3.39048e+06	3.53393e+06	2.85847e+06	7.26959e+06	2.62354e+06	2.1543e+06	2.70642e+06	3.19619e+06	6.91016e+06	2.68417e+06	5.5181e+06	5.39186e+06	3.75394e+06	5.23545e+06	5.21467e+06	4.23887e+06	3.05226e+06	4.38841e+06	3.76611e+06	4.79181e+06
TGME49_315140-t26_1-p1	transcript=TGME49_315140-t26_1 | gene=TGME49_315140 | organism=Toxoplasma_gondii_ME49 | gene_product=WD domain, G-beta repeat-containing protein | transcript_product=WD domain, G-beta repeat-containing protein | location=TGME49_chrXI:4511744-4518461(-) | protein_length=1462 | sequence_SO=chromosome | SO=protein_coding_gene | is_pseudo=false	FALSE	Toxo	TGME49_315140-t26_1-p1	Toxo	20	20	497.91	1.04998e+07	1.29728e+07	8.83498e+06	8.07724e+06	7.71906e+06	8.71953e+06	1.27127e+07	1.19481e+07	9.2306e+06	1.03387e+07	1.88363e+07	4.8957e+07	3.86028e+07	4.77621e+07	4.5734e+07	1.45331e+07	3.53513e+07	3.69301e+07	5.07473e+07	4.45153e+07	5.79489e+06	5.01675e+06	4.08272e+06	7.14692e+06	2.91449e+06	4.76153e+06	3.78111e+06	4.25501e+06	6.50238e+06	3.12456e+06	2.02029e+07	1.56314e+07	1.19987e+07	1.65859e+07	1.54134e+07	1.62173e+07	1.60698e+07	1.5046e+07	2.09659e+07	1.77165e+07
Q9BVA1	Tubulin beta-2B chain OS=Homo sapiens OX=9606 GN=TUBB2B PE=1 SV=1	FALSE	Human;Mouse	Q9BVA1		18	2	764.02	692644	605807	228428	313592	153180	742915	212850	593380	479466		639641	1.39337e+06	1187464	1.87324e+06	1.28001e+06	470398	592239	433262	1.04356e+06	1.23528e+06	453466	769671	272752	731216	311591	436320	537019	200660	635634	294223		117551	86698.8	139134	118232		75781	168917	257843	98368
TGME49_273370.P2899	transcript=TGME49_273370.R2899 | gene=TGME49_273370 | organism=Toxoplasma_gondii_ME49 | gene_product=coatomer gamma 2-subunit protein, putative | transcript_product=coatomer gamma 2-subunit protein, putative | location=TGME49_chrVIII:3558268-3562375(-) | protein_length=1044 | sequence_SO=chromosome | SO=protein_coding_gene | is_pseudo=false	FALSE	Toxo	TGME49_273370.P2899	Toxo	23	23	283.5	1.16856e+07	1.57067e+07	1.43735e+07	1.74458e+07	1.1468e+07	1.23651e+07	1.90194e+07	1.22615e+07	1.74976e+07	9.89457e+06	4.0299e+07	7.103e+07	71356016	8.22323e+07	9.48226e+07	6.6133e+07	9.41112e+07	1.01983e+08	1.10359e+08	1.10956e+08	5.63477e+07	5.20319e+07	4.09199e+07	5.84463e+07	1.66004e+07	4.71899e+07	4.61131e+07	3.50166e+07	5.73334e+07	1.64901e+07	1.92345e+07	2.36147e+07	1.70312e+07	2.6383e+07	2.86669e+07	2.31989e+07	3.00099e+07	2.29467e+07	2.81585e+07	3.08918e+07
TGME49_235970-t26_1-p1	transcript=TGME49_235970-t26_1 | gene=TGME49_235970 | organism=Toxoplasma_gondii_ME49 | gene_product=eukaryotic initiation factor-2 gamma, putative | transcript_product=eukaryotic initiation factor-2 gamma, putative | location=TGME49_chrX:5208863-5215127(+) | protein_length=465 | sequence_SO=chromosome | SO=protein_coding_gene | is_pseudo=false	FALSE	Toxo	TGME49_235970-t26_1-p1	Toxo	17	17	589.7	1.76776e+07	1.79733e+07	1.67803e+07	1.32149e+07	1.40292e+07	1.32225e+07	1.60076e+07	1.45485e+07	1.34443e+07	1.32355e+07	1.09941e+07	2.38309e+07	2.22837e+07	3.09735e+07	3.09482e+07	1.06292e+07	2.33689e+07	2.2877e+07	3.11274e+07	30856861	1.41164e+08	9.88149e+07	8.70976e+07	1.23615e+08	4.01022e+07	1.20546e+08	9.47384e+07	9.70374e+07	1.38004e+08	4.32597e+07	1.78394e+07	1.50264e+07	1.12599e+07	1.36268e+07	1.57967e+07	1.40364e+07	1.25775e+07	1.25899e+07	1.55939e+07	14798599
TGME49_260320-t26_1-p1	transcript=TGME49_260320-t26_1 | gene=TGME49_260320 | organism=Toxoplasma_gondii_ME49 | gene_product=Noc2p family protein | transcript_product=Noc2p family protein | location=TGME49_chrVIIb:2351544-2357464(+) | protein_length=1036 | sequence_SO=chromosome | SO=protein_coding_gene | is_pseudo=false	FALSE	Toxo	TGME49_260320-t26_1-p1	Toxo	24	24	604.7	1.62595e+07	1.48833e+07	1.31418e+07	9.81462e+06	9.97835e+06	1.09836e+07	1.38573e+07	1.42107e+07	9.57062e+06	1.10807e+07	3.78426e+07	7.43802e+07	6.95564e+07	8.76269e+07	7.89884e+07	3.32696e+07	6.84394e+07	7.13138e+07	9.39021e+07	8.27651e+07	6.31654e+06	4.9167e+06	4.85747e+06	8.64298e+06	3.64062e+06	5.15468e+06	4.06163e+06	5.05564e+06	9.22067e+06	3.93105e+06	3.22187e+07	2.80284e+07	2.21455e+07	3.0443e+07	3.1763e+07	2.79385e+07	2.97029e+07	2.57555e+07	3.36036e+07	3.45686e+07
Q6P5S8	IGK@ protein OS=Homo sapiens OX=9606 GN=IGK@ PE=1 SV=1	FALSE	Human	Q6P5S8		8	2	1823.85	1.90791e+07	2.29773e+07	2.32906e+07	1.97214e+07	1.68348e+07	1.95471e+07	1.7763e+07	2.61042e+07	2.32766e+07	1.53515e+07	1.96591e+07	3.59275e+07	6.26993e+07	8.15472e+07	4.60014e+07	2.05732e+07	3.71869e+07	6.81832e+07	6.72018e+07	5.70531e+07	1.05043e+07	9.59262e+06	7.64642e+06	1.15337e+07	1.97543e+06	8.85872e+06	1.08844e+07	9.15531e+06	8.25415e+06	1.84059e+06	3.19839e+07	2.39486e+07	1.3723e+07	3.1538e+07	2.99326e+07	2.42881e+07	2.86767e+07	2.14511e+07	3.20384e+07	3.09954e+07
TGME49_314100-t26_1-p1	transcript=TGME49_314100-t26_1 | gene=TGME49_314100 | organism=Toxoplasma_gondii_ME49 | gene_product=tetratricopeptide repeat-containing protein | transcript_product=tetratricopeptide repeat-containing protein | location=TGME49_chrXI:3919047-3925217(+) | protein_length=580 | sequence_SO=chromosome | SO=protein_coding_gene | is_pseudo=false	FALSE	Toxo	TGME49_314100-t26_1-p1	Toxo	22	22	203.98	4.94493e+06	7.57571e+06	1.17572e+07	4.12343e+06	1.31208e+07	5.36707e+06	1.25589e+07	1.45325e+07	4.54389e+06	1.68191e+07	6.44209e+06	1.29852e+07	1.66626e+07	2.65203e+07	2.01516e+07	6.70513e+06	1.81796e+07	2.27953e+07	4.06156e+07	2.47493e+07	8.60739e+07	7.93171e+07	6.8022e+07	9.14839e+07	1.54837e+07	7.87616e+07	8.57444e+07	8.18401e+07	9.61761e+07	1.89253e+07	1.48629e+07	7.47973e+06	6.29545e+06	9.14999e+06	1.12979e+07	1.35483e+07	9.48907e+06	9.53123e+06	1.19448e+07	1.33464e+07
TGME49_263050.P2440	transcript=TGME49_263050.R2440 | gene=TGME49_263050 | organism=Toxoplasma_gondii_ME49 | gene_product=ribosomal protein RPL13 | transcript_product=ribosomal protein RPL13 | location=TGME49_chrVIIb:852938-855076(-) | protein_length=212 | sequence_SO=chromosome | SO=protein_coding_gene | is_pseudo=false	FALSE	Toxo	TGME49_263050.P2440	Toxo	19	19	1706.65	7.46738e+08	6.36428e+08	6.47722e+08	5.37188e+08	5.75105e+08	5.81116e+08	6.33434e+08	6.51591e+08	5.7982e+08	6.43257e+08	1.18933e+09	2.328e+09	2.01318e+09	2.2713e+09	2.77053e+09	1.08004e+09	2.37717e+09	2.2109e+09	2.67952e+09	2.75653e+09	3.05933e+08	2.17563e+08	3.03956e+08	4.20054e+08	7.7783e+07	2.47301e+08	2.17885e+08	3.15056e+08	4.5059e+08	8.83349e+07	1.45117e+09	1445571316	1.1377e+09	1.43757e+09	1.38636e+09	1.17033e+09	1.49566e+09	1.27621e+09	1.62971e+09	1.56358e+09
TGME49_260310-t26_1-p1	transcript=TGME49_260310-t26_1 | gene=TGME49_260310 | organism=Toxoplasma_gondii_ME49 | gene_product=ATP-binding cassette transporter ABC.B1 | transcript_product=ATP-binding cassette transporter ABC.B1 | location=TGME49_chrVIIb:2360222-2383802(-) | protein_length=1345 | sequence_SO=chromosome | SO=protein_coding_gene | is_pseudo=false	FALSE	Toxo	TGME49_260310-t26_1-p1	Toxo	29	29	425.55	8.25998e+06	8.91404e+06	6.72091e+06	5.44564e+06	6.23479e+06	5.39021e+06	7.92735e+06	6.75315e+06	5.9408e+06	6.46089e+06	2.35909e+07	4.86311e+07	4.50652e+07	5.73907e+07	5.73794e+07	1.98522e+07	4.67729e+07	5.2765e+07	6.76412e+07	6.38795e+07	1.33005e+07	1.02999e+07	1.15395e+07	1.22944e+07	2.12083e+06	1.19991e+07	1.15021e+07	1.34437e+07	1.23757e+07	2.89577e+06	1.45308e+07	1.38683e+07	1.03289e+07	1.42323e+07	1.3429e+07	1.44407e+07	1.32434e+07	1.10674e+07	1.68191e+07	1.72467e+07
TGME49_310000.P3588	transcript=TGME49_310000.R3588 | gene=TGME49_310000 | organism=Toxoplasma_gondii_ME49 | gene_product=membrane protein, putative | transcript_product=membrane protein, putative | location=TGME49_chrXI:997770-1003411(+) | protein_length=719 | sequence_SO=chromosome | SO=protein_coding_gene | is_pseudo=false	FALSE	Toxo	TGME49_310000.P3588	Toxo	14	14	862.45	3.77411e+07	2.05962e+07	1.31469e+07	2.50028e+07	9.67508e+06	2.36167e+07	1.88598e+07	1.26835e+07	2.60164e+07	1.06216e+07	4.37496e+07	9.18153e+07	7.98276e+07	107357523	1.13214e+08	3.5074e+07	8.94397e+07	8.46946e+07	1.13928e+08	1.21552e+08	4.60785e+07	5.17603e+07	3.19676e+07	4.07118e+07	6.21089e+06	3.57053e+07	4.56179e+07	3.71412e+07	4.27993e+07	6.78019e+06	3.71492e+07	3.03599e+07	2.79288e+07	3.57912e+07	3.40125e+07	3.21849e+07	3.24811e+07	3.23577e+07	4.33403e+07	3.91652e+07
TGME49_214940.P838	transcript=TGME49_214940.R838 | gene=TGME49_214940 | organism=Toxoplasma_gondii_ME49 | gene_product=MIC2-associated protein M2AP | transcript_product=MIC2-associated protein M2AP | location=TGME49_chrX:6604937-6607122(+) | protein_length=330 | sequence_SO=chromosome | SO=protein_coding_gene | is_pseudo=false	FALSE	Toxo	TGME49_214940.P838	Toxo	9	9	1602.86	2.16627e+08	2.04963e+08	1.54869e+08	1.72972e+08	1.50377e+08	1.713e+08	1.98455e+08	8.87271e+07	1.66066e+08	1.57564e+08	2.04986e+08	4.58563e+08	4.28765e+08	5.17049e+08	5.64885e+08	1.7401e+08	4.35488e+08	4.14095e+08	5.32832e+08	5.61086e+08	3.45084e+07	3.66018e+07	2.93601e+07	3.75171e+07	6.50387e+06	2.85191e+07	2.96934e+07	3.20889e+07	3.48896e+07	6.30242e+06	2.87036e+08	2.51937e+08	2.43066e+08	3.17209e+08	3.12346e+08	2.49271e+08	2.47035e+08	2.50828e+08	3.32696e+08	3.37354e+08
Q04695	Keratin, type I cytoskeletal 17 OS=Homo sapiens OX=9606 GN=KRT17 PE=1 SV=2	FALSE	Human	Q04695		22	4	623.56	164175	3.87096e+06	1.83798e+06	718590	411382		3.36611e+06	1148623	1235433	293341			315275			72813.1		291774	268320		533663	1.82822e+06	917670	1845813	906167	237719	1.62551e+06	1.54573e+06	689155	500781	169628	815712	595401	727324	753598	672579	2.47845e+06	437746		1.37684e+06
TGME49_266990-t26_1-p1	transcript=TGME49_266990-t26_1 | gene=TGME49_266990 | organism=Toxoplasma_gondii_ME49 | gene_product=beta-COP | transcript_product=beta-COP | location=TGME49_chrIX:851634-862137(+) | protein_length=1103 | sequence_SO=chromosome | SO=protein_coding_gene | is_pseudo=false	FALSE	Toxo	TGME49_266990-t26_1-p1	Toxo	26	26	308.27	1.24543e+07	1.58666e+07	1.78454e+07	8.75101e+06	1.64443e+07	1.12195e+07	1.46506e+07	2.10067e+07	8.19428e+06	2.02459e+07	2.87733e+07	5.45463e+07	7.09701e+07	9.67554e+07	8.15391e+07	2.35361e+07	5.29378e+07	7.01234e+07	1.00497e+08	7.39338e+07	3.61871e+07	2.67166e+07	3.73891e+07	5.15717e+07	1.66054e+07	2.74205e+07	2.51778e+07	3.63452e+07	5.03365e+07	1.59396e+07	5.88017e+07	2.49162e+07	2.60973e+07	3.53068e+07	3.65921e+07	4.445e+07	2.44521e+07	2.95766e+07	4.24454e+07	4.3769e+07
TGME49_240280-t26_1-p1	transcript=TGME49_240280-t26_1 | gene=TGME49_240280 | organism=Toxoplasma_gondii_ME49 | gene_product=S1/P1nuclease | transcript_product=S1/P1nuclease | location=TGME49_chrVI:1133292-1140691(-) | protein_length=439 | sequence_SO=chromosome | SO=protein_coding_gene | is_pseudo=false	FALSE	Toxo	TGME49_240280-t26_1-p1	Toxo	14	14	646.17	2.90472e+07	3.16976e+07	2.95672e+07	1.86663e+07	2.56733e+07	2.10786e+07	2.83192e+07	2.81705e+07	2.11931e+07	2.61199e+07	5.53559e+07	1.21902e+08	1.26936e+08	1.63744e+08	1.68615e+08	4.45375e+07	1.12489e+08	1.28292e+08	1.62868e+08	1.71411e+08	4.65557e+07	4.60807e+07	4.07465e+07	4.83739e+07	7.17874e+06	3.96146e+07	4.6431e+07	4.53073e+07	5.19381e+07	7.44464e+06	7.81643e+07	5.97854e+07	4.89506e+07	6.242e+07	6.8732e+07	6.68411e+07	5.99953e+07	5.21419e+07	7.40691e+07	6.88324e+07
TGME49_254690.P2068	transcript=TGME49_254690.R2068 | gene=TGME49_254690 | organism=Toxoplasma_gondii_ME49 | gene_product=serine hydrolase ASH2 | transcript_product=serine hydrolase ASH2 | location=TGME49_chrIII:1884115-1886854(+) | protein_length=497 | sequence_SO=chromosome | SO=protein_coding_gene | is_pseudo=false	FALSE	Toxo	TGME49_254690.P2068	Toxo	21	21	772.5	7.90162e+06	8.46785e+06	8.0051e+06	5.19437e+06	7.32978e+06	6.63391e+06	8.0303e+06	8.87494e+06	6.92393e+06	7.3748e+06	2.81279e+07	5.74033e+07	6.36727e+07	8.38066e+07	7.22594e+07	2.22964e+07	5.72864e+07	6.59763e+07	9.522e+07	7.80442e+07	2.64319e+07	2.09737e+07	1.69046e+07	2.44399e+07	4.49734e+06	2.25246e+07	1.92265e+07	7.40704e+07	2.3958e+07	4.17821e+06	3.46799e+07	2.70157e+07	2.13421e+07	3.14037e+07	3.34823e+07	2.92335e+07	2.82044e+07	2.3241e+07	3.55525e+07	3.47681e+07
P16403	Histone H1.2 OS=Homo sapiens OX=9606 GN=H1-2 PE=1 SV=2	FALSE	Human	P16403		17	5	813.5	4.42217e+07	5.06699e+07	7.28081e+07	3.12677e+07	6.93402e+07	4.42859e+07	6.87049e+07	7.3462e+07	3.03859e+07	7.45512e+07	8.17281e+06	1.47096e+07	1.72051e+07	1.94344e+07	2.15591e+07	7.87751e+06	1.78769e+07	1.7912e+07	2.23324e+07	2.19484e+07	1.72249e+06	1.65722e+06	2.31502e+06	2.39378e+06	468452	1.81415e+06	1.73917e+06	2.53224e+06	2.52982e+06	348759	8.96438e+07	4.21442e+07	6.79304e+07	8.19391e+07	8.09661e+07	9.36888e+07	5.31768e+07	7.257e+07	8.88806e+07	9.12154e+07
TGME49_235020.P1548	transcript=TGME49_235020.R1548 | gene=TGME49_235020 | organism=Toxoplasma_gondii_ME49 | gene_product=COPI protein, putative | transcript_product=COPI protein, putative | location=TGME49_chrX:4606309-4622702(-) | protein_length=1256 | sequence_SO=chromosome | SO=protein_coding_gene | is_pseudo=false	FALSE	Toxo	TGME49_235020.P1548	Toxo	23	23	286.03	1.00527e+07	5.67166e+06	3.0598e+06	7.99847e+06	2.04459e+06	6.92935e+06	5.70421e+06	4.08651e+06	9.59829e+06	2.96253e+06	1.58561e+07	3.46792e+07	2.82682e+07	3.63106e+07	3.98733e+07	1.2423e+07	3.25832e+07	2.91392e+07	3.66388e+07	4.17632e+07	2.29818e+07	1.74312e+07	1.94893e+07	4.00251e+07	1.67203e+07	1.72904e+07	1.71913e+07	2.04336e+07	4.16941e+07	1.62915e+07	5.71015e+06	1.17785e+07	7.08924e+06	1.02601e+07	8.40439e+06	5.07088e+06	1.28172e+07	10262215	1.28562e+07	9.69416e+06
A8K6Q8	Transferrin receptor protein 1 OS=Homo sapiens OX=9606 PE=2 SV=1	FALSE	Human	A8K6Q8		23	1	621.47												7.28647e+06	7182120	7.39476e+06	8.13089e+06	2.69991e+06	7173586	6531144	7.48253e+06	7.49402e+06																194896
A0A8V8TLM6	Transferrin receptor protein 1 OS=Homo sapiens OX=9606 GN=TFRC PE=1 SV=1	FALSE	Human	A0A8V8TLM6		23	1	616.77											2.61892e+06	6100383	5489252	6796836	6821757	2.06358e+06	4955795	5.33899e+06	6083943	6220350
TGME49_229000-t26_1-p1	transcript=TGME49_229000-t26_1 | gene=TGME49_229000 | organism=Toxoplasma_gondii_ME49 | gene_product=kelch repeat-containing protein | transcript_product=kelch repeat-containing protein | location=TGME49_chrVIII:12596-16333(-) | protein_length=620 | sequence_SO=chromosome | SO=protein_coding_gene | is_pseudo=false	FALSE	Toxo	TGME49_229000-t26_1-p1	Toxo	20	20	235.44	1.59728e+06	1.90436e+06	1.80467e+06	850858	1.6437e+06	1.95404e+06	1.46371e+06	1.27389e+06	1.59603e+06	1.25341e+06	4.13675e+06	1.17168e+07	6.8398e+06	7.42183e+06	9.63853e+06	2.85869e+06	8.57525e+06	9.06949e+06	1.20327e+07	1.12603e+07	8.79522e+07	6.92918e+07	5.95942e+07	8.0412e+07	3.14991e+07	9.18435e+07	7.00306e+07	7.2855e+07	1.02849e+08	3.77653e+07	2.62074e+06	1.59129e+06	1.36002e+06	2.29069e+06	2.44093e+06	1.52756e+06	1.74178e+06	1.08948e+06	2.71585e+06	1.70473e+06
Q71U36	Tubulin alpha-1A chain OS=Homo sapiens OX=9606 GN=TUBA1A PE=1 SV=1	FALSE	Human;Mouse	Q71U36		17	5	714.84	6.27919e+06	6.34342e+06	6.38464e+06	4.8007e+06	5.2912e+06	4.69051e+06	6.35712e+06	6.50522e+06	4.96941e+06	5.62787e+06	3.23541e+07	5.86023e+07	6.88291e+07	9.02577e+07	8.01287e+07	2.97346e+07	6.37358e+07	7.32912e+07	9.63946e+07	9.14677e+07	1.59846e+07	1.65325e+07	1.45083e+07	2.05605e+07	8.11963e+06	1.23227e+07	1.54954e+07	1.54884e+07	2.36527e+07	8.79097e+06	2.15798e+07	1.64546e+07	1.33533e+07	2.01927e+07	2.26214e+07	2.0222e+07	2.01492e+07	1.61916e+07	2.68466e+07	2.68279e+07
TGME49_257090.P2155	transcript=TGME49_257090.R2155 | gene=TGME49_257090 | organism=Toxoplasma_gondii_ME49 | gene_product=NAC domain-containing protein | transcript_product=NAC domain-containing protein | location=TGME49_chrVIIb:4224851-4225423(+) | protein_length=190 | sequence_SO=chromosome | SO=protein_coding_gene | is_pseudo=false	FALSE	Toxo	TGME49_257090.P2155	Toxo	12	12	288.12	3.54835e+06	2.94655e+06	2.79501e+06	2.27684e+06	2.09534e+06	2.96959e+06	2.82539e+06	1.7642e+06	3.1686e+06	1.30201e+06	5.28486e+06	1.1233e+07	7.23717e+06	1.03692e+07	10655648	4.48486e+06	7815147	1.03872e+07	9.56767e+06	1.05639e+07	1.55238e+08	1.21315e+08	1.10185e+08	1.39773e+08	2.44196e+07	142999083	1.29121e+08	1.30098e+08	1.54275e+08	2.84556e+07	5.39541e+06	4.3381e+06	3.74655e+06	4.66103e+06	4.60274e+06	4.78581e+06	5.20209e+06	4.82369e+06	5.69758e+06	5.62506e+06
Q6MZU6	Uncharacterized protein DKFZp686C15213 OS=Homo sapiens OX=9606 GN=DKFZp686C15213 PE=2 SV=1	FALSE	Human	Q6MZU6		11	3	968.27	3.71355e+07	3.57205e+07	3.62012e+07	3.01051e+07	2.56737e+07	32042424	3.3202e+07	3.52395e+07	33115052	2.8608e+07	2.0518e+07	3.9507e+07	4.05919e+07	4.78203e+07	4.83364e+07	2.01174e+07	4.32656e+07	4.03838e+07	5.36486e+07	4.79835e+07	1.10989e+07	1.21558e+07	1.0526e+07	1.1459e+07	1.78918e+06	9.37864e+06	1.2542e+07	1.22767e+07	1.14793e+07	2.47708e+06	3.67636e+07	3.45503e+07	2.53724e+07	3.11952e+07	3.0197e+07	3.00729e+07	3.45836e+07	2.95686e+07	3.55356e+07	3.16134e+07
A0A024RBH2	Cytoskeleton-associated protein 4, isoform CRA_c OS=Homo sapiens OX=9606 GN=CKAP4 PE=4 SV=1	FALSE	Human	A0A024RBH2		22	22	346.89	494765	425660	719974	727781	424492	586657	1.21485e+06	910376	1.19699e+06	507655	2.60792e+07	55856526	4.80045e+07	6.31485e+07	6.97792e+07	23442953	5.85639e+07	5.61582e+07	7.00565e+07	7.58672e+07	1.45989e+07	1.22592e+07	8.97772e+06	1.27457e+07	2.50218e+06	1.292e+07	1.31104e+07	1.40492e+07	1.57847e+07	3.10976e+06	963293	844976	999883	861698	980233	1.06901e+06	1.36503e+06	1.18392e+06	1.15357e+06	1.09457e+06
TGME49_240650-t26_1-p1	transcript=TGME49_240650-t26_1 | gene=TGME49_240650 | organism=Toxoplasma_gondii_ME49 | gene_product=coatomer protein complex, subunit alpha, putative | transcript_product=coatomer protein complex, subunit alpha, putative | location=TGME49_chrVI:1356022-1372324(-) | protein_length=1300 | sequence_SO=chromosome | SO=protein_coding_gene | is_pseudo=false	FALSE	Toxo	TGME49_240650-t26_1-p1	Toxo	25	25	260.88	7.65765e+06	8.82628e+06	7.6567e+06	2.6214e+06	4.60121e+06	5.70363e+06	6.6697e+06	6.02885e+06	2.50723e+06	4.36961e+06	1.20819e+07	2.60865e+07	2.57231e+07	3.38335e+07	3.12904e+07	9.79557e+06	2.46199e+07	2.5112e+07	3.49612e+07	3.10906e+07	1.46795e+07	1.18301e+07	1.36582e+07	3.0586e+07	1.00994e+07	1.17677e+07	9.47455e+06	1.43191e+07	2.72434e+07	1.10168e+07	5.54855e+06	4.19105e+06	4.12323e+06	4.60751e+06	4.53556e+06	4.4993e+06	4.30263e+06	3.57241e+06	5.81858e+06	4.65391e+06
TGME49_270930.P2791	transcript=TGME49_270930.R2791 | gene=TGME49_270930 | organism=Toxoplasma_gondii_ME49 | gene_product=THO complex subunit 2, putative | transcript_product=THO complex subunit 2, putative | location=TGME49_chrVIII:4852957-4873054(-) | protein_length=3000 | sequence_SO=chromosome | SO=protein_coding_gene | is_pseudo=false	FALSE	Toxo	TGME49_270930.P2791	Toxo	30	30	277.02	7.73585e+06	7.65558e+06	6.2815e+06	4.86919e+06	4.65296e+06	5.98107e+06	6.87733e+06	7.71647e+06	5.68031e+06	5.96337e+06	1.35042e+07	2.73201e+07	2.5666e+07	3.88336e+07	3.54329e+07	1.26635e+07	2.9606e+07	3.29551e+07	4.74083e+07	4.1444e+07	1.22729e+07	8.218e+06	8.91473e+06	1.35852e+07	3.56207e+06	1.1538e+07	8.97919e+06	9.6111e+06	1.45266e+07	3.98102e+06	1.15342e+07	9.33085e+06	7.90349e+06	9.88722e+06	9.63029e+06	1.24788e+07	9.94871e+06	9.0462e+06	1.25295e+07	1.3079e+07
TGME49_299130-t26_1-p1	transcript=TGME49_299130-t26_1 | gene=TGME49_299130 | organism=Toxoplasma_gondii_ME49 | gene_product=hypothetical protein | transcript_product=hypothetical protein | location=TGME49_chrIII:2156931-2169456(-) | protein_length=3210 | sequence_SO=chromosome | SO=protein_coding_gene | is_pseudo=false	FALSE	Toxo	TGME49_299130-t26_1-p1	Toxo	25	25	278.94	3.37974e+06	3.63778e+06	4.86082e+06	2.20717e+06	3.84255e+06	3.56315e+06	2.31657e+06	4.31243e+06	3.79377e+06	4.16102e+06	1.03421e+07	1.9939e+07	1.85021e+07	2.53782e+07	2.1407e+07	7.19824e+06	1.95723e+07	1.89127e+07	2.95541e+07	2.33312e+07	949365	926448	964698	1.57476e+06	637977	1.03866e+06	1.47976e+06	1.54921e+06	2.32283e+06	570505	8.53339e+06	6.32288e+06	4.71472e+06	7.8641e+06	8.41755e+06	6.79444e+06	8.37896e+06	6.31512e+06	7.94908e+06	8.40608e+06
TGME49_243730.P1772	transcript=TGME49_243730.R1772 | gene=TGME49_243730 | organism=Toxoplasma_gondii_ME49 | gene_product=rhoptry protein ROP9 | transcript_product=rhoptry protein ROP9 | location=TGME49_chrVI:2819522-2822066(+) | protein_length=353 | sequence_SO=chromosome | SO=protein_coding_gene | is_pseudo=false	FALSE	Toxo	TGME49_243730.P1772	Toxo	18	18	772.42	1.04277e+08	9.32771e+07	9.40268e+07	7.80973e+07	7.43758e+07	7.94171e+07	9.89626e+07	9.80553e+07	8.85923e+07	8.48453e+07	9.40135e+07	1.71716e+08	1.67744e+08	1.85279e+08	1.8773e+08	7.81615e+07	1.79723e+08	1.74152e+08	2.04928e+08	1.97598e+08	2.18536e+07	2.52289e+07	2.18554e+07	2.31075e+07	5.00601e+06	1.82526e+07	2.46587e+07	2.55944e+07	2.72242e+07	5.62854e+06	1.307e+08	1.1244e+08	9.31078e+07	1.19052e+08	1.09538e+08	1.13137e+08	1.12497e+08	1.05101e+08	1.38854e+08	1.3709e+08
TGME49_232600.P1474	transcript=TGME49_232600.R1474 | gene=TGME49_232600 | organism=Toxoplasma_gondii_ME49 | gene_product=patatin-like phospholipase PL1 | transcript_product=patatin-like phospholipase PL1 | location=TGME49_chrVIII:2186702-2189360(+) | protein_length=665 | sequence_SO=chromosome | SO=protein_coding_gene | is_pseudo=false	FALSE	Toxo	TGME49_232600.P1474	Toxo	18	18	480.33	1.24744e+07	1.30632e+07	1.12836e+07	9.41099e+06	8.26019e+06	8.7863e+06	1.09757e+07	9.58022e+06	1.03178e+07	8.28792e+06	1.87777e+07	4.18536e+07	3.99534e+07	5.13397e+07	5.21477e+07	1.58512e+07	3.969e+07	3.68702e+07	4.72774e+07	4.64824e+07	2.68441e+07	3.12248e+07	2.70851e+07	2.97136e+07	3.87895e+06	2.37428e+07	2.55997e+07	2.72178e+07	3.49051e+07	3.97383e+06	3.12402e+07	2.41024e+07	2.06496e+07	2.75102e+07	2.63103e+07	2.5802e+07	2.24065e+07	2.22059e+07	2.911e+07	2.68488e+07
TGME49_268590.P2641	transcript=TGME49_268590.R2641 | gene=TGME49_268590 | organism=Toxoplasma_gondii_ME49 | gene_product=rhomboid protease ROM4 | transcript_product=rhomboid protease ROM4 | location=TGME49_chrVIII:6406304-6410911(-) | protein_length=634 | sequence_SO=chromosome | SO=protein_coding_gene | is_pseudo=false	FALSE	Toxo	TGME49_268590.P2641	Toxo	13	13	380.81	9.23926e+06	1.01166e+07	9.03271e+06	8.48441e+06	7.70879e+06	8.33123e+06	1.21829e+07	1.20806e+07	9.96596e+06	9.85497e+06	2.59297e+07	4.88579e+07	4.59076e+07	5.68509e+07	6.90378e+07	2.58829e+07	54793773	5.46683e+07	7.14e+07	7.26518e+07	2.67633e+07	2.11544e+07	2.07154e+07	2.28219e+07	4.65367e+06	2.94303e+07	2.48471e+07	2.6338e+07	2.70717e+07	6.1424e+06	2.42077e+07	2.72832e+07	2.19255e+07	2.65144e+07	2.82598e+07	2.53931e+07	3.21335e+07	2.60561e+07	3.93493e+07	2.875e+07
TGME49_223540-t26_1-p1	transcript=TGME49_223540-t26_1 | gene=TGME49_223540 | organism=Toxoplasma_gondii_ME49 | gene_product=importin-beta N-terminal domain-containing protein | transcript_product=importin-beta N-terminal domain-containing protein | location=TGME49_chrX:3746345-3757588(-) | protein_length=1095 | sequence_SO=chromosome | SO=protein_coding_gene | is_pseudo=false	FALSE	Toxo	TGME49_223540-t26_1-p1	Toxo	25	25	212.08	2.95508e+06	2.1564e+06	2.27741e+06	2.47969e+06	2.35558e+06	1.99789e+06	2.71111e+06	1.70677e+06	2.53413e+06	3.14516e+06	7.70052e+06	9.25792e+06	7.35161e+06	8.38112e+06	7.89678e+06	9.51579e+06	9.76415e+06	9.26589e+06	1.04429e+07	8.11949e+06	3.73649e+07	2.63156e+07	2.2156e+07	3.42106e+07	1.04822e+07	3.00888e+07	2.60651e+07	2.47963e+07	3.7107e+07	1.16954e+07	4.36776e+06	1.82284e+06	5.99193e+06	996195	6.31606e+06	952671	1.68436e+06	5.89158e+06	1.96583e+06	6.50934e+06
TGME49_236040.P1585	transcript=TGME49_236040.R1585 | gene=TGME49_236040 | organism=Toxoplasma_gondii_ME49 | gene_product=fructose-1,6-bisphosphate aldolase | transcript_product=fructose-1,6-bisphosphate aldolase | location=TGME49_chrX:5250742-5252570(+) | protein_length=363 | sequence_SO=chromosome | SO=protein_coding_gene | is_pseudo=false	FALSE	Toxo	TGME49_236040.P1585	Toxo	21	21	1029.82	6.06267e+07	5.80527e+07	5.15854e+07	4.04761e+07	4.02159e+07	4.47932e+07	5.27591e+07	5.10943e+07	4.3872e+07	3.97712e+07	7.85243e+07	1.57171e+08	1.47962e+08	1.74272e+08	1.98563e+08	6.1118e+07	1.51395e+08	1.47338e+08	1.82236e+08	2.00481e+08	5.45553e+07	5.96506e+07	5.0373e+07	5.38695e+07	6.43707e+06	4.29603e+07	5.10796e+07	4.84137e+07	5.22682e+07	7.0612e+06	7.81479e+07	6.56372e+07	5.43258e+07	6.32895e+07	6.43041e+07	5.87602e+07	5.9135e+07	5.42385e+07	7.02093e+07	6.69223e+07
TGME49_267080-t26_1-p1	transcript=TGME49_267080-t26_1 | gene=TGME49_267080 | organism=Toxoplasma_gondii_ME49 | gene_product=26S protease regulatory subunit 4, putative | transcript_product=26S protease regulatory subunit 4, putative | location=TGME49_chrIX:788659-794078(+) | protein_length=441 | sequence_SO=chromosome | SO=protein_coding_gene | is_pseudo=false	FALSE	Toxo	TGME49_267080-t26_1-p1	Toxo	21	19	727.96	3.48137e+07	2.70567e+07	2.63586e+07	2.54598e+07	1.97166e+07	2.50687e+07	3.31533e+07	2.98048e+07	2.78589e+07	2.51922e+07	4.46263e+07	8.96774e+07	7.47233e+07	7.95799e+07	9.37432e+07	3.50496e+07	8.83192e+07	8.1963e+07	9.70503e+07	1.10107e+08	5.36696e+07	4.03762e+07	3.45698e+07	4.90138e+07	1.17695e+07	4.58206e+07	4.07821e+07	3.86283e+07	5.29615e+07	1.3019e+07	2.8078e+07	2.7924e+07	2.11715e+07	3.07049e+07	2.97143e+07	2.33039e+07	3.31489e+07	2.46055e+07	3.62954e+07	3.52793e+07
TGME49_239740-t26_1-p1	transcript=TGME49_239740-t26_1 | gene=TGME49_239740 | organism=Toxoplasma_gondii_ME49 | gene_product=dense granule protein GRA14 | transcript_product=dense granule protein GRA14 | location=TGME49_chrVI:883160-884386(-) | protein_length=408 | sequence_SO=chromosome | SO=protein_coding_gene | is_pseudo=false	FALSE	Toxo	TGME49_239740-t26_1-p1	Toxo	14	14	569.39	1.48392e+07	1.53224e+07	1.30809e+07	1.10216e+07	1.11963e+07	1.21993e+07	1.49049e+07	1.40308e+07	1.06482e+07	1.17941e+07	6.71642e+07	1.3565e+08	1.36592e+08	1.7559e+08	1.66395e+08	5.61221e+07	1.23772e+08	1.31644e+08	1.78747e+08	1.5003e+08	4.05046e+07	3.71475e+07	3.19652e+07	4.15669e+07	7.01338e+06	3.3208e+07	3.3301e+07	3.33179e+07	4.10379e+07	7.03869e+06	5.28233e+07	4.47482e+07	3.4094e+07	4.70814e+07	4.55043e+07	4.18439e+07	4.36936e+07	3.62812e+07	5.02226e+07	4.74436e+07
TGME49_294670.P3364	transcript=TGME49_294670.R3364 | gene=TGME49_294670 | organism=Toxoplasma_gondii_ME49 | gene_product=eukaryotic translation initiation factor 3 subunit G, putative | transcript_product=eukaryotic translation initiation factor 3 subunit G, putative | location=TGME49_chrIa:1055126-1059712(-) | protein_length=277 | sequence_SO=chromosome | SO=protein_coding_gene | is_pseudo=false	FALSE	Toxo	TGME49_294670.P3364	Toxo	15	15	682.7	3.83903e+07	1.33914e+07	1.21562e+07	1.09292e+07	1.09088e+07	1.9802e+07	1.84759e+07	1.38448e+07	1.25037e+07	1.00355e+07	20712850	4.0772e+07	3.67855e+07	4.37929e+07	4.76695e+07	1.36e+07	3.16793e+07	3.64003e+07	5.57111e+07	5.33613e+07	7.53632e+07	6.30323e+07	5.21088e+07	8.12841e+07	2.02909e+07	6.50862e+07	5.31412e+07	5.34442e+07	8.05262e+07	2.22866e+07	2.33802e+07	1.83399e+07	1.2882e+07	2.44378e+07	2.5152e+07	1.93457e+07	1.96995e+07	2.1594e+07	2.75247e+07	2.6953e+07
TGME49_288630.P3185	transcript=TGME49_288630.R3185 | gene=TGME49_288630 | organism=Toxoplasma_gondii_ME49 | gene_product=nucleosome assembly protein (NAP), putative | transcript_product=nucleosome assembly protein (NAP), putative | location=TGME49_chrIX:2644741-2646097(+) | protein_length=281 | sequence_SO=chromosome | SO=protein_coding_gene | is_pseudo=false	FALSE	Toxo	TGME49_288630.P3185	Toxo	21	21	278.61	5.20595e+07	4.55702e+07	4.78151e+07	3.45685e+07	3.11585e+07	2.75363e+07	3.02986e+07	2.97435e+07	3.15382e+07	2.88005e+07	2.03797e+07	3.4626e+07	2.62593e+07	2.46071e+07	2.86858e+07	1.85348e+07	2.97949e+07	2.11085e+07	2.86512e+07	2.61039e+07	2.75179e+08	2.21627e+08	1.97851e+08	2.49983e+08	4.5364e+07	2.18668e+08	2.17367e+08	2.079e+08	2.52852e+08	4.7878e+07	5.88787e+07	5.71412e+07	44513237	3.85503e+07	3.14561e+07	2.84787e+07	3.31624e+07	3.0423e+07	2.89298e+07	3.05679e+07
TGME49_316900-t26_1-p1	transcript=TGME49_316900-t26_1 | gene=TGME49_316900 | organism=Toxoplasma_gondii_ME49 | gene_product=Sas10 C-terminal domain-containing protein | transcript_product=Sas10 C-terminal domain-containing protein | location=TGME49_chrXI:5601362-5608472(-) | protein_length=800 | sequence_SO=chromosome | SO=protein_coding_gene | is_pseudo=false	FALSE	Toxo	TGME49_316900-t26_1-p1	Toxo	18	18	519.27	1.53119e+07	1.70628e+07	1.47845e+07	1.36487e+07	1.35631e+07	1.30385e+07	1.61477e+07	1.47411e+07	1.29452e+07	1.33312e+07	2.82216e+07	6.33704e+07	6.11887e+07	7.93055e+07	7.89012e+07	2.46054e+07	5.77282e+07	6.28233e+07	8.34685e+07	7.96044e+07	1.28065e+07	6.79588e+06	8.43046e+06	1.21742e+07	3.10513e+06	1.14643e+07	6.41719e+06	7.93339e+06	1.0346e+07	2.92581e+06	2.65737e+07	2.38436e+07	2.24727e+07	2.99151e+07	2.70225e+07	2.42952e+07	22898046	2.09043e+07	2.82232e+07	2.72492e+07
TGME49_289580-t26_1-p1	transcript=TGME49_289580-t26_1 | gene=TGME49_289580 | organism=Toxoplasma_gondii_ME49 | gene_product=strictosidine synthase subfamily protein | transcript_product=strictosidine synthase subfamily protein | location=TGME49_chrIX:3332466-3337908(-) | protein_length=456 | sequence_SO=chromosome | SO=protein_coding_gene | is_pseudo=false	FALSE	Toxo	TGME49_289580-t26_1-p1	Toxo	12	12	671.49	1.01786e+07	8.76002e+06	7.841e+06	7.34911e+06	6.5317e+06	7.6607e+06	9.06914e+06	8.91181e+06	7.90091e+06	7.72472e+06	2.97352e+07	5.59626e+07	5.10444e+07	6.05856e+07	6.65718e+07	2.45653e+07	5.52584e+07	5.06067e+07	71789892	6.82089e+07	3.20494e+07	3.86708e+07	3.07509e+07	3.5529e+07	5.26693e+06	2.80137e+07	3.51144e+07	2.99845e+07	3.33185e+07	5.20482e+06	3.14635e+07	2.86803e+07	2.14948e+07	2.91586e+07	2.83156e+07	2.62372e+07	2.65747e+07	2.33946e+07	3.26191e+07	3.24394e+07
Q1WWK3	Hist1h1b protein (Fragment) OS=Mus musculus OX=10090 GN=H1f5 PE=2 SV=1	FALSE	Mouse	Q1WWK3		15	3	688.67	1.1372e+08	1.00059e+08	8.77453e+07	1.27948e+08	7.03034e+07	1.24481e+08	1.23846e+08	1.21268e+08	1.64585e+08	9.05116e+07	230773	214374									1.14735e+06	2.05485e+06	1.73997e+06	1597587	284947	1.52495e+06	3.30813e+06	3.14731e+06	2.81722e+06	389740	116895
A0A0A0MQA5	Tubulin alpha chain (Fragment) OS=Mus musculus OX=10090 GN=Tuba4a PE=1 SV=1	FALSE	Mouse	A0A0A0MQA5		15	4	484.74	183039	603347	600168	163521	458170	190011	329826	388698		111986	7.79533e+06	9.41521e+06	1.17262e+07	1.8354e+07	1.99108e+07	4.5332e+06	1.0464e+07	1.32068e+07	2.00504e+07	1.57341e+07	2.42529e+06	2.4671e+06	1.27389e+06	2.92035e+06	1.0556e+06	1.58197e+06	1.64693e+06	850277	1.88365e+06	626310	4.41948e+06	3.27053e+06	3.93862e+06	5.16841e+06	4.14847e+06	2.95279e+06	3.07605e+06	3.19409e+06	4.51297e+06	3.99701e+06
TGME49_274190.P2946	transcript=TGME49_274190.R2946 | gene=TGME49_274190 | organism=Toxoplasma_gondii_ME49 | gene_product=eukaryotic initiation factor 2B epsilon subunit, putative | transcript_product=eukaryotic initiation factor 2B epsilon subunit, putative | location=TGME49_chrVIII:2936868-2944224(+) | protein_length=809 | sequence_SO=chromosome | SO=protein_coding_gene | is_pseudo=false	FALSE	Toxo	TGME49_274190.P2946	Toxo	24	24	279.27	1.02221e+06	1.21208e+06	988546	999491	556276	1.012e+06	378034	919530	832737	836205	5.97841e+06	1.06361e+07	1.08763e+07	1.51383e+07	1.02025e+07	3.91956e+06	1.41601e+07	1.05434e+07	1.81934e+07	1.82026e+07	4.51061e+07	2.98979e+07	2.90641e+07	4.7969e+07	1.62739e+07	3.48847e+07	2.65932e+07	3.11012e+07	4.91502e+07	1.78836e+07	3.07652e+06	3.02071e+06	2.47106e+06	2.94863e+06	3.01301e+06	2.62794e+06	2.34413e+06	2.40996e+06	3.33794e+06	3.26993e+06
P43276	Histone H1.5 OS=Mus musculus OX=10090 GN=H1-5 PE=1 SV=2	FALSE	Mouse	P43276		15	3	692.26	1.14704e+08	1.00044e+08	8.74383e+07	1.29776e+08	6.91567e+07	1.25346e+08	1.22544e+08	1.20358e+08	1.66245e+08	8.87514e+07	230773	214374									1.87897e+06	2.33879e+06	2.02034e+06	1.93615e+06	347545	2.09909e+06	3.58061e+06	3.49127e+06	3.28053e+06	495908	116895
P36578	Large ribosomal subunit protein uL4 OS=Homo sapiens OX=9606 GN=RPL4 PE=1 SV=5	FALSE	Human	P36578		19	1	449.15	107765				42499.7	84704.8	68576.4	90797.2			6.03457e+06	9309051	7.94895e+06	9839989	10450547	5883601	10942291	9436969	11458899	11742935	656868										6344857	5.75078e+06	4369224	5.39672e+06	5427188	4.76794e+06	5704966	5.93123e+06	7.20466e+06	6960731
TGME49_313990-t26_1-p1	transcript=TGME49_313990-t26_1 | gene=TGME49_313990 | organism=Toxoplasma_gondii_ME49 | gene_product=CBF/Mak21 family protein | transcript_product=CBF/Mak21 family protein | location=TGME49_chrXI:3860201-3869100(+) | protein_length=1359 | sequence_SO=chromosome | SO=protein_coding_gene | is_pseudo=false	FALSE	Toxo	TGME49_313990-t26_1-p1	Toxo	21	21	308.23	5.54942e+06	6.07557e+06	6.91411e+06	5.01712e+06	5.35437e+06	5.87636e+06	7.17163e+06	7.61412e+06	5.45136e+06	5.27323e+06	1.42392e+07	2.6829e+07	2.79633e+07	3.6489e+07	3.31194e+07	1.26513e+07	2.59058e+07	2.73655e+07	3.8323e+07	3.52239e+07	2.59036e+06	1.90843e+06	573309	2.75451e+06	941158	2.50174e+06	1.25155e+06	1.29616e+06	1.73206e+06	1.09424e+06	1.32164e+07	1.30721e+07	1.11783e+07	1.55883e+07	1.58913e+07	1.1804e+07	1.31187e+07	1.12202e+07	1.54812e+07	1.52351e+07
TGME49_319350-t26_1-p1	transcript=TGME49_319350-t26_1 | gene=TGME49_319350 | organism=Toxoplasma_gondii_ME49 | gene_product=SAG-related sequence SRS17B | transcript_product=SAG-related sequence SRS17B | location=TGME49_chrIV:1013666-1015280(+) | protein_length=379 | sequence_SO=chromosome | SO=protein_coding_gene | is_pseudo=false	FALSE	Toxo	TGME49_319350-t26_1-p1	Toxo	10	10	1138.54	6.18998e+07	5.18103e+07	4.22193e+07	5.18984e+07	3.54699e+07	5.20162e+07	6.1397e+07	4.51304e+07	5.36839e+07	4.07448e+07	9.70203e+07	2.1078e+08	2.22687e+08	2.67873e+08	3.43383e+08	1.00259e+08	2.60654e+08	2.43742e+08	2.91913e+08	3.57817e+08	7.30743e+07	7.84403e+07	6.25555e+07	7.40678e+07	1.16665e+07	6.57157e+07	8.11896e+07	6.58124e+07	7.15196e+07	1.23226e+07	1.00139e+08	1.00148e+08	8.10325e+07	1.21535e+08	1.10595e+08	1.04349e+08	1.14391e+08	9.66528e+07	1.40961e+08	1.33246e+08
A0A0U1RR32	Histone H2A OS=Homo sapiens OX=9606 GN=hCG_2039566 PE=3 SV=1	FALSE	Human	A0A0U1RR32		8	2	3478.17	6.70245e+06	2.19258e+06	5.81006e+06	2.05845e+06	2.60492e+06	3.73376e+06	2.07689e+06	5.18459e+06	1.82372e+06	2.52548e+06	1.40292e+06	2458099	1.49716e+06	1.72097e+06	700926	299393	1.35516e+06	1.15179e+06	1.8558e+06	957604	1.08696e+06	375527	361064	1.0762e+06	446725	824906	391118	386663	1.2695e+06	395945	7.40524e+06	9.46326e+07	12432817	1.56733e+07	3.59645e+07	6.9497e+06	7.94064e+07	9.57079e+06	1.42543e+07	3.22868e+07
TGME49_205558-t26_1-p1	transcript=TGME49_205558-t26_1 | gene=TGME49_205558 | organism=Toxoplasma_gondii_ME49 | gene_product=NAC domain-containing protein | transcript_product=NAC domain-containing protein | location=TGME49_chrVIIa:1334559-1336332(+) | protein_length=189 | sequence_SO=chromosome | SO=protein_coding_gene | is_pseudo=false	FALSE	Toxo	TGME49_205558-t26_1-p1	Toxo	10	10	516.21	4.68548e+06	4.05289e+06	4.37719e+06	5.18773e+06	3.83329e+06	4.45738e+06	4.07274e+06	4.69297e+06	7.07127e+06	4.21153e+06	4.68478e+06	9.209e+06	8.40958e+06	1.03188e+07	1.17611e+07	3.53622e+06	9.30937e+06	1.00482e+07	1.25652e+07	1.45536e+07	1.81622e+08	1.18476e+08	1.21128e+08	1.42072e+08	2.90279e+07	1.68234e+08	1.13965e+08	1.35016e+08	1.56326e+08	3.41578e+07	4.0093e+06	6.12987e+06	3.47871e+06	4.33099e+06	4.05506e+06	3.32101e+06	7.09525e+06	3.76205e+06	5.80694e+06	5.72105e+06
TGME49_209600.P684	transcript=TGME49_209600.R684 | gene=TGME49_209600 | organism=Toxoplasma_gondii_ME49 | gene_product=hypothetical protein | transcript_product=hypothetical protein | location=TGME49_chrIb:1356941-1358564(-) | protein_length=384 | sequence_SO=chromosome | SO=protein_coding_gene | is_pseudo=false	FALSE	Toxo	TGME49_209600.P684	Toxo	17	17	437.21	7.58535e+07	7.31612e+07	7.50861e+07	7.07914e+07	6.79669e+07	6.27582e+07	7.47094e+07	7.52413e+07	6.92336e+07	6.68112e+07	2.36337e+07	5.47819e+07	5.81405e+07	7.22352e+07	6.72821e+07	2.25229e+07	5.0269e+07	5.90881e+07	6.91266e+07	6.95862e+07	4.59315e+08	4.59317e+08	3.98243e+08	4.27147e+08	9.42178e+07	3.89411e+08	4.27941e+08	4.28016e+08	4.33806e+08	9.86233e+07	7.47132e+07	7.2606e+07	6.50558e+07	7.32391e+07	7.15694e+07	6.7093e+07	7.7689e+07	6.77432e+07	7.78314e+07	7.7341e+07
TGME49_237250.P1624	transcript=TGME49_237250.R1624 | gene=TGME49_237250 | organism=Toxoplasma_gondii_ME49 | gene_product=hypothetical protein | transcript_product=hypothetical protein | location=TGME49_chrX:5808296-5810442(+) | protein_length=259 | sequence_SO=chromosome | SO=protein_coding_gene | is_pseudo=false	FALSE	Toxo	TGME49_237250.P1624	Toxo	9	9	569.92	2.94779e+07	1.22075e+07	1.27296e+07	1.24259e+07	9.88101e+06	1.17562e+07	1.64311e+07	1.59676e+07	1.29439e+07	1.0454e+07	4.04885e+07	8.9577e+07	8.5127e+07	9.22648e+07	1.14467e+08	3.36425e+07	8.71477e+07	87668220	1.09705e+08	1.16045e+08	3.3516e+07	3.35862e+07	3.11155e+07	3.5554e+07	4.25458e+06	2.6596e+07	3.29688e+07	3.47493e+07	3.79103e+07	5.12744e+06	9.67314e+07	4.09051e+07	3.00632e+07	4.04111e+07	4.30558e+07	4.15021e+07	4.18682e+07	3.6061e+07	5.13938e+07	5.04342e+07
TGME49_228100-t26_1-p1	transcript=TGME49_228100-t26_1 | gene=TGME49_228100 | organism=Toxoplasma_gondii_ME49 | gene_product=hypothetical protein | transcript_product=hypothetical protein | location=TGME49_chrX:583489-592859(-) | protein_length=1314 | sequence_SO=chromosome | SO=protein_coding_gene | is_pseudo=false	FALSE	Toxo	TGME49_228100-t26_1-p1	Toxo	22	22	525.18	8.79578e+06	1.00927e+07	8.73849e+06	7.42486e+06	7.4478e+06	7.10391e+06	9.05044e+06	1.06369e+07	8.8936e+06	8.11066e+06	2.21472e+07	4.63542e+07	4.21905e+07	5.50917e+07	5.69565e+07	1.89151e+07	4.29124e+07	4.03946e+07	5.82023e+07	5.83664e+07	3.17171e+06	1.88638e+06	3.52182e+06	5.95612e+06	2.18192e+06	3.36093e+06	2.32075e+06	3.28263e+06	4.99214e+06	2.4597e+06	2.09351e+07	1.76414e+07	1.54984e+07	1.89265e+07	1.97161e+07	1.8792e+07	1.74976e+07	1.67354e+07	1.65449e+07	1.89875e+07
A0A9H3ZR93	Immunoglobulin heavy constant gamma 3 (G3m marker) (Fragment) OS=Homo sapiens OX=9606 GN=IGHG3 PE=4 SV=1	FALSE	Human	A0A9H3ZR93		12	3	1119.16	6362697	4.24397e+06	3.97793e+06	3.03499e+06	2.88861e+06	3.47796e+06	4.55734e+06	3.81849e+06	3.2632e+06	3.07115e+06	3.02896e+06	5.72205e+06	4.33323e+06	4.18005e+06	5.04096e+06	2.17817e+06	4.27543e+06	4.19651e+06	5.40652e+06	5.67178e+06	1.29752e+06	1.30117e+06	1.25869e+06	1.33601e+06	119787	902528	1.16398e+06	1.40386e+06	1.26014e+06	142242	5.96918e+06	5.01101e+06	4.08241e+06	4.67302e+06	4.23701e+06	5.46744e+06	5.12021e+06	4.70776e+06	6.03238e+06	4.44922e+06
TGME49_300140.P3457	transcript=TGME49_300140.R3457 | gene=TGME49_300140 | organism=Toxoplasma_gondii_ME49 | gene_product=elongation factor 1-gamma, putative | transcript_product=elongation factor 1-gamma, putative | location=TGME49_chrXII:185954-188540(+) | protein_length=394 | sequence_SO=chromosome | SO=protein_coding_gene | is_pseudo=false	FALSE	Toxo	TGME49_300140.P3457	Toxo	16	16	503.9	1.62604e+07	1.3826e+07	1.34572e+07	1.22608e+07	9.4037e+06	1.20354e+07	1.32091e+07	1.35847e+07	1.36416e+07	1.11276e+07	3.0111e+07	5.72247e+07	4.91077e+07	5.57416e+07	5.98819e+07	2.25302e+07	5.41383e+07	4.883e+07	6.65775e+07	6.52623e+07	1.83194e+08	1.76973e+08	1.59301e+08	1.99314e+08	5.08587e+07	1.50443e+08	1.67363e+08	1.72794e+08	2.16308e+08	5.64245e+07	2.46319e+07	2.94689e+07	1.90528e+07	2.3041e+07	2.29722e+07	1.88604e+07	2.73926e+07	2.11769e+07	2.59805e+07	2.80307e+07
TGME49_295125-t26_1-p1	transcript=TGME49_295125-t26_1 | gene=TGME49_295125 | organism=Toxoplasma_gondii_ME49 | gene_product=rhoptry protein ROP4 | transcript_product=rhoptry protein ROP4 | location=TGME49_chrIa:1413184-1414491(-) | protein_length=382 | sequence_SO=chromosome | SO=protein_coding_gene | is_pseudo=false	FALSE	Toxo	TGME49_295125-t26_1-p1	Toxo	16	8	1010.53	8.95342e+06	9.2557e+06	9.47247e+06	6.16414e+06	7.24432e+06	7.25252e+06	8.56856e+06	9.40013e+06	6.9754e+06	9.01906e+06	2.08337e+07	5.2526e+07	5.84915e+07	8.46256e+07	7.56915e+07	1.84794e+07	5.6352e+07	6.31874e+07	9.22675e+07	7.98205e+07	2.21719e+07	2.35119e+07	2.14543e+07	2.81492e+07	4.47084e+06	2.19373e+07	2.61546e+07	2.74961e+07	3.29336e+07	5.95764e+06	1.84958e+07	1.29243e+07	1.3765e+07	2.00096e+07	1.85466e+07	1.96034e+07	1.32423e+07	1.42087e+07	1.89396e+07	2.01543e+07
TGME49_229950-t26_1-p1	transcript=TGME49_229950-t26_1 | gene=TGME49_229950 | organism=Toxoplasma_gondii_ME49 | gene_product=26S proteasome regulatory subunit 6b, putative | transcript_product=26S proteasome regulatory subunit 6b, putative | location=TGME49_chrVIII:485820-492029(+) | protein_length=409 | sequence_SO=chromosome | SO=protein_coding_gene | is_pseudo=false	FALSE	Toxo	TGME49_229950-t26_1-p1	Toxo	18	12	604.62	1.36895e+07	1.38005e+07	1.14338e+07	1.04835e+07	1.17444e+07	1.24233e+07	2.0004e+07	1.41313e+07	1.40908e+07	1.47164e+07	1.80992e+07	3.89095e+07	3.18884e+07	4.58816e+07	51566643	1.83508e+07	3.98426e+07	3.93397e+07	5.31103e+07	5.18499e+07	2.6928e+07	1.76478e+07	1.50653e+07	2.13802e+07	5.29815e+06	2.04446e+07	1.8734e+07	1.87035e+07	2.69561e+07	6.66621e+06	1.38876e+07	1.30727e+07	1.13062e+07	1.28261e+07	1.77531e+07	1.62812e+07	1.57391e+07	1.44168e+07	1.64418e+07	2.06558e+07
TGME49_245460-t26_1-p1	transcript=TGME49_245460-t26_1 | gene=TGME49_245460 | organism=Toxoplasma_gondii_ME49 | gene_product=ribosomal protein RPS8 | transcript_product=ribosomal protein RPS8 | location=TGME49_chrXII:2284189-2287999(-) | protein_length=205 | sequence_SO=chromosome | SO=protein_coding_gene | is_pseudo=false	FALSE	Toxo	TGME49_245460-t26_1-p1	Toxo	14	14	1940.31	4.16334e+08	3.84409e+08	3.30001e+08	3.11187e+08	2.82488e+08	3.10535e+08	3.81696e+08	3.58581e+08	3.43597e+08	3.15903e+08	7.30881e+08	1.54576e+09	1.50906e+09	1.77955e+09	2.00394e+09	5.92705e+08	1.53811e+09	1.58638e+09	1.99654e+09	1.91671e+09	1.8652e+08	1.59748e+08	1.36251e+08	2.35994e+08	7.02586e+07	1.47122e+08	1.49422e+08	1.61428e+08	2.46108e+08	7.58043e+07	8.00238e+08	7.63459e+08	5.75606e+08	7.61475e+08	7.83098e+08	6.68315e+08	7.61054e+08	6.59084e+08	8.86905e+08	8.76507e+08
K7EQK2	Hypoxia up-regulated 1 OS=Homo sapiens OX=9606 GN=HYOU1 PE=1 SV=2	FALSE	Human	K7EQK2		20	10	265.43	447420	440299	321946	510641	34952.3	269487		301150	286301	445287	8.42915e+06	9.53173e+06	1.67075e+07	1.87636e+07	1.1416e+07	3.5475e+06	9.84121e+06	1.45389e+07	1.94529e+07	1.43116e+07	3.37496e+06	2.28899e+06	2.03912e+06	2.58007e+06	513085	2.15383e+06	1.77352e+06	2.11201e+06	2.77422e+06	782092	234750	373571		165525	179870	226166	135922	414964	545932	446113
TGME49_262620-t26_1-p1	transcript=TGME49_262620-t26_1 | gene=TGME49_262620 | organism=Toxoplasma_gondii_ME49 | gene_product=RNA recognition motif-containing protein | transcript_product=RNA recognition motif-containing protein | location=TGME49_chrVIIb:1119507-1122427(+) | protein_length=293 | sequence_SO=chromosome | SO=protein_coding_gene | is_pseudo=false	FALSE	Toxo	TGME49_262620-t26_1-p1	Toxo	15	15	651.34	3.88382e+07	3.45363e+07	3.37659e+07	2.76384e+07	2.96115e+07	2.84668e+07	3.77162e+07	3.37946e+07	27565379	3.09314e+07	1.00861e+08	3.71275e+08	1.87469e+08	2.21828e+08	2.60624e+08	7.82571e+07	2.11043e+08	2.10995e+08	2.64757e+08	2.80187e+08	2.02554e+07	2.04351e+07	1.80772e+07	2.69043e+07	6.57503e+06	1.65848e+07	1.61987e+07	1.78173e+07	2.57178e+07	7.19315e+06	9.00268e+07	7.7885e+07	6.48563e+07	8.99577e+07	1.00698e+08	7.23214e+07	7.42216e+07	6.49806e+07	9.79426e+07	9.19928e+07
TGME49_294710.P3365	transcript=TGME49_294710.R3365 | gene=TGME49_294710 | organism=Toxoplasma_gondii_ME49 | gene_product=RNA recognition motif-containing protein | transcript_product=RNA recognition motif-containing protein | location=TGME49_chrIa:1083312-1089755(-) | protein_length=1151 | sequence_SO=chromosome | SO=protein_coding_gene | is_pseudo=false	FALSE	Toxo	TGME49_294710.P3365	Toxo	19	19	162.57		268078	44453.6	381861	71570	174768	499266	451638	475088	147723	117567	1.79279e+06	1.83519e+06	3.37605e+06	2.74604e+06	1.15229e+06	1.45376e+06	2.79442e+06	2.90878e+06	2.74595e+06	32177655	1.14685e+07	1.34258e+07	3.09911e+07	1.28253e+07	4.03158e+07	1.23128e+07	1.46515e+07	3.38613e+07	1.54041e+07		894568	439269	305831	1.03991e+06	926293	1.07475e+06	317194	523070	464051
P16402	Histone H1.3 OS=Homo sapiens OX=9606 GN=H1-3 PE=1 SV=2	FALSE	Human	P16402		15	3	779.75		279936	293610	196690	296492	376100	219919	1.09729e+06	195100	312620	2.59976e+06	6232294	6.80777e+06	6.69565e+06	8.89174e+06	2.47736e+06	5.83272e+06	6.73347e+06	7099550	8.60154e+06	464793	469453	390798	476141	89243.7	366076	429897	485113	443392	97910.2					292784			195583	287336	262587
Q564E8	Large ribosomal subunit protein uL4 OS=Mus musculus OX=10090 GN=Rpl4 PE=1 SV=1	FALSE	Mouse	Q564E8		18	1	445.27	1.36025e+06	1.32642e+06	1.32966e+06	1.21163e+06	1.01602e+06	1.01261e+06	1.1821e+06	1.22201e+06	1187296	862996																					251355
TGME49_284780.P3116	transcript=TGME49_284780.R3116 | gene=TGME49_284780 | organism=Toxoplasma_gondii_ME49 | gene_product=hypothetical protein | transcript_product=hypothetical protein | location=TGME49_chrV:2617818-2624687(+) | protein_length=1600 | sequence_SO=chromosome | SO=protein_coding_gene | is_pseudo=false	FALSE	Toxo	TGME49_284780.P3116	Toxo	22	22	297.78	6.5814e+06	7.0005e+06	6.74128e+06	5.82985e+06	5.52055e+06	5.17435e+06	7.67734e+06	8.94019e+06	6.96222e+06	8.10193e+06	1.56371e+07	3.19018e+07	3.17306e+07	4.11398e+07	4.30187e+07	1.26735e+07	3.10522e+07	3.27387e+07	3.98299e+07	4.43527e+07	7.61006e+06	6.67589e+06	5.39136e+06	5.86357e+06	978360	7.19113e+06	6.49665e+06	7.8016e+06	6.426e+06	1.06255e+06	1.40847e+07	1.11059e+07	1.04435e+07	1.31113e+07	1.43809e+07	1.31035e+07	1.16283e+07	1.07025e+07	1.59694e+07	1.35463e+07
TGME49_314750-t26_1-p1	transcript=TGME49_314750-t26_1 | gene=TGME49_314750 | organism=Toxoplasma_gondii_ME49 | gene_product=ribosomal protein L1, putative | transcript_product=ribosomal protein L1, putative | location=TGME49_chrXI:4267861-4270243(-) | protein_length=469 | sequence_SO=chromosome | SO=protein_coding_gene | is_pseudo=false	FALSE	Toxo	TGME49_314750-t26_1-p1	Toxo	14	14	674.92	1.29544e+07	1.436e+07	9.22005e+06	9.1597e+06	6.37503e+06	8.93203e+06	1.0901e+07	8.48427e+06	8.70626e+06	7.76146e+06	2.84813e+07	5.74352e+07	4.86473e+07	5.81557e+07	6.844e+07	2.16943e+07	5.09159e+07	4.93994e+07	5.82768e+07	6.80503e+07	6.19558e+06	2.78664e+06	2.4498e+06	5.47472e+06	1.36869e+06	4.96542e+06	2.77204e+06	3.0856e+06	5.07259e+06	1.23789e+06	2.44336e+07	2.18594e+07	1.85206e+07	2.25021e+07	2.22359e+07	2.12038e+07	2.10513e+07	1.97544e+07	2.54508e+07	2.45138e+07
TGME49_202980-t26_1-p1	transcript=TGME49_202980-t26_1 | gene=TGME49_202980 | organism=Toxoplasma_gondii_ME49 | gene_product=hypothetical protein | transcript_product=hypothetical protein | location=TGME49_chrVIIa:2888157-2901415(-) | protein_length=1915 | sequence_SO=chromosome | SO=protein_coding_gene | is_pseudo=false	FALSE	Toxo	TGME49_202980-t26_1-p1	Toxo	22	22	272.89	5.27089e+06	5.05621e+06	4.87459e+06	3.8842e+06	3.5193e+06	3.90644e+06	5.11963e+06	4.77972e+06	4.43345e+06	3.70033e+06	1.17584e+07	2.22265e+07	2.48055e+07	3.23221e+07	3.10869e+07	9.35863e+06	2.28436e+07	2.29252e+07	3.43103e+07	2.89396e+07	2.57233e+06	1.05575e+06	1.67389e+06	3.4962e+06	969953	1.24014e+06	1.26035e+06	2.24377e+06	3.71792e+06	1.11434e+06	9.73449e+06	7.83436e+06	6.51894e+06	1.02175e+07	1.12356e+07	8.51822e+06	5.98083e+06	7.64785e+06	9.60915e+06	1.10213e+07
TGME49_257990.P2196	transcript=TGME49_257990.R2196 | gene=TGME49_257990 | organism=Toxoplasma_gondii_ME49 | gene_product=chaperone protein ClpB1 | transcript_product=chaperone protein ClpB1 | location=TGME49_chrVIIb:3670754-3679545(+) | protein_length=927 | sequence_SO=chromosome | SO=protein_coding_gene | is_pseudo=false	FALSE	Toxo	TGME49_257990.P2196	Toxo	25	25	204.22	1.21965e+06	1.29395e+06	1.36877e+06	233701	1.34116e+06	1.58171e+06	1.72136e+06	1.78152e+06	1.08592e+06	1.6246e+06	1.68974e+06	3.45434e+06	4.88379e+06	6.05842e+06	6.96977e+06	1.89492e+06	3.51751e+06	4.70698e+06	8.12164e+06	9.03957e+06	2.44242e+07	1.69975e+07	1.78116e+07	2.66524e+07	8.77861e+06	2.24321e+07	1.52674e+07	2.02891e+07	2.96948e+07	9.8536e+06	3.73143e+06	2.08847e+06	1.03361e+06	1.73609e+06	2.68951e+06	2.14566e+06	2.69469e+06	1.75987e+06	2.87941e+06	3.37601e+06
TGME49_267400-t26_1-p1	transcript=TGME49_267400-t26_1 | gene=TGME49_267400 | organism=Toxoplasma_gondii_ME49 | gene_product=ribosomal protein RPL32 | transcript_product=ribosomal protein RPL32 | location=TGME49_chrIX:674437-674942(-) | protein_length=134 | sequence_SO=chromosome | SO=protein_coding_gene | is_pseudo=false	FALSE	Toxo	TGME49_267400-t26_1-p1	Toxo	13	13	2155.55	4.80178e+08	4.59922e+08	4.05728e+08	3.76562e+08	3.32519e+08	3.89077e+08	4.78161e+08	3.63019e+08	4.6904e+08	4.0332e+08	7.64726e+08	1.38769e+09	1.33968e+09	1.54789e+09	1.6311e+09	6.45625e+08	1.39661e+09	1.41865e+09	1.81641e+09	1.70761e+09	1.26743e+08	1.12104e+08	9.67446e+07	1.43483e+08	4.29452e+07	1.05866e+08	1.11216e+08	1.11758e+08	1.59303e+08	4.0272e+07	1.00407e+09	901477039	7.22818e+08	9.02829e+08	9.0323e+08	7.32128e+08	9.41117e+08	8.5809e+08	1.02946e+09	1.05047e+09
TGME49_297430.P3406	transcript=TGME49_297430.R3406 | gene=TGME49_297430 | organism=Toxoplasma_gondii_ME49 | gene_product=FoP domain-containing protein | transcript_product=FoP domain-containing protein | location=TGME49_chrII:1773838-1776707(+) | protein_length=248 | sequence_SO=chromosome | SO=protein_coding_gene | is_pseudo=false	FALSE	Toxo	TGME49_297430.P3406	Toxo	11	11	938.56	1.4771e+07	1.42117e+07	1.22374e+07	1.08511e+07	1.4579e+07	1.23292e+07	1.55985e+07	1.26628e+07	1.34864e+07	1.77784e+07	1.08954e+08	2.48473e+08	2.52233e+08	3.02508e+08	3.26907e+08	9.59427e+07	2.51033e+08	2.62831e+08	3.47044e+08	3.43462e+08	1.04648e+07	9.7362e+06	8.62243e+06	1.17239e+07	1.55391e+06	8.25477e+06	9.32777e+06	9.62413e+06	1.1747e+07	1.75649e+06	1.09738e+08	8.89045e+07	8.1262e+07	9.99372e+07	1.00263e+08	9.70494e+07	9.57688e+07	9.19356e+07	1.20335e+08	1.17319e+08
TGME49_239260-t26_1-p1	transcript=TGME49_239260-t26_1 | gene=TGME49_239260 | organism=Toxoplasma_gondii_ME49 | gene_product=histone H4 | transcript_product=histone H4 | location=TGME49_chrVI:498086-498397(-) | protein_length=103 | sequence_SO=chromosome | SO=protein_coding_gene | is_pseudo=false	FALSE	Toxo	TGME49_239260-t26_1-p1	Toxo	11	7	1628.72	3.19491e+07	3.60329e+07	3.24282e+07	1.65527e+07	2.69751e+07	2.55253e+07	3.55205e+07	3.33321e+07	1.79082e+07	2.67702e+07	3.37882e+07	6.17349e+07	6.90849e+07	8.63458e+07	7.89838e+07	2.79744e+07	5.89094e+07	6.48699e+07	8.81033e+07	7.82995e+07	5.10344e+07	4.90523e+07	4.52418e+07	5.55374e+07	1.0107e+07	4.55228e+07	4.75737e+07	5.1331e+07	5.60816e+07	1.02647e+07	3.02073e+08	2.40232e+08	1.9615e+08	2.70005e+08	2.55751e+08	2.60531e+08	2.42002e+08	2.10284e+08	2.88026e+08	2.45306e+08
TGME49_310010.P3589	transcript=TGME49_310010.R3589 | gene=TGME49_310010 | organism=Toxoplasma_gondii_ME49 | gene_product=rhoptry neck protein RON1 | transcript_product=rhoptry neck protein RON1 | location=TGME49_chrXI:1006816-1012072(+) | protein_length=1158 | sequence_SO=chromosome | SO=protein_coding_gene | is_pseudo=false	FALSE	Toxo	TGME49_310010.P3589	Toxo	21	21	406.24	8.67108e+06	9.26347e+06	9.51595e+06	4.66381e+06	6.07179e+06	5.48132e+06	6.34837e+06	7.45515e+06	4.84993e+06	6.65598e+06	2.70652e+07	5.31949e+07	5.23695e+07	6.15669e+07	6.33686e+07	2.16664e+07	5.20966e+07	5.34565e+07	6.96453e+07	6.50892e+07	3.87253e+07	2.39391e+07	2.19416e+07	2.94941e+07	5.80169e+06	2.95874e+07	2.15371e+07	2.32829e+07	3.06554e+07	6.71786e+06	2.37533e+07	1.85934e+07	1.53608e+07	2.09474e+07	2.02899e+07	1.85782e+07	1.70024e+07	1.74512e+07	2.43986e+07	2.32984e+07
TGME49_313230-t26_1-p1	transcript=TGME49_313230-t26_1 | gene=TGME49_313230 | organism=Toxoplasma_gondii_ME49 | gene_product=eukaryotic initiation factor-2, alpha subunit | transcript_product=eukaryotic initiation factor-2, alpha subunit | location=TGME49_chrXI:3198263-3202342(-) | protein_length=347 | sequence_SO=chromosome | SO=protein_coding_gene | is_pseudo=false	FALSE	Toxo	TGME49_313230-t26_1-p1	Toxo	14	14	450.33	8.90005e+06	7.95115e+06	6.68994e+06	7.05702e+06	4.87453e+06	7.46439e+06	8.90732e+06	8.44852e+06	6.99471e+06	6.29594e+06	5.17658e+06	1.37757e+07	1.15946e+07	1.44882e+07	1.56952e+07	4.24221e+06	1.38892e+07	1.17118e+07	1.4101e+07	1.55399e+07	1.41038e+08	1.04104e+08	9.47989e+07	1.2681e+08	3.48274e+07	110404735	9.50781e+07	1.03682e+08	1.24338e+08	3.34563e+07	5.72175e+06	6.42313e+06	6.04234e+06	6.27275e+06	5.00168e+06	5.91302e+06	6.82475e+06	5.50922e+06	6.15655e+06	5.58794e+06
A0A024RD80	Heat shock protein 90kDa alpha (Cytosolic), class B member 1, isoform CRA_a OS=Homo sapiens OX=9606 GN=HSP90AB1 PE=3 SV=1	FALSE	Human	A0A024RD80		20	9	566.84	3.23786e+06	3.25215e+06	4.27934e+06	3.00439e+06	3.16874e+06	4.22517e+06	4.95712e+06	5.21648e+06	3.97435e+06	3.36877e+06	7.14737e+06	1.0422e+07	1.04033e+07	1.11578e+07	1.04565e+07	5.43354e+06	1.11897e+07	9.80629e+06	1.10923e+07	1.1482e+07	1.32859e+08	1.08636e+08	1.21711e+08	1.2065e+08	3.29283e+07	1.15235e+08	1.17501e+08	1.42008e+08	1.50437e+08	4.12737e+07	6.0414e+06	6.6356e+06	5.37187e+06	5.81966e+06	6.66403e+06	6.49347e+06	7.07099e+06	7.06288e+06	8.7995e+06	8.67868e+06
TGME49_294200.P3346	transcript=TGME49_294200.R3346 | gene=TGME49_294200 | organism=Toxoplasma_gondii_ME49 | gene_product=glucose-6-phosphate 1-dehydrogenase | transcript_product=glucose-6-phosphate 1-dehydrogenase | location=TGME49_chrIa:698240-705095(+) | protein_length=560 | sequence_SO=chromosome | SO=protein_coding_gene | is_pseudo=false	FALSE	Toxo	TGME49_294200.P3346	Toxo	22	20	559.75	1.00025e+07	9.34202e+06	8.28304e+06	7.50415e+06	7.3313e+06	8.31442e+06	1.06999e+07	8.9488e+06	1.00229e+07	6.63087e+06	3.12574e+07	6.14051e+07	6.45696e+07	7.4353e+07	8.60829e+07	2.65805e+07	6.63421e+07	6.83324e+07	8.30685e+07	7.96614e+07	1.32762e+07	1.31277e+07	1.33651e+07	2.00936e+07	3.63455e+06	1.14832e+07	1.22038e+07	1.29118e+07	1.89477e+07	4.48104e+06	5.64635e+07	5.00777e+07	3.42301e+07	4.50634e+07	5.89248e+07	4.92449e+07	5.83074e+07	4.44342e+07	6.20511e+07	6.08256e+07
B3KS36	cDNA FLJ35376 fis, clone SKMUS2004044, highly similar to Homo sapiens ribosomal protein L3 (RPL3), transcript variant 2, mRNA OS=Homo sapiens OX=9606 PE=2 SV=1	FALSE	Human	B3KS36		11	3	421.47	686442	981032	1.02251e+06	577290	524767	583169	910700	1.23846e+06	730444	728710	1.77096e+07	3.22049e+07	2.95707e+07	3.60416e+07	3.61136e+07	1.46286e+07	3.2888e+07	3.42171e+07	4.07666e+07	4.80311e+07	1.62036e+06	1.22463e+06	1.17941e+06	1.72178e+06	311390	1.19685e+06	960292	1.17284e+06	1.48567e+06	252541	1.19994e+07	1.00859e+07	3.87682e+06	9.92611e+06	1.13585e+07	1.09143e+07	9.93415e+06	3.66794e+06	11579487	1.34992e+07
Q7L7L0	Histone H2A type 3 OS=Homo sapiens OX=9606 GN=H2AC25 PE=1 SV=3	FALSE	Human;Mouse	Q7L7L0		9	3	3419.12	1.60895e+07	7.51473e+06	1.11003e+07	8.90024e+06	5.32159e+06	9.72938e+06	5.94344e+06	1.02659e+07	7.42176e+06	4833930	317104	1.67596e+06	247587		207113		456692				306079	137796	58033.9		60421.8	57651.8			166889	27883.6	1.4882e+06	1.23138e+07	1.49903e+06	1.8948e+06	4517617	1.01346e+06	1.11557e+07	1.42139e+06	2145829	5.12057e+06
P01024	Complement C3 OS=Homo sapiens OX=9606 GN=C3 PE=1 SV=2	FALSE	Human	P01024		14	8	700.1	9.50606e+07	9.15471e+07	7.49957e+07	5.9977e+07	5.73181e+07	6.81254e+07	8.50339e+07	7.31728e+07	6.55341e+07	6.26442e+07	5.32433e+07	1.09315e+08	1.15869e+08	1.52301e+08	1.26486e+08	4.57137e+07	1.10559e+08	1.1676e+08	1.86828e+08	1.39392e+08	4.34355e+07	5.12229e+07	3.39594e+07	4.82607e+07	7.69122e+06	3.89636e+07	4.38773e+07	3.87581e+07	4.92127e+07	7.71151e+06	7.39844e+07	8.27343e+07	5.27241e+07	7.23953e+07	6.83645e+07	6.3081e+07	7.69733e+07	5.73115e+07	8.20885e+07	7.72232e+07
P21333	Filamin-A OS=Homo sapiens OX=9606 GN=FLNA PE=1 SV=4	FALSE	Human	P21333		25	24	133.48	2.15354e+07	1.8465e+07	1.82613e+07	1.4732e+07	1.05396e+07	1.69267e+07	1.63893e+07	1.80733e+07	1.61442e+07	1.26672e+07	5.93456e+07	1.09665e+08	9.44636e+07	9.54951e+07	1.02056e+08	4.68696e+07	1.04927e+08	1.11875e+08	1.11567e+08	1.23984e+08	5.69207e+07	5.919e+07	5.91296e+07	4.47283e+07	7.49123e+06	3.99213e+07	5.65169e+07	6.09718e+07	5.39457e+07	8.81471e+06	4.14554e+07	3.85668e+07	3.27355e+07	3.73565e+07	3.39011e+07	3.00739e+07	3.71857e+07	3.55545e+07	4.78931e+07	4.19138e+07
TGME49_306330-t26_1-p1	transcript=TGME49_306330-t26_1 | gene=TGME49_306330 | organism=Toxoplasma_gondii_ME49 | gene_product=phospholipase | transcript_product=phospholipase | location=TGME49_chrIX:5968718-5971499(+) | protein_length=582 | sequence_SO=chromosome | SO=protein_coding_gene | is_pseudo=false	FALSE	Toxo	TGME49_306330-t26_1-p1	Toxo	19	19	775.09	2.93752e+07	2.8786e+07	2.69852e+07	2.30181e+07	1.99904e+07	2.28857e+07	2.80952e+07	2.6654e+07	2.39019e+07	2.17371e+07	4.91384e+07	8.89332e+07	8.00302e+07	9.31696e+07	1.07196e+08	4.01779e+07	8.84304e+07	8.68401e+07	1.07635e+08	1.1561e+08	2.8001e+07	2.72036e+07	2.55404e+07	2.66505e+07	3.92631e+06	2.08802e+07	2.4281e+07	2.50072e+07	2.91207e+07	4.79174e+06	4.99199e+07	4.192e+07	3.50038e+07	4.46449e+07	4.36285e+07	3.99821e+07	4.19032e+07	3.72819e+07	5.04717e+07	4.64212e+07
TGME49_270840.P2786	transcript=TGME49_270840.R2786 | gene=TGME49_270840 | organism=Toxoplasma_gondii_ME49 | gene_product=poly(ADP-ribose) polymerase catalytic domain-containing protein | transcript_product=poly(ADP-ribose) polymerase catalytic domain-containing protein | location=TGME49_chrVIII:4949902-4966273(+) | protein_length=1012 | sequence_SO=chromosome | SO=protein_coding_gene | is_pseudo=false	FALSE	Toxo	TGME49_270840.P2786	Toxo	26	26	443.58	3.25304e+07	3.16358e+07	2.83929e+07	2.44904e+07	2.19565e+07	2.77459e+07	3.31482e+07	2.94558e+07	2.77137e+07	2.36846e+07	3.12743e+06	6.6239e+06	5.72926e+06	6.97743e+06	6.74363e+06	2.10382e+06	5.58713e+06	3.69337e+06	7.69211e+06	5.63954e+06	5.71984e+06	6.24576e+06	4.52073e+06	6.05595e+06	1.36502e+06	4.68555e+06	5.15229e+06	5.32201e+06	5.64882e+06	1.6482e+06	3.05588e+07	2.62464e+07	2.33683e+07	2.68854e+07	2.75121e+07	2.51188e+07	3.13464e+07	2.4194e+07	2.99221e+07	3.10579e+07
P04406	Glyceraldehyde-3-phosphate dehydrogenase OS=Homo sapiens OX=9606 GN=GAPDH PE=1 SV=3	FALSE	Human	P04406		15	9	404.09	1.44539e+06	1.94285e+06	1.67017e+06	1.28405e+06	2.06984e+06	2.16334e+06	1.19515e+06	1.54795e+06	1.07691e+06	1.69666e+06	1.92375e+07	4.37413e+07	4.05446e+07	5.13458e+07	6.21905e+07	1.67305e+07	4.50308e+07	4.17088e+07	5.6828e+07	6.68018e+07	2.20171e+06	2.44236e+06	2.10679e+06	3.13251e+06	404640	1.54733e+06	1.81266e+06	1.39292e+06	3.27235e+06	329249	7.81857e+06	7.26622e+06	5.48322e+06	7.4112e+06	8.98333e+06	6.57573e+06	7.57451e+06	5.70891e+06	8.40666e+06	9.26167e+06
Q61667	Histone H4 (Fragment) OS=Mus musculus OX=10090 PE=3 SV=1	FALSE	Mouse	Q61667		10	1	5732.49	378523			470183					531674					858974
TGME49_289680.P3208	transcript=TGME49_289680.R3208 | gene=TGME49_289680 | organism=Toxoplasma_gondii_ME49 | gene_product=ras-related protein RAB11A | transcript_product=ras-related protein RAB11A | location=TGME49_chrIX:3373629-3376956(-) | protein_length=219 | sequence_SO=chromosome | SO=protein_coding_gene | is_pseudo=false	FALSE	Toxo	TGME49_289680.P3208	Toxo	19	17	896.05	3.85799e+07	3.80445e+07	3.25378e+07	3.08477e+07	2.37161e+07	2.94111e+07	3.61794e+07	3.27489e+07	3.34505e+07	2.68721e+07	8.13865e+07	1.51562e+08	1.32669e+08	1.38787e+08	1.47087e+08	7.02411e+07	1.43065e+08	1.35483e+08	1.51771e+08	1.58011e+08	6.93262e+07	7.11276e+07	4.74661e+07	5.88568e+07	1.09202e+07	5.32738e+07	6.54385e+07	4.92902e+07	6.2862e+07	1.21613e+07	7.56917e+07	7.31218e+07	6.20254e+07	7.55178e+07	6.85431e+07	6.16403e+07	7.22172e+07	6.778e+07	8.75798e+07	7.71113e+07
Q99JX6	Annexin OS=Mus musculus OX=10090 GN=Anxa6 PE=2 SV=1	FALSE	Mouse	Q99JX6		26	1	333.91	1.92447e+06	2066293	1.6597e+06	450418	1.03586e+06	1.30054e+06	1.54017e+06	1.34947e+06	416732	1.21603e+06
Q3TG92	ACTC protein OS=Mus musculus OX=10090 GN=Actc1 PE=2 SV=1	FALSE	Mouse	Q3TG92		16	5	419.69	6.92485e+06	5.93915e+06	6.97371e+06	4.80355e+06	4.72528e+06	2.55355e+06	6.60951e+06	7.24382e+06	6.66677e+06	5.70159e+06	2.30577e+06	5.02444e+06	4.31887e+06	5.29434e+06	7.00696e+06	1.79914e+06	4.56345e+06	5.30431e+06	6.63273e+06	7.35495e+06	630047	378924	154560				222520			36554		739374	317390	253003	276676	351884	692503	429685	468327	527163
A5YM53	ITGAV protein OS=Homo sapiens OX=9606 GN=ITGAV PE=2 SV=1	FALSE	Human	A5YM53		22	3	351.08									471574		2.67912e+06	5.38289e+06	5.40889e+06	7.51914e+06	7.72037e+06	2.11351e+06	5.09815e+06	4395238	6.53202e+06	6.40411e+06		496810	533025	673799	137159		554288	767923	73449.5	235190	3.63441e+06	2.56121e+06	1.80743e+06	2.99127e+06	2.79779e+06	2.85032e+06	2.29503e+06	1.8804e+06	3.07204e+06	2.65477e+06
TGME49_225850-t26_1-p1	transcript=TGME49_225850-t26_1 | gene=TGME49_225850 | organism=Toxoplasma_gondii_ME49 | gene_product=peptidase, M28 family protein | transcript_product=peptidase, M28 family protein | location=TGME49_chrX:1998525-2009384(+) | protein_length=1555 | sequence_SO=chromosome | SO=protein_coding_gene | is_pseudo=false	FALSE	Toxo	TGME49_225850-t26_1-p1	Toxo	24	24	394.29	8.0628e+06	4.84104e+06	4.73478e+06	4.31944e+06	4.49429e+06	4.28129e+06	4.8197e+06	5.13092e+06	5.30929e+06	4.69534e+06	1.4875e+07	2.84438e+07	2.82379e+07	2.99738e+07	3.59091e+07	1.22191e+07	2.65459e+07	3.05338e+07	3.67553e+07	3.79047e+07	1.61592e+07	1.4833e+07	1.17319e+07	1.58367e+07	2.73792e+06	1.40379e+07	1.24229e+07	1.49528e+07	1.45292e+07	2.54466e+06	1.67888e+07	1.697e+07	1.12546e+07	1.68749e+07	1.63321e+07	1.43456e+07	1.7692e+07	1.2749e+07	2.16689e+07	2.06652e+07
Q9EQK5	Major vault protein OS=Mus musculus OX=10090 GN=Mvp PE=1 SV=4	FALSE	Mouse	Q9EQK5		19	6	300.81	1.06664e+06	764698	1.04469e+06	714314	676738	1.1968e+06	1.10097e+06	1.32791e+06	1.12924e+06	1.08947e+06	5.24906e+06	1.1365e+07	1.34722e+07	1.57648e+07	1.66145e+07	5.84648e+06	1.0007e+07	1.47841e+07	15816388	1.60243e+07	451759	459251		415379	77794.7	452975	355145	400583	338459	150255	385645	572573	419263	872923	653138	1.06088e+06	837796	509903	468027	641249
TGME49_275802-t26_1-p1	transcript=TGME49_275802-t26_1 | gene=TGME49_275802 | organism=Toxoplasma_gondii_ME49 | gene_product=SRP72 RNA-binding domain-containing protein | transcript_product=SRP72 RNA-binding domain-containing protein | location=TGME49_chrIII:219830-226957(-) | protein_length=730 | sequence_SO=chromosome | SO=protein_coding_gene | is_pseudo=false	FALSE	Toxo	TGME49_275802-t26_1-p1	Toxo	23	23	370.8	1.46627e+06	958786	798923	688539	428910	637949	626188	554112	924818	982257	2.24413e+07	5.01141e+07	4.5531e+07	5.3453e+07	6.53107e+07	2.33167e+07	50137920	4.95449e+07	6.03897e+07	7.32231e+07	6.73097e+06	4.99741e+06	7.74191e+06	1.33468e+07	6.26998e+06	7.6971e+06	7.11163e+06	9.1222e+06	1.43618e+07	6.93326e+06	4.72268e+06	3.40261e+06	3.94949e+06	4.20857e+06	4.70299e+06	3.35596e+06	3.6737e+06	3.5576e+06	4.22011e+06	5.73576e+06
TGME49_242070.P1730	transcript=TGME49_242070.R1730 | gene=TGME49_242070 | organism=Toxoplasma_gondii_ME49 | gene_product=cAMP-dependent protein kinase regulatory subunit 1 | transcript_product=cAMP-dependent protein kinase regulatory subunit 1 | location=TGME49_chrVI:1867801-1873176(-) | protein_length=385 | sequence_SO=chromosome | SO=protein_coding_gene | is_pseudo=false	FALSE	Toxo	TGME49_242070.P1730	Toxo	20	20	672.63	2.37133e+07	2.34724e+07	2.24066e+07	1.45689e+07	1.60765e+07	1.66322e+07	2.20274e+07	2.31811e+07	1.68684e+07	1.93154e+07	3.44125e+07	7.06486e+07	7.02751e+07	9.12325e+07	8.15205e+07	2.76603e+07	6.65521e+07	7.12986e+07	1.01456e+08	7.53712e+07	4.65632e+07	4.94668e+07	3.93919e+07	4.81271e+07	6.38382e+06	4.03391e+07	4.4883e+07	4.2591e+07	4.89134e+07	7.17579e+06	3.71192e+07	3.0649e+07	2.26454e+07	3.44291e+07	3.53876e+07	3.3775e+07	3.21074e+07	2.63055e+07	4.02029e+07	3.9624e+07
P04350	Tubulin beta-4A chain OS=Homo sapiens OX=9606 GN=TUBB4A PE=1 SV=2	FALSE	Human;Mouse	P04350		17	1	504.77		151373	71695.4	56402.3			70081.3		37608.8		773954	1.42192e+06	1.65368e+06	2.10774e+06	1.92709e+06	295310	961550	1.08714e+06	1.62433e+06	1.46588e+06	159071	331547	93662.9	159411		71531.4	103130	47490	67018.2		275667	292106	195198	402547	367355	199598	214116	109187	223666	253281
P0DOX7	Immunoglobulin kappa light chain OS=Homo sapiens OX=9606 PE=1 SV=1	FALSE	Human	P0DOX7		6	1	998.46	322122	415792	379586	629335	439842	395089	616792	450658	563787		289523	897221	1.01261e+06	1.68965e+06	1.09365e+06	448064	722207	1.26843e+06	1.73506e+06	1.28172e+06	348821	75818	328138	425388	195757	347693	105727	382230	431886	158075	478680	719948	544745	1.09771e+06	897654	2.91815e+06	893476	997408	1.385e+06	1.53414e+06
TGME49_213870-t26_1-p1	transcript=TGME49_213870-t26_1 | gene=TGME49_213870 | organism=Toxoplasma_gondii_ME49 | gene_product=UBA/TS-N domain-containing protein | transcript_product=UBA/TS-N domain-containing protein | location=TGME49_chrV:1389361-1399034(-) | protein_length=1071 | sequence_SO=chromosome | SO=protein_coding_gene | is_pseudo=false	FALSE	Toxo	TGME49_213870-t26_1-p1	Toxo	21	21	240.57	952479	546941	574481	417030	851259	742509	517230	745478	525129	1.24939e+06	5.46004e+06	1.24909e+07	9.59645e+06	1.18473e+07	1.50754e+07	4.27622e+06	1.05888e+07	1.29964e+07	1.45385e+07	1.51629e+07	2.21936e+07	1.58171e+07	1.4619e+07	2.3786e+07	6.15374e+06	2.14851e+07	1.77351e+07	1.82099e+07	2.5466e+07	6.68853e+06	2.05389e+06	1.08409e+06	942528	1.4018e+06	1.30209e+06	2.43616e+06	1.30426e+06	1.12403e+06	1.58337e+06	1.4009e+06
TGME49_288530-t26_1-p1	transcript=TGME49_288530-t26_1 | gene=TGME49_288530 | organism=Toxoplasma_gondii_ME49 | gene_product=NOL1/NOP2/sun family protein | transcript_product=NOL1/NOP2/sun family protein | location=TGME49_chrIX:2598483-2604286(+) | protein_length=804 | sequence_SO=chromosome | SO=protein_coding_gene | is_pseudo=false	FALSE	Toxo	TGME49_288530-t26_1-p1	Toxo	21	21	371.68	1.7076e+07	1.62047e+07	1.43865e+07	1.22529e+07	1.11882e+07	1.31406e+07	1.53028e+07	1.60836e+07	1.28631e+07	1.08716e+07	2.73947e+07	5.65981e+07	5.45004e+07	6.40808e+07	6.99027e+07	2.45176e+07	5.83485e+07	5.76917e+07	7.52619e+07	7.29686e+07	1.5972e+07	8.88066e+06	6.65075e+06	1.20034e+07	3.95626e+06	1.20914e+07	7.99387e+06	8.97304e+06	1.32873e+07	3.98446e+06	1.89583e+07	1.4934e+07	1.42386e+07	1.68447e+07	1.57369e+07	1.57977e+07	1.59028e+07	1.38916e+07	1.93338e+07	1.73836e+07
TGME49_258770.P2239	transcript=TGME49_258770.R2239 | gene=TGME49_258770 | organism=Toxoplasma_gondii_ME49 | gene_product=polypeptide n-acetylgalactosaminyltransferase 12, putative | transcript_product=polypeptide n-acetylgalactosaminyltransferase 12, putative | location=TGME49_chrVIIb:3194469-3201780(+) | protein_length=692 | sequence_SO=chromosome | SO=protein_coding_gene | is_pseudo=false	FALSE	Toxo	TGME49_258770.P2239	Toxo	23	23	457.79	3.26546e+06	3.95064e+06	3.49738e+06	1.99613e+06	2.75434e+06	2.83333e+06	2906613	3.44917e+06	1.96249e+06	3.02929e+06	1.92647e+07	3.99349e+07	3.70636e+07	4.62964e+07	5.27494e+07	1.45753e+07	3.88531e+07	3.91251e+07	5.0147e+07	5.25779e+07	1.69289e+07	1.59696e+07	1.27589e+07	1.64623e+07	2.77844e+06	1.3241e+07	1.44859e+07	1.24644e+07	1.55574e+07	2.84526e+06	2.10403e+07	1.74012e+07	1.3063e+07	2.07479e+07	1.85219e+07	1.6623e+07	1.67762e+07	1.48222e+07	2.24279e+07	1.97575e+07
TGME49_291960.P3255	transcript=TGME49_291960.R3255 | gene=TGME49_291960 | organism=Toxoplasma_gondii_ME49 | gene_product=rhoptry kinase family protein ROP40 (incomplete catalytic triad) | transcript_product=rhoptry kinase family protein ROP40 (incomplete catalytic triad) | location=TGME49_chrIX:4436506-4438065(+) | protein_length=519 | sequence_SO=chromosome | SO=protein_coding_gene | is_pseudo=false	FALSE	Toxo	TGME49_291960.P3255	Toxo	14	14	592.9	5.51163e+07	5.11903e+07	4.36686e+07	3.38683e+07	3.45834e+07	3.89981e+07	41525967	4.1232e+07	3.18783e+07	3.19939e+07	7.6804e+07	1.52713e+08	1.50644e+08	1.8703e+08	1.92942e+08	5.59271e+07	1.4296e+08	1.54599e+08	2.03055e+08	1.95037e+08	6.53142e+06	7.54262e+06	6.82412e+06	1.02052e+07	1.59741e+06	6.32331e+06	6.87024e+06	7.15479e+06	8.93509e+06	1.67345e+06	6.21808e+07	5.11015e+07	4.23428e+07	5.62751e+07	5.65588e+07	4.99266e+07	5.03084e+07	4.29262e+07	6.28833e+07	5.74746e+07
TGME49_263090.P2444	transcript=TGME49_263090.R2444 | gene=TGME49_263090 | organism=Toxoplasma_gondii_ME49 | gene_product=14-3-3 protein | transcript_product=14-3-3 protein | location=TGME49_chrVIIb:813322-815788(+) | protein_length=266 | sequence_SO=chromosome | SO=protein_coding_gene | is_pseudo=false	FALSE	Toxo	TGME49_263090.P2444	Toxo	17	15	398.76	4142293	4.13029e+06	4.0767e+06	2.05649e+06	4.84367e+06	3.62048e+06	1.48932e+06	4.73845e+06	4.95861e+06	2.93391e+06	2.29093e+07	4.23972e+07	5.60908e+07	6.03823e+07	5.49479e+07	2.25561e+07	4.38299e+07	5.73374e+07	7.58035e+07	6.25952e+07	2.2901e+07	1.98554e+07	2.10682e+07	2.51434e+07	3.09404e+06	1.86136e+07	2.45751e+07	2.85316e+07	2.86951e+07	5.0171e+06	2.70023e+07	2.63419e+07	1.84721e+07	2.2472e+07	2.87766e+07	2.23546e+07	2.90346e+07	1.93418e+07	2.85883e+07	3.3041e+07
Q02539	Histone H1.1 OS=Homo sapiens OX=9606 GN=H1-1 PE=1 SV=3	FALSE	Human	Q02539		10	4	629.9										208535	279044	1.08549e+06	2.81119e+06	2.9741e+06	2.84119e+06	294087	2.34083e+06	3.3706e+06	2.40405e+06	3.32513e+06	334833	261003	56234.6	227198	47351.4	190839	170128		302504	100557	3.94087e+07	3.44426e+07	2.41672e+07	3.15469e+07	3.53655e+07	3.41082e+07	3.58274e+07	2.93717e+07	3.78808e+07	4.23642e+07
A0A8V8TNX9	Pyruvate kinase OS=Homo sapiens OX=9606 GN=PKM PE=1 SV=1	FALSE	Human	A0A8V8TNX9		22	4	403.32											3.56971e+06	8.77318e+06	9.80825e+06	1.20837e+07	1.28944e+07	3.44815e+06	9.07059e+06	9.53377e+06	1.20551e+07	12020856										43156.3	3.13612e+06	2.71904e+06	2.58311e+06	4.31255e+06	4.29785e+06	3.74484e+06	3.49935e+06	2.83028e+06	4.7885e+06	5.03949e+06
TGME49_263700-t26_1-p1	transcript=TGME49_263700-t26_1 | gene=TGME49_263700 | organism=Toxoplasma_gondii_ME49 | gene_product=ribosomal protein RPS14 | transcript_product=ribosomal protein RPS14 | location=TGME49_chrVIIb:385908-387618(+) | protein_length=156 | sequence_SO=chromosome | SO=protein_coding_gene | is_pseudo=false	FALSE	Toxo	TGME49_263700-t26_1-p1	Toxo	10	9	1114.02	7.31901e+07	6.4048e+07	5.961e+07	5.88037e+07	4.63443e+07	6.15759e+07	6.43746e+07	6.52554e+07	6.57103e+07	5.52967e+07	2.11266e+08	4.30718e+08	4.08733e+08	4.53236e+08	5.47922e+08	1.90678e+08	4.61654e+08	4.572e+08	5.31445e+08	5.93872e+08	3.14601e+07	2.85772e+07	2.9308e+07	4.03e+07	1.00482e+07	2.78242e+07	2.87302e+07	3.27185e+07	4.72839e+07	1.20144e+07	2.59389e+08	2.28057e+08	1.91734e+08	2.44617e+08	2.50542e+08	2.04916e+08	2.37195e+08	2.12538e+08	2.91018e+08	2.92577e+08
TGME49_240980-t26_1-p1	transcript=TGME49_240980-t26_1 | gene=TGME49_240980 | organism=Toxoplasma_gondii_ME49 | gene_product=WD repeat-containing protein | transcript_product=WD repeat-containing protein | location=TGME49_chrVI:1603067-1612164(+) | protein_length=1420 | sequence_SO=chromosome | SO=protein_coding_gene | is_pseudo=false	FALSE	Toxo	TGME49_240980-t26_1-p1	Toxo	24	24	201.7		32373				180464	235148	777486	280938	255231	1.19499e+06	4.65663e+06	3.77161e+06	5.58579e+06	4.14867e+06	295480	2.59136e+06	2.84816e+06	4.56646e+06	2.1176e+06	2.85792e+07	1.34407e+07	1.15507e+07	2.53195e+07	5.89903e+06	2.62495e+07	1.37634e+07	2.00168e+07	2.6247e+07	5.84192e+06	1.5992e+06	2.49536e+06	767331	1.99783e+06	1.89083e+06	1.74876e+06	2.60594e+06	663058	1.18927e+06	3.72527e+06
TGME49_292220-t26_1-p1	transcript=TGME49_292220-t26_1 | gene=TGME49_292220 | organism=Toxoplasma_gondii_ME49 | gene_product=PCI domain-containing protein | transcript_product=PCI domain-containing protein | location=TGME49_chrIX:4617149-4624014(+) | protein_length=558 | sequence_SO=chromosome | SO=protein_coding_gene | is_pseudo=false	FALSE	Toxo	TGME49_292220-t26_1-p1	Toxo	17	17	734.34	2.86266e+07	2.92887e+07	2.52473e+07	2.06353e+07	2.03679e+07	3.00253e+07	2.88124e+07	2.67017e+07	2.38002e+07	2.34178e+07	3.19859e+07	6.59436e+07	6.9213e+07	8.45027e+07	8.90628e+07	2.82511e+07	6.19798e+07	6.89301e+07	9.40931e+07	9.28611e+07	5.01777e+07	2.96239e+07	2.84574e+07	3.57581e+07	8.37908e+06	4.00328e+07	29214351	2.73969e+07	3.53715e+07	9.04333e+06	2.58197e+07	2.12132e+07	2.00119e+07	2.52224e+07	2.1188e+07	2.03726e+07	19018519	2.06411e+07	2.57529e+07	2.35947e+07
TGME49_248290.P1880	transcript=TGME49_248290.R1880 | gene=TGME49_248290 | organism=Toxoplasma_gondii_ME49 | gene_product=WD domain, G-beta repeat-containing protein | transcript_product=WD domain, G-beta repeat-containing protein | location=TGME49_chrXII:3780569-3793153(+) | protein_length=3345 | sequence_SO=chromosome | SO=protein_coding_gene | is_pseudo=false	FALSE	Toxo	TGME49_248290.P1880	Toxo	25	25	199.76	1.74581e+06	1.5557e+06	1.32003e+06	1.59902e+06	775517	1.51372e+06	1.44431e+06	1.64069e+06	1.3785e+06	1.15143e+06	1.18731e+07	2.1935e+07	2.14803e+07	2.85666e+07	2.93251e+07	1.02175e+07	1.98836e+07	2.20625e+07	3.11912e+07	2.88283e+07	3.25587e+06	2.08252e+06	2.56838e+06	3.81169e+06	1.31918e+06	1.75226e+06	1.33994e+06	1.07716e+06	2.00707e+06	1.40756e+06	6.16186e+06	5.4119e+06	4.73701e+06	5.88012e+06	5.93497e+06	4.79765e+06	5.30096e+06	4.67683e+06	5.567e+06	6.13706e+06
TGME49_317720-t26_1-p1	transcript=TGME49_317720-t26_1 | gene=TGME49_317720 | organism=Toxoplasma_gondii_ME49 | gene_product=eukaryotic translation initiation factor 3 subunit 7, putative | transcript_product=eukaryotic translation initiation factor 3 subunit 7, putative | location=TGME49_chrIV:2669610-2676153(+) | protein_length=609 | sequence_SO=chromosome | SO=protein_coding_gene | is_pseudo=false	FALSE	Toxo	TGME49_317720-t26_1-p1	Toxo	18	18	638.48	2.21579e+07	2.17446e+07	2.02531e+07	1.45936e+07	1.39046e+07	1.54304e+07	1.9153e+07	1.84978e+07	1.48109e+07	1.50236e+07	1.81024e+07	3.61114e+07	3.26685e+07	3.82013e+07	4.55744e+07	1.47731e+07	3.53411e+07	34828099	4.46212e+07	4.91597e+07	2.72599e+07	2.28761e+07	1.94155e+07	2.99938e+07	7.8197e+06	2.16416e+07	2.00513e+07	2.08965e+07	3.43936e+07	9.64973e+06	2.88429e+07	2.48443e+07	2.04401e+07	2.48858e+07	2.29716e+07	2.22043e+07	2.43636e+07	2.18753e+07	2.74469e+07	2.62079e+07
TGME49_289330-t26_1-p1	transcript=TGME49_289330-t26_1 | gene=TGME49_289330 | organism=Toxoplasma_gondii_ME49 | gene_product=ubiquitin carboxyl-terminal hydrolase family 2 protein | transcript_product=ubiquitin carboxyl-terminal hydrolase family 2 protein | location=TGME49_chrIX:3196200-3208299(+) | protein_length=2297 | sequence_SO=chromosome | SO=protein_coding_gene | is_pseudo=false	FALSE	Toxo	TGME49_289330-t26_1-p1	Toxo	28	28	105.6	5.3978e+06	6.536e+06	5.14855e+06	5.03683e+06	5.21265e+06	4.98947e+06	7.4394e+06	5.40773e+06	5.47749e+06	5.50843e+06	1.36415e+07	3.09893e+07	2.98769e+07	3.91007e+07	3.74913e+07	1.1991e+07	2.72911e+07	3.23145e+07	4.50693e+07	4.43616e+07	2.1246e+07	1.56142e+07	1.41871e+07	2.53332e+07	6.49883e+06	2.06172e+07	15358105	1.72542e+07	2.33352e+07	7.2433e+06	7.39773e+06	7.55261e+06	7.13405e+06	9.7654e+06	7.69477e+06	8.46179e+06	8.30204e+06	7.52718e+06	9.82354e+06	9568451
TGME49_228190.P1281	transcript=TGME49_228190.R1281 | gene=TGME49_228190 | organism=Toxoplasma_gondii_ME49 | gene_product=eukaryotic initiation factor-3, subunit 5, putative | transcript_product=eukaryotic initiation factor-3, subunit 5, putative | location=TGME49_chrX:505019-507250(+) | protein_length=346 | sequence_SO=chromosome | SO=protein_coding_gene | is_pseudo=false	FALSE	Toxo	TGME49_228190.P1281	Toxo	13	13	475.87	2.32547e+07	2.48725e+07	2.28702e+07	1.73337e+07	1.75732e+07	1.72634e+07	2.08761e+07	2.37777e+07	1.97937e+07	1.91402e+07	4.44216e+07	7.38602e+07	7.78123e+07	9.02857e+07	9.16193e+07	3.98643e+07	8.11907e+07	7.72917e+07	1.03107e+08	9.5427e+07	1.96068e+08	6.7477e+07	6.06099e+07	9.02396e+07	3.46566e+07	1.59445e+08	6.96932e+07	6.93069e+07	9.64785e+07	3.84436e+07	4.54062e+07	3.47347e+07	3.33878e+07	3.9443e+07	3.89434e+07	3.88123e+07	3.69129e+07	3.69729e+07	4.38908e+07	4.35337e+07
TGME49_232190.P1451	transcript=TGME49_232190.R1451 | gene=TGME49_232190 | organism=Toxoplasma_gondii_ME49 | gene_product=Sec7 domain-containing protein | transcript_product=Sec7 domain-containing protein | location=TGME49_chrVIII:1933235-1948759(+) | protein_length=3294 | sequence_SO=chromosome | SO=protein_coding_gene | is_pseudo=false	FALSE	Toxo	TGME49_232190.P1451	Toxo	21	21	238.18	694555	620225	1.26008e+06	867679	993116	1.04409e+06	965829	1.57041e+06	1.19261e+06	1.20702e+06	1.23066e+07	2.04452e+07	1.78928e+07	2.50618e+07	2.30807e+07	9.44079e+06	1.97322e+07	2.1655e+07	2.61602e+07	2.79646e+07	5.9256e+06	3.71539e+06	3.94545e+06	4.24705e+06	1.46863e+06	4.47924e+06	3.94672e+06	2.6498e+06	3.24595e+06	1.29438e+06	3.71329e+06	2.71276e+06	2.65443e+06	3.56104e+06	2.8323e+06	3.54249e+06	3.76732e+06	2.16933e+06	4.23771e+06	4.48272e+06
A0A0B8RT95	60S ribosomal protein L4 OS=Sus scrofa domesticus OX=9825 GN=RPL4 PE=3 SV=1	FALSE		A0A0B8RT95	Pig	17	1	429.64			31759.8		27370	122886	30763.6	233119	170689		192379	326118	96637		60669.9			210183			348154	327696	303183	402980	137669	229824	292697	349867	440375	176162				51405.8	77804.2	56619.9	80880.6
TGME49_232340.P1459	transcript=TGME49_232340.R1459 | gene=TGME49_232340 | organism=Toxoplasma_gondii_ME49 | gene_product=protein phosphatase PPM2A | transcript_product=protein phosphatase PPM2A | location=TGME49_chrVIII:2019118-2023951(-) | protein_length=546 | sequence_SO=chromosome | SO=protein_coding_gene | is_pseudo=false	FALSE	Toxo	TGME49_232340.P1459	Toxo	20	20	208.17	2.3599e+06	993043	1.44573e+06	1.16703e+06	1.36957e+06	1.66199e+06	1.90915e+06	2.67282e+06	2.35136e+06	2.19495e+06	4.95662e+06	6.05005e+06	4.59921e+06	7.54668e+06	8.69815e+06	2.95858e+06	6.99551e+06	6.73037e+06	8.46819e+06	8.95125e+06	8.92896e+07	8.01558e+07	7.33197e+07	8.53294e+07	1.46377e+07	7.73477e+07	8.00153e+07	7.89953e+07	9.12381e+07	1.69112e+07	4.01774e+06	2.87648e+06	3.14998e+06	3.09806e+06	3.08878e+06	4.46144e+06	2.75186e+06	2.63278e+06	4.07109e+06	4.18223e+06
Q6MZX7	Uncharacterized protein DKFZp686M24218 OS=Homo sapiens OX=9606 GN=DKFZp686M24218 PE=2 SV=1	FALSE	Human	Q6MZX7		11	7	868.77	6.28441e+07	6.26056e+07	5.51784e+07	5.32271e+07	4.1567e+07	5.59911e+07	6.54178e+07	6.00352e+07	5.97911e+07	5.01064e+07	3.39614e+07	8.15881e+07	7.69928e+07	8.61807e+07	1.01658e+08	3.1514e+07	8.22144e+07	6.92991e+07	1.00451e+08	1.03464e+08	1.04394e+07	2.05061e+07	1.45283e+07	1.57877e+07	1.48647e+06	1.195e+07	1.63028e+07	1.64744e+07	1.93092e+07	1.87775e+06	6.59185e+07	6.52449e+07	5.19483e+07	6.86864e+07	6.41175e+07	5.7118e+07	7.28461e+07	6.24162e+07	8.1392e+07	7.29063e+07
TGME49_284560-t26_1-p1	transcript=TGME49_284560-t26_1 | gene=TGME49_284560 | organism=Toxoplasma_gondii_ME49 | gene_product=ribosomal protein RPL9 | transcript_product=ribosomal protein RPL9 | location=TGME49_chrV:2713061-2715476(+) | protein_length=190 | sequence_SO=chromosome | SO=protein_coding_gene | is_pseudo=false	FALSE	Toxo	TGME49_284560-t26_1-p1	Toxo	11	11	1312.71	2.96518e+08	2.71639e+08	2.44116e+08	2.30186e+08	1.73545e+08	2.11863e+08	2.53644e+08	2.27226e+08	2.62931e+08	1.97997e+08	4.5212e+08	7.9374e+08	7.67736e+08	9.31056e+08	9.17965e+08	3.69152e+08	7.92583e+08	7.8973e+08	1.01989e+09	1.00079e+09	7.00963e+07	6.90382e+07	6.72631e+07	8.52857e+07	2.39162e+07	5.06732e+07	6.5077e+07	7.13513e+07	9.79888e+07	2.63469e+07	5.93213e+08	5.80759e+08	4.54367e+08	5.20187e+08	5.58244e+08	4.54004e+08	5.54897e+08	4.97404e+08	6.10224e+08	6.03389e+08
TGME49_293900.P3339	transcript=TGME49_293900.R3339 | gene=TGME49_293900 | organism=Toxoplasma_gondii_ME49 | gene_product=sporozoite protein with an altered thrombospondin repeat SPATR | transcript_product=sporozoite protein with an altered thrombospondin repeat SPATR | location=TGME49_chrIa:634317-638810(+) | protein_length=534 | sequence_SO=chromosome | SO=protein_coding_gene | is_pseudo=false	FALSE	Toxo	TGME49_293900.P3339	Toxo	14	14	464.97	2.92295e+07	3.36937e+07	2.95697e+07	2.19254e+07	2.75923e+07	2.4495e+07	3.27338e+07	3.08593e+07	2.4166e+07	3.08485e+07	2.30801e+07	4.52202e+07	4.37698e+07	6.07699e+07	5.74899e+07	1.93119e+07	4.86926e+07	4.93425e+07	7.65363e+07	6.34648e+07	3.18475e+06	3.62806e+06	2.49908e+06	2.02039e+06	496125	1.85223e+06	3.05103e+06	2.47224e+06	2.31711e+06	425968	2.97589e+07	2.41265e+07	1.96284e+07	2.79807e+07	2.79525e+07	2.73886e+07	2.57958e+07	2.15386e+07	3.33443e+07	3.00692e+07
TGME49_232440-t26_1-p1	transcript=TGME49_232440-t26_1 | gene=TGME49_232440 | organism=Toxoplasma_gondii_ME49 | gene_product=Brf1p family coiled coil protein | transcript_product=Brf1p family coiled coil protein | location=TGME49_chrVIII:2095932-2100571(+) | protein_length=468 | sequence_SO=chromosome | SO=protein_coding_gene | is_pseudo=false	FALSE	Toxo	TGME49_232440-t26_1-p1	Toxo	19	19	186.62	543670	391735	776280	784632	137758	315032		62021	238919	190113	2.55188e+06	6.31636e+06	4.58438e+06	3.85848e+06	5.76044e+06	1.89649e+06	5.09039e+06	5.15776e+06	6.00389e+06	7.1245e+06	9.55451e+07	9.0766e+07	7.75096e+07	8.7091e+07	1.29527e+07	7.21881e+07	8.47203e+07	8.1207e+07	9.34376e+07	1.59504e+07	2.23646e+06	1.25244e+06	1.57038e+06	2.24314e+06	2.18441e+06	1.39962e+06	732137	929400	1.54489e+06	2.22345e+06
P17301	Integrin alpha-2 OS=Homo sapiens OX=9606 GN=ITGA2 PE=1 SV=2	FALSE	Human	P17301		19	18	251.26	319081	112722	308167		97862.3	587072	652390	143187	619033	341505	1.23486e+07	2.19138e+07	2.52915e+07	2.80526e+07	2.9908e+07	9.24279e+06	2.21675e+07	2.32399e+07	3.14029e+07	2.8655e+07	6.6316e+07	7.79772e+07	6.62363e+07	7.41391e+07	1.06082e+07	5.84768e+07	7.8198e+07	7.24511e+07	7.80539e+07	1.11801e+07	3.67727e+06	3.22579e+06	2.56782e+06	4.35508e+06	3.47422e+06	3.87378e+06	4.36363e+06	4.26746e+06	5.34173e+06	3.78227e+06
TGME49_267810-t26_1-p1	transcript=TGME49_267810-t26_1 | gene=TGME49_267810 | organism=Toxoplasma_gondii_ME49 | gene_product=ras-related protein RAB5A | transcript_product=ras-related protein RAB5A | location=TGME49_chrIX:340233-343561(+) | protein_length=241 | sequence_SO=chromosome | SO=protein_coding_gene | is_pseudo=false	FALSE	Toxo	TGME49_267810-t26_1-p1	Toxo	14	13	774.74	1.49169e+07	1.35137e+07	1.23299e+07	1.2439e+07	1.00165e+07	1.19842e+07	1.55598e+07	8.96106e+06	1.31743e+07	7.06046e+06	4.4398e+07	8.72879e+07	7.77428e+07	9.74132e+07	1.02996e+08	3.98812e+07	9.05289e+07	9.02834e+07	1.09961e+08	1.08441e+08	2.251e+07	2.04969e+07	1.67254e+07	2.07227e+07	3.97084e+06	1.89402e+07	1.98994e+07	1.78818e+07	2.32503e+07	4.6402e+06	3.55483e+07	3.25257e+07	2.58235e+07	3.31404e+07	3.41659e+07	3.01632e+07	3.45246e+07	3.06554e+07	4.17127e+07	3.9883e+07
TGME49_247195.P1845	transcript=TGME49_247195.R1845 | gene=TGME49_247195 | organism=Toxoplasma_gondii_ME49 | gene_product=rhoptry discharge factor RDF1 | transcript_product=rhoptry discharge factor RDF1 | location=TGME49_chrXII:3145218-3175514(-) | protein_length=2924 | sequence_SO=chromosome | SO=protein_coding_gene | is_pseudo=false	FALSE	Toxo	TGME49_247195.P1845	Toxo	20	20	282.22	4.68645e+06	5.25828e+06	4.02621e+06	3.87409e+06	4.71936e+06	4.38159e+06	5.45487e+06	5.6746e+06	3.40175e+06	4.29001e+06	1.28122e+07	2.69416e+07	3.01078e+07	4.00497e+07	4.25459e+07	1.22507e+07	2.87313e+07	3.01776e+07	4.24613e+07	4.27408e+07	7.23381e+06	6.30709e+06	5.9818e+06	6.55773e+06	1.52851e+06	8.05083e+06	5.53347e+06	6.75544e+06	8.32011e+06	1.81476e+06	1.93383e+07	1.16158e+07	1.32828e+07	1.82816e+07	1.93971e+07	1.88722e+07	1.29916e+07	1.39734e+07	1.93118e+07	1.91905e+07
TGME49_266970.P2591	transcript=TGME49_266970.R2591 | gene=TGME49_266970 | organism=Toxoplasma_gondii_ME49 | gene_product=ubiquitin family protein | transcript_product=ubiquitin family protein | location=TGME49_chrIX:864770-866762(+) | protein_length=306 | sequence_SO=chromosome | SO=protein_coding_gene | is_pseudo=false	FALSE	Toxo	TGME49_266970.P2591	Toxo	14	14	648.98	2.1184e+07	2.35336e+07	2.07939e+07	1.86147e+07	1.57397e+07	1.98159e+07	2.60341e+07	2.20238e+07	1.97757e+07	1.94208e+07	4.46288e+07	9.14103e+07	9.16846e+07	1.04693e+08	1.1002e+08	4.09004e+07	9.16424e+07	9.49511e+07	1.19138e+08	1.15237e+08	2.87833e+07	3.02703e+07	2.82931e+07	3.16743e+07	4.29247e+06	2.6891e+07	3.18917e+07	3.08186e+07	3.39382e+07	4.44731e+06	5.39984e+07	4.57742e+07	3.54436e+07	4.93545e+07	4.82888e+07	4.74766e+07	4.80766e+07	4.06645e+07	5.95109e+07	55787318
TGME49_312090-t26_1-p1	transcript=TGME49_312090-t26_1 | gene=TGME49_312090 | organism=Toxoplasma_gondii_ME49 | gene_product=ribosomal protein RPL23 | transcript_product=ribosomal protein RPL23 | location=TGME49_chrXI:2419184-2421277(-) | protein_length=139 | sequence_SO=chromosome | SO=protein_coding_gene | is_pseudo=false	FALSE	Toxo	TGME49_312090-t26_1-p1	Toxo	12	12	1049.68	1.1113e+08	1.24137e+08	1.07991e+08	8.1708e+07	9.31768e+07	9.33843e+07	1.22004e+08	1.09063e+08	7.83802e+07	9.21721e+07	2.46827e+08	4.78588e+08	4.02695e+08	5.7883e+08	5.24903e+08	2.15209e+08	4.85183e+08	3.87503e+08	5.6952e+08	4.98825e+08	4.55673e+07	45205235	4.24053e+07	6.87154e+07	2.61071e+07	3.75165e+07	4.08601e+07	4.38889e+07	6.48497e+07	2.68108e+07	3.27667e+08	338246839	2.60125e+08	3.58494e+08	3.6808e+08	3.05941e+08	3.08219e+08	2.69579e+08	3.67069e+08	3.67903e+08
TGME49_262920.P2432	transcript=TGME49_262920.R2432 | gene=TGME49_262920 | organism=Toxoplasma_gondii_ME49 | gene_product=serine protease DegP | transcript_product=serine protease DegP | location=TGME49_chrVIIb:922803-931563(+) | protein_length=972 | sequence_SO=chromosome | SO=protein_coding_gene | is_pseudo=false	FALSE	Toxo	TGME49_262920.P2432	Toxo	20	20	308.54	8.77876e+06	8.75806e+06	6.20723e+06	7.91451e+06	5.92312e+06	7.49019e+06	8.64595e+06	7.88745e+06	7.99979e+06	6.96936e+06	1.37297e+07	3.07065e+07	2.95535e+07	3.36084e+07	3.80407e+07	1.24554e+07	2.79005e+07	2.96836e+07	3.86668e+07	3.98325e+07	4.51858e+06	6.09066e+06	6.96563e+06	7.76427e+06	1.56662e+06	5.04803e+06	6.81573e+06	6.70067e+06	8.44046e+06	1.83797e+06	6.89247e+06	7.91866e+06	7.2925e+06	1.03199e+07	8.66187e+06	7.79548e+06	9.58908e+06	7.30832e+06	9.9555e+06	1.15155e+07
TGME49_277500-t26_1-p1	transcript=TGME49_277500-t26_1 | gene=TGME49_277500 | organism=Toxoplasma_gondii_ME49 | gene_product=26S proteasome regulatory subunit 7, putative | transcript_product=26S proteasome regulatory subunit 7, putative | location=TGME49_chrXII:6660694-6665364(+) | protein_length=476 | sequence_SO=chromosome | SO=protein_coding_gene | is_pseudo=false	FALSE	Toxo	TGME49_277500-t26_1-p1	Toxo	21	20	475.37	2.19791e+07	2.1324e+07	1.74215e+07	1.50628e+07	1.39834e+07	1.63687e+07	1.92408e+07	1.71163e+07	1.64486e+07	1.50589e+07	2.72654e+07	5.92797e+07	5.29863e+07	5.92314e+07	6.9028e+07	2.17779e+07	5.52627e+07	5.3191e+07	6.5024e+07	6.75033e+07	4.00435e+07	3.10513e+07	2.61246e+07	3.36779e+07	8.37329e+06	3.25975e+07	2.68509e+07	2.85305e+07	3.9387e+07	9.5233e+06	2.04315e+07	1.63768e+07	1.20184e+07	1.70243e+07	1.54832e+07	1.62105e+07	1.81932e+07	1.58481e+07	1.71174e+07	1.71723e+07
A0A7P0TA35	Protein disulfide-isomerase OS=Homo sapiens OX=9606 GN=P4HB PE=1 SV=1	FALSE	Human	A0A7P0TA35		19	19	237.03	3.0066e+06	3075102	2.81215e+06	2.74927e+06	1.88076e+06	2.77792e+06	2.74665e+06	5.76098e+06	3.68291e+06	2.38496e+06	7.04073e+06	1.28225e+07	1.15993e+07	1.41136e+07	1.50247e+07	4.45747e+06	1.11587e+07	1.09745e+07	1.72009e+07	1.29229e+07	7.22266e+07	6.20114e+07	5.74041e+07	7.13939e+07	1.35714e+07	5.59897e+07	5.99012e+07	6.0592e+07	7.36254e+07	1.53308e+07	3.66036e+06	1.51014e+06	1.5453e+06	2.02721e+06	1.53295e+06	2.91903e+06	1.6098e+06	1.7041e+06	2.64174e+06	1.63974e+06
Q7YR26	DNA topoisomerase 1 OS=Chlorocebus aethiops OX=9534 GN=TOP1 PE=2 SV=1	FALSE		Q7YR26	Monkey	24	4	332.09									223736			47539.2									32834	57618.4	35633.9				112018			23127.2	1.42333e+07	1.37531e+07	1.20291e+07	1.44075e+07	1.56355e+07	1.46825e+07	1.61264e+07	1.41862e+07	1.74716e+07	1.7749e+07
TGME49_230350.P1365	transcript=TGME49_230350.R1365 | gene=TGME49_230350 | organism=Toxoplasma_gondii_ME49 | gene_product=rhoptry neck protein RON11 | transcript_product=rhoptry neck protein RON11 | location=TGME49_chrVIII:721613-733619(-) | protein_length=1254 | sequence_SO=chromosome | SO=protein_coding_gene | is_pseudo=false	FALSE	Toxo	TGME49_230350.P1365	Toxo	18	18	428.75	2.51308e+06	3.36128e+06	2.48347e+06	2.25686e+06	2.5751e+06	2.37719e+06	2.43185e+06	3.20995e+06	2.0264e+06	1.73331e+06	1.008e+07	2.24739e+07	23222542	1.63938e+08	2.83664e+07	9.27155e+06	2.30613e+07	1.85381e+07	2.15903e+08	2.46066e+07	1.95789e+07	2.16309e+07	1.83429e+07	2.24836e+07	2.71673e+06	1.78503e+07	2.28318e+07	2.18924e+07	2.39489e+07	3.42143e+06	8.77708e+06	5.27664e+06	6.84275e+06	7.29135e+06	1.00233e+07	9.23471e+06	9.31997e+06	7.85651e+06	1.08558e+07	9.47107e+06
TGME49_256770-t26_1-p1	transcript=TGME49_256770-t26_1 | gene=TGME49_256770 | organism=Toxoplasma_gondii_ME49 | gene_product=eukaryotic translation initiation factor 4A, isoform 3, putative | transcript_product=eukaryotic translation initiation factor 4A, isoform 3, putative | location=TGME49_chrVIIb:4476055-4479046(+) | protein_length=395 | sequence_SO=chromosome | SO=protein_coding_gene | is_pseudo=false	FALSE	Toxo	TGME49_256770-t26_1-p1	Toxo	16	16	514.27	1.52604e+07	1.47863e+07	1.15396e+07	1.07249e+07	1.07269e+07	1.1595e+07	1.33061e+07	1.33129e+07	1.04406e+07	9.82134e+06	4.48115e+07	8.09242e+07	8.49247e+07	9.81955e+07	1.09568e+08	3.98296e+07	8.35905e+07	81453879	1.12048e+08	1.15936e+08	9.58888e+06	9.85426e+06	7.08824e+06	1.1703e+07	2.77678e+06	8.62326e+06	8.51942e+06	8.13646e+06	1.2132e+07	3.14476e+06	4.83135e+07	4.3954e+07	3.15913e+07	4.40973e+07	4.66476e+07	3.9652e+07	4.31302e+07	3.97571e+07	5.18971e+07	4.7645e+07
A0A7I2V599	60 kDa heat shock protein, mitochondrial OS=Homo sapiens OX=9606 GN=HSPD1 PE=1 SV=1	FALSE	Human	A0A7I2V599		20	3	313.78		113822			111439						1.09489e+06	1.85374e+06	1.98394e+06	2.1431e+06	2.1039e+06	820259	2032384	1.56042e+06	2.9753e+06	2203067	1.76112e+06	2.13149e+06	1.20859e+06	1.61424e+06	308609	1.12736e+06	1.20061e+06	707674	1.42282e+06	130388	374716	374924	212273	437082	388281
TGME49_206670-t26_1-p1	transcript=TGME49_206670-t26_1 | gene=TGME49_206670 | organism=Toxoplasma_gondii_ME49 | gene_product=RNA recognition motif-containing protein | transcript_product=RNA recognition motif-containing protein | location=TGME49_chrVIIa:730293-739354(-) | protein_length=2071 | sequence_SO=chromosome | SO=protein_coding_gene | is_pseudo=false	FALSE	Toxo	TGME49_206670-t26_1-p1	Toxo	25	25	162.97	60607.4	311985	809661	306874	86237	607708	764722	549302	680682		1.12649e+06	2.2823e+06	1.1229e+06	1.26605e+06	2.61256e+06	697065	1.45279e+06	568430	1.58159e+06	1.98707e+06	3.25397e+07	1.6415e+07	1.81438e+07	2.51561e+07	7.22578e+06	2.88151e+07	1.52327e+07	1.92825e+07	2.85071e+07	8.90305e+06	423281	555719	390720	418309	230970	566312	357884		364748	177442
TGME49_204340.P548	transcript=TGME49_204340.R548 | gene=TGME49_204340 | organism=Toxoplasma_gondii_ME49 | gene_product=dense granule protein GRA54 | transcript_product=dense granule protein GRA54 | location=TGME49_chrVIIa:1869394-1873887(-) | protein_length=877 | sequence_SO=chromosome | SO=protein_coding_gene | is_pseudo=false	FALSE	Toxo	TGME49_204340.P548	Toxo	16	16	320.63	6.15861e+06	4.86509e+06	4.79677e+06	4.39702e+06	2.98735e+06	4.91151e+06	4.31508e+06	4.30739e+06	3.3461e+06	2.89909e+06	1.63805e+07	3.07385e+07	3.5315e+07	3.45069e+07	4.1389e+07	1.46766e+07	3.42943e+07	3.19249e+07	4.00903e+07	3.98724e+07	1.1993e+07	1.00988e+07	8.84426e+06	1.15628e+07	2.02764e+06	1.05214e+07	9.58014e+06	1.086e+07	1.32704e+07	2.29721e+06	2.45942e+07	1.95796e+07	1.61442e+07	2.25968e+07	2.18785e+07	1.95244e+07	2.06715e+07	1.87432e+07	2.53818e+07	2.50985e+07
TGME49_297880.P3423	transcript=TGME49_297880.R3423 | gene=TGME49_297880 | organism=Toxoplasma_gondii_ME49 | gene_product=dense granule protein GRA23 | transcript_product=dense granule protein GRA23 | location=TGME49_chrII:2093540-2094542(-) | protein_length=219 | sequence_SO=chromosome | SO=protein_coding_gene | is_pseudo=false	FALSE	Toxo	TGME49_297880.P3423	Toxo	10	10	716.79	1.1844e+07	1.06583e+07	7.11966e+06	6.77444e+06	5.40554e+06	8.76501e+06	8.89073e+06	6.95296e+06	8.16696e+06	6.17021e+06	8.47506e+07	1.75866e+08	1.75687e+08	2.60574e+08	2.06617e+08	6.84861e+07	1.60938e+08	1.72547e+08	255739212	2.10926e+08	5.04552e+07	4.71367e+07	3.35869e+07	4.75124e+07	6.88306e+06	4.18359e+07	4.03044e+07	3.31004e+07	4.41581e+07	5.92249e+06	4.24256e+07	3.73328e+07	2.69738e+07	4.39321e+07	3.98996e+07	3.46192e+07	3.60752e+07	2.73898e+07	4.18145e+07	4.41794e+07
Q9JKR6	Hypoxia up-regulated protein 1 OS=Mus musculus OX=10090 GN=Hyou1 PE=1 SV=1	FALSE	Mouse	Q9JKR6		15	5	216.23	158948	505839	460441	201106	605087	172912	691806	332681	180557	432526	177598	448182		499611	407333	134139	614685	274975	218715	354838	5.5967e+06	4.53958e+06	4.17557e+06	7.10601e+06	2.59606e+06	5.2549e+06	4.29057e+06	4.62123e+06	7.18239e+06	2.95095e+06	338307	393509	341937	571108	486176	417371	192573	156788	764424	467601
TGME49_309820-t26_1-p1	transcript=TGME49_309820-t26_1 | gene=TGME49_309820 | organism=Toxoplasma_gondii_ME49 | gene_product=ribosomal protein RPL11 | transcript_product=ribosomal protein RPL11 | location=TGME49_chrXI:830503-832124(+) | protein_length=175 | sequence_SO=chromosome | SO=protein_coding_gene | is_pseudo=false	FALSE	Toxo	TGME49_309820-t26_1-p1	Toxo	10	10	1030.97	2.86278e+08	2.50749e+08	2.14962e+08	2.03404e+08	1.57822e+08	1.88666e+08	2.17798e+08	2.03424e+08	2.06087e+08	1.6451e+08	3.98551e+08	7.5891e+08	6.74095e+08	7.78091e+08	8.96308e+08	3.37299e+08	7.19014e+08	6.99227e+08	7.77919e+08	842683132	9.03582e+07	6.83824e+07	5.9049e+07	8.16989e+07	1.91931e+07	7.00773e+07	6.38659e+07	6.27698e+07	8.45305e+07	2.14358e+07	4.73231e+08	4.63745e+08	3.64917e+08	4.36054e+08	4.13977e+08	3.43899e+08	4.23492e+08	3.78919e+08	4.56131e+08	4.28766e+08
P63038	60 kDa heat shock protein, mitochondrial OS=Mus musculus OX=10090 GN=Hspd1 PE=1 SV=1	FALSE	Mouse	P63038		18	1	357.56	227085	285851	247922	218090	198795	253008	332157	237376	158836	245253	363552	622827	662115	828332	924871	294376	908996	888319	1.10357e+06	1.31663e+06	3.07801e+06	3.25485e+06	3.57441e+06	3.76379e+06	811674	3.03336e+06	3.12291e+06	3.85807e+06	3.47896e+06	668533	1.34977e+06	1.23602e+06	1.13865e+06	1181246	1.53698e+06	1.14719e+06	1.06218e+06	1.4441e+06	1.88201e+06	1.96234e+06
TGME49_240870-t26_1-p1	transcript=TGME49_240870-t26_1 | gene=TGME49_240870 | organism=Toxoplasma_gondii_ME49 | gene_product=beta adaptin protein, putative | transcript_product=beta adaptin protein, putative | location=TGME49_chrVI:1486135-1499617(+) | protein_length=924 | sequence_SO=chromosome | SO=protein_coding_gene | is_pseudo=false	FALSE	Toxo	TGME49_240870-t26_1-p1	Toxo	23	23	202.62	322096	331400	668628	729276	243880	241524	858920	832781	331584	763346	5.01578e+06	1.18794e+07	9.74259e+06	1.23566e+07	1.44633e+07	3.92718e+06	1.09363e+07	9.26917e+06	1.42118e+07	1.19776e+07	3.33441e+07	2.07595e+07	2.18107e+07	4.6471e+07	1.92171e+07	2.7226e+07	2.01072e+07	2.52707e+07	4.83717e+07	2.12859e+07	1.89252e+06	1.42375e+06	1.26117e+06	1.55024e+06	1.72177e+06	1.95302e+06	1.1178e+06	805524	1.45677e+06	988653
P09874	Poly [ADP-ribose] polymerase 1 OS=Homo sapiens OX=9606 GN=PARP1 PE=1 SV=4	FALSE	Human	P09874		23	14	140.02	26020.8	190814	341715	412035	533072	165331	170979	461155	569451	665828	1.81211e+06	4.71249e+06	4.67455e+06	5.4315e+06	6.44049e+06	1.76872e+06	4.04088e+06	3.8962e+06	6.08966e+06	4.73823e+06		80820.5	264370	92133.8	88207.2	496325	321761	551564	796177	68359.7	9.45743e+06	8.36676e+06	5.92637e+06	8.26103e+06	7.91366e+06	8.47519e+06	9.9429e+06	7.04967e+06	9.87568e+06	1.02081e+07
O75367	Core histone macro-H2A.1 OS=Homo sapiens OX=9606 GN=MACROH2A1 PE=1 SV=5	FALSE	Human	O75367		12	2	836.38	531260	1.26811e+06	218533					1.01409e+06	624574	1.03645e+06	3.11646e+06	7150731	4.88085e+06	6.16823e+06	8.20789e+06	4.28074e+06	7.81823e+06	9.07889e+06	10614101	1.00252e+07		333932	669478	147346	143566	168063	667408	698876	306399	39524.2	3.96115e+07	4.24166e+07	3.7286e+07	4.53286e+07	4.63451e+07	4.47515e+07	4.89701e+07	4.32597e+07	5.50108e+07	5.37996e+07
A0A0B8S031	Pyruvate kinase OS=Sus scrofa domesticus OX=9825 GN=PKM PE=3 SV=1	FALSE		A0A0B8S031	Pig	21	4	229.34					67324.8																1.18656e+06	3071839	2.31322e+06	3.76889e+06	1.6585e+06	2.26064e+06	2.74021e+06	2.35178e+06	3.86243e+06	1.66135e+06
Q9QZQ8	Core histone macro-H2A.1 OS=Mus musculus OX=10090 GN=Macroh2a1 PE=1 SV=4	FALSE	Mouse	Q9QZQ8		13	3	604.49	8.46251e+06	9.33377e+06	8.71758e+06	8.05568e+06	6.94511e+06	9.13372e+06	1.12229e+07	9.16269e+06	1.04276e+07	7.69486e+06		1.18519e+06			2.12707e+06		1.20616e+06		1.6671e+06	392637		125693		107317	49680.5				114873	43472.3	338739		387199		207838	181603
TGME49_205580.P574	transcript=TGME49_205580.R574 | gene=TGME49_205580 | organism=Toxoplasma_gondii_ME49 | gene_product=nuclear factor NF4 | transcript_product=nuclear factor NF4 | location=TGME49_chrVIIa:1293654-1297697(+) | protein_length=497 | sequence_SO=chromosome | SO=protein_coding_gene | is_pseudo=false	FALSE	Toxo	TGME49_205580.P574	Toxo	15	15	248.16	3.95379e+06	3.87379e+06	1.40268e+06	1.85371e+06	1.06819e+06	1.95365e+06	2.99959e+06	3.21123e+06	2.84405e+06	2.01144e+06	9.15307e+06	2.60928e+07	1.80486e+07	2.00167e+07	2.08082e+07	7.5548e+06	1.80505e+07	1.97118e+07	2.47799e+07	2.52062e+07	2.91696e+07	9.58271e+06	1.04029e+07	2.31591e+07	5.64478e+06	2.33286e+07	1.01306e+07	1.09367e+07	1.8369e+07	6.09891e+06	3.4024e+06	3.58072e+06	2.76643e+06	4.10937e+06	2.19622e+06	3.73849e+06	3.77963e+06	4.58064e+06	6.08557e+06	4.24553e+06
TGME49_275480.P2954	transcript=TGME49_275480.R2954 | gene=TGME49_275480 | organism=Toxoplasma_gondii_ME49 | gene_product=pre-mRNA-splicing factor CEF1, putative | transcript_product=pre-mRNA-splicing factor CEF1, putative | location=TGME49_chrX:7290833-7302683(-) | protein_length=888 | sequence_SO=chromosome | SO=protein_coding_gene | is_pseudo=false	FALSE	Toxo	TGME49_275480.P2954	Toxo	20	20	188.24	1.14573e+07	1.16442e+07	9.24236e+06	1.18573e+07	6.62991e+06	9.24598e+06	1.04721e+07	9.36145e+06	9.38262e+06	7.43426e+06	1.82198e+07	4.04713e+07	3.72552e+07	4.21976e+07	5.15509e+07	1.41405e+07	3.57136e+07	3.48179e+07	4.31743e+07	4.6117e+07	4.16621e+06	9.97502e+06	8895034	1.7392e+07	5.43553e+06	1.42856e+07	9.05307e+06	9.95557e+06	1.45595e+07	5.17819e+06	1.92236e+07	1.78423e+07	1.56807e+07	1.98658e+07	1.93694e+07	1.56414e+07	1.68966e+07	1.61051e+07	1.73987e+07	1.76127e+07
TGME49_289100.P3198	transcript=TGME49_289100.R3198 | gene=TGME49_289100 | organism=Toxoplasma_gondii_ME49 | gene_product=protein hook | transcript_product=protein hook | location=TGME49_chrIX:2984785-2994223(+) | protein_length=698 | sequence_SO=chromosome | SO=protein_coding_gene | is_pseudo=false	FALSE	Toxo	TGME49_289100.P3198	Toxo	19	19	162.94	679493	2.10569e+06				325513	792593	555720		141633	600387	3.63068e+06	1.76841e+06	2.20311e+06	2.90043e+06	248084	903580	699128	2.6586e+06	2.38967e+06	3.11101e+07	1.40358e+07	1.53792e+07	2.2979e+07	7.39322e+06	2.66684e+07	1.37425e+07	1.74193e+07	2.48321e+07	7.88287e+06		239805	994886	1.96243e+06	1.35371e+06	322986	3121205	390003	2.05037e+06	626246
TGME49_221660-t26_1-p1	transcript=TGME49_221660-t26_1 | gene=TGME49_221660 | organism=Toxoplasma_gondii_ME49 | gene_product=DEAD/DEAH box helicase domain-containing protein | transcript_product=DEAD/DEAH box helicase domain-containing protein | location=TGME49_chrII:517289-530763(+) | protein_length=1850 | sequence_SO=chromosome | SO=protein_coding_gene | is_pseudo=false	FALSE	Toxo	TGME49_221660-t26_1-p1	Toxo	25	25	102.79	543332	755401	51283.3	544433	398600	213146	159198	593449	647623	686662	1.30002e+06	2.40343e+06	2.09054e+06	2.88811e+06	1.13698e+06	809784	2.65043e+06	1.73598e+06	2.98335e+06	2.16876e+06	1.94581e+07	7.77343e+06	8.75078e+06	1.38005e+07	6.15666e+06	1.53248e+07	8.38402e+06	8.98594e+06	1.47426e+07	6.9411e+06	1.35892e+06	296880	271431	972036	1.09015e+06	971498	297687	171427	1.13664e+06	1.3183e+06
TGME49_229750.P1338	transcript=TGME49_229750.R1338 | gene=TGME49_229750 | organism=Toxoplasma_gondii_ME49 | gene_product=hypothetical protein | transcript_product=hypothetical protein | location=TGME49_chrVIII:417978-428448(-) | protein_length=1364 | sequence_SO=chromosome | SO=protein_coding_gene | is_pseudo=false	FALSE	Toxo	TGME49_229750.P1338	Toxo	20	20	353.18	3.27038e+06	3.17589e+06	3.45919e+06	1.87749e+06	2.91563e+06	2.63759e+06	4.01288e+06	4.06355e+06	3.02748e+06	3.01838e+06	8.51954e+06	1.76192e+07	1.70457e+07	2.5196e+07	2.07443e+07	7.59288e+06	1.63049e+07	1.8543e+07	30383951	2.20674e+07	5.92163e+06	4.00439e+06	3.74998e+06	5.7768e+06	1.94143e+06	4.96136e+06	4.12591e+06	4.74197e+06	7.29328e+06	2.29466e+06	5.78511e+06	5.52877e+06	4.1408e+06	6.15854e+06	6.05356e+06	5.94149e+06	5.94411e+06	4.92128e+06	7.14786e+06	7.67984e+06
TGME49_308840.P3544	transcript=TGME49_308840.R3544 | gene=TGME49_308840 | organism=Toxoplasma_gondii_ME49 | gene_product=SAG-related sequence SRS51 | transcript_product=SAG-related sequence SRS51 | location=TGME49_chrXI:295715-296797(+) | protein_length=360 | sequence_SO=chromosome | SO=protein_coding_gene | is_pseudo=false	FALSE	Toxo	TGME49_308840.P3544	Toxo	8	8	812.66	1.12757e+08	1.15513e+08	1.07572e+08	1.00098e+08	8.36872e+07	1.06029e+08	1.26552e+08	1.17037e+08	1.15e+08	9.71748e+07	2.1451e+08	5.04941e+08	4.80458e+08	5.37463e+08	6.59098e+08	2.29022e+08	5.30896e+08	5.26457e+08	6.43296e+08	7.24758e+08	1.66826e+08	1.68138e+08	1.32183e+08	1.80471e+08	2.44853e+07	1.76805e+08	1.91975e+08	1.63842e+08	1.83142e+08	2.88177e+07	2.78463e+08	2.57526e+08	2.00296e+08	2.85274e+08	2.75542e+08	2.60864e+08	2.72765e+08	2.331e+08	3.34362e+08	3.22895e+08
TGME49_248460.P1890	transcript=TGME49_248460.R1890 | gene=TGME49_248460 | organism=Toxoplasma_gondii_ME49 | gene_product=ubiquitin, putative | transcript_product=ubiquitin, putative | location=TGME49_chrXII:3870805-3872909(+) | protein_length=216 | sequence_SO=chromosome | SO=protein_coding_gene | is_pseudo=false	FALSE	Toxo	TGME49_248460.P1890	Toxo	15	15	509.04	3.95766e+07	3.9836e+07	3.25468e+07	2.83942e+07	2.44764e+07	2.84256e+07	3.48824e+07	3.00379e+07	2.58236e+07	2.2179e+07	9.07475e+07	1.71289e+08	1.65923e+08	1.95086e+08	2.02349e+08	6.19439e+07	1.4084e+08	1.53295e+08	1.89703e+08	1.90686e+08	7.23514e+07	7.49559e+07	5.79026e+07	6.89504e+07	8.76946e+06	5.49993e+07	6.42223e+07	5.7666e+07	6.47399e+07	9.0716e+06	9.09789e+07	7.69994e+07	5.36544e+07	7.75116e+07	7.32984e+07	6.09696e+07	7.35667e+07	5.46919e+07	7.94624e+07	7.40632e+07
TGME49_248480-t26_1-p1	transcript=TGME49_248480-t26_1 | gene=TGME49_248480 | organism=Toxoplasma_gondii_ME49 | gene_product=ribosomal protein RPS9 | transcript_product=ribosomal protein RPS9 | location=TGME49_chrXII:3884353-3886214(+) | protein_length=188 | sequence_SO=chromosome | SO=protein_coding_gene | is_pseudo=false	FALSE	Toxo	TGME49_248480-t26_1-p1	Toxo	14	14	1514.9	5.92238e+08	5.27609e+08	4.47373e+08	4.123e+08	3.66786e+08	4.16871e+08	4.72382e+08	4.33965e+08	4.17772e+08	3.67335e+08	1.00003e+09	1.91458e+09	1.77886e+09	1.98053e+09	2.29607e+09	7.90807e+08	1.79601e+09	1.77457e+09	2.10159e+09	2.25909e+09	2.60506e+08	1.89973e+08	1.54518e+08	2.01594e+08	4.77782e+07	1.88198e+08	1.61689e+08	1.57441e+08	2.06017e+08	50260541	1.07747e+09	1.02576e+09	8.20139e+08	1.01095e+09	9.84699e+08	8.17519e+08	9.92368e+08	8.35992e+08	1.09001e+09	1.03529e+09
TGME49_271810.P2825	transcript=TGME49_271810.R2825 | gene=TGME49_271810 | organism=Toxoplasma_gondii_ME49 | gene_product=lanp, putative | transcript_product=lanp, putative | location=TGME49_chrVIII:4349454-4351126(-) | protein_length=283 | sequence_SO=chromosome | SO=protein_coding_gene | is_pseudo=false	FALSE	Toxo	TGME49_271810.P2825	Toxo	13	13	286.62	3.67974e+07	3.7928e+07	3.82766e+07	3.01407e+07	3.24799e+07	3.14637e+07	3.92614e+07	3.78559e+07	3.66365e+07	3.61485e+07	1.49537e+07	3.0707e+07	2.8728e+07	3.46334e+07	3.26472e+07	1.36067e+07	2.98548e+07	2.9756e+07	4.16708e+07	3.41954e+07	1.67586e+08	1.85291e+08	1.52899e+08	1.53478e+08	2.68266e+07	1.2295e+08	1.59075e+08	1.57764e+08	1.64722e+08	2.50908e+07	24141613	2.59222e+07	2.03782e+07	2.37233e+07	1.95396e+07	2.03973e+07	2.4352e+07	1.99979e+07	2.53715e+07	2.50518e+07
TGME49_258580-t26_1-p1	transcript=TGME49_258580-t26_1 | gene=TGME49_258580 | organism=Toxoplasma_gondii_ME49 | gene_product=rhoptry protein ROP17 | transcript_product=rhoptry protein ROP17 | location=TGME49_chrVIIb:3322124-3323950(-) | protein_length=608 | sequence_SO=chromosome | SO=protein_coding_gene | is_pseudo=false	FALSE	Toxo	TGME49_258580-t26_1-p1	Toxo	11	11	546.39	1.87018e+07	1.88314e+07	1.32843e+07	1.53398e+07	1.24719e+07	1.66402e+07	1.95768e+07	1.73704e+07	1.2218e+07	1.03896e+07	4.5841e+07	9.19522e+07	8.66397e+07	1.27356e+08	1.06816e+08	4.41357e+07	9.74191e+07	1.00914e+08	1.34945e+08	1.03532e+08	5.08008e+07	4.68041e+07	4.07211e+07	5.43454e+07	9.47602e+06	4.55523e+07	4.93535e+07	4.35244e+07	5.75912e+07	8.92813e+06	2.78544e+07	2.43102e+07	1.89027e+07	2.70983e+07	2.2994e+07	2.24213e+07	2.69973e+07	2.01798e+07	3.21868e+07	3.27146e+07
B2RBH2	5'-nucleotidase OS=Homo sapiens OX=9606 PE=2 SV=1	FALSE	Human	B2RBH2		17	17	243.2	3.09571e+06	2.87936e+06	2.04946e+06	2.40327e+06	1.43887e+06	2.5511e+06	2.81869e+06	2.66419e+06	2.34616e+06	1.95024e+06	2.56155e+07	4.93785e+07	5.05851e+07	6.6866e+07	6.54539e+07	2.07823e+07	4.92878e+07	5.35197e+07	7.36715e+07	6.85914e+07	1.45789e+06	1.45783e+06	1.18544e+06	1.34214e+06	137225	888533	812524	1.05783e+06	1.21259e+06	216989	839582	1.1904e+06	816195	353358	44824.2	1.41275e+06	1.65357e+06	1.27969e+06	1.47058e+06	1.82171e+06
TGME49_226410.P1206	transcript=TGME49_226410.R1206 | gene=TGME49_226410 | organism=Toxoplasma_gondii_ME49 | gene_product=EF-1 guanine nucleotide exchange domain-containing protein | transcript_product=EF-1 guanine nucleotide exchange domain-containing protein | location=TGME49_chrX:1656154-1657908(-) | protein_length=242 | sequence_SO=chromosome | SO=protein_coding_gene | is_pseudo=false	FALSE	Toxo	TGME49_226410.P1206	Toxo	13	13	521.19	8.81356e+06	8.45971e+06	8.78376e+06	7.57681e+06	5.86821e+06	6.51214e+06	7.04848e+06	6.36465e+06	7.33566e+06	7.44618e+06	1.45283e+07	2.90803e+07	2.71633e+07	3.11759e+07	3.70981e+07	1.21327e+07	2.96554e+07	2.81172e+07	3.56963e+07	3.97299e+07	2.67053e+08	2.37998e+08	1.93669e+08	2.2726e+08	5.50429e+07	2.1173e+08	2.22238e+08	2.10451e+08	2.38959e+08	6.19947e+07	1.05492e+07	1.14676e+07	8.32178e+06	1.08612e+07	9.38225e+06	8.49937e+06	1.04762e+07	9.95331e+06	1.276e+07	1.133e+07
TGME49_204530.P557	transcript=TGME49_204530.R557 | gene=TGME49_204530 | organism=Toxoplasma_gondii_ME49 | gene_product=microneme protein MIC11 | transcript_product=microneme protein MIC11 | location=TGME49_chrVIIa:1731533-1732483(-) | protein_length=204 | sequence_SO=chromosome | SO=protein_coding_gene | is_pseudo=false	FALSE	Toxo	TGME49_204530.P557	Toxo	15	15	548.53	6.65148e+07	5.59774e+07	5.16683e+07	4.54583e+07	4.10111e+07	4.30453e+07	4.86386e+07	5.00475e+07	4.68313e+07	4.37759e+07	1.26701e+08	2.13295e+08	3.06887e+08	3.32282e+08	2.37311e+08	9.45781e+07	1.96325e+08	3.06645e+08	3.69968e+08	2.46429e+08	2.39279e+07	2.27056e+07	2.35106e+07	2.58251e+07	4.09231e+06	1.70483e+07	2.07274e+07	2.44157e+07	2.57625e+07	4.27777e+06	1.8677e+08	1.53794e+08	1.31296e+08	1.69826e+08	1.8188e+08	1.41974e+08	1.42192e+08	1.30471e+08	1.84779e+08	1.85658e+08
TGME49_228210.P1283	transcript=TGME49_228210.R1283 | gene=TGME49_228210 | organism=Toxoplasma_gondii_ME49 | gene_product=26S proteasome regulatory subunit | transcript_product=26S proteasome regulatory subunit | location=TGME49_chrX:486775-493321(-) | protein_length=398 | sequence_SO=chromosome | SO=protein_coding_gene | is_pseudo=false	FALSE	Toxo	TGME49_228210.P1283	Toxo	13	12	430.6	1.21882e+07	1.16373e+07	1.02867e+07	9.85339e+06	7.31613e+06	9.14382e+06	1.16486e+07	9.84719e+06	9.5829e+06	7.65682e+06	1.83142e+07	3.28053e+07	3.41375e+07	4.34795e+07	4.61199e+07	1.51453e+07	3.427e+07	3.51989e+07	4.59016e+07	4.64108e+07	2.08581e+07	1.3747e+07	1.2562e+07	1.88472e+07	5.65341e+06	1.81809e+07	1.27872e+07	1.52406e+07	2.02247e+07	5.82849e+06	1.03309e+07	9.5025e+06	8.26607e+06	1.00107e+07	9.90885e+06	8.24557e+06	9.97628e+06	9.33193e+06	1.21376e+07	1.11026e+07
TGME49_211290-t26_1-p1	transcript=TGME49_211290-t26_1 | gene=TGME49_211290 | organism=Toxoplasma_gondii_ME49 | gene_product=rhoptry protein ROP15 | transcript_product=rhoptry protein ROP15 | location=TGME49_chrIV:1850723-1853193(-) | protein_length=333 | sequence_SO=chromosome | SO=protein_coding_gene | is_pseudo=false	FALSE	Toxo	TGME49_211290-t26_1-p1	Toxo	12	12	532.28	1.63438e+07	1.71126e+07	1.33786e+07	1.32691e+07	7.96273e+06	1.39775e+07	1.59419e+07	1.33828e+07	1.22691e+07	1.16312e+07	2.54871e+07	5.35826e+07	4.75046e+07	5.3935e+07	5.87783e+07	1.8555e+07	4.35001e+07	4.72886e+07	5.63798e+07	5.85022e+07	4.24958e+06	3.18504e+06	3.24921e+06	3.59907e+06	520777	3.5691e+06	3.95e+06	2.27848e+06	4.54799e+06	427127	2.18644e+07	2.09081e+07	1.34572e+07	1.99722e+07	1.79722e+07	1.58083e+07	1.81528e+07	1.40285e+07	2.00915e+07	1.98522e+07
B2RBD5	Tubulin beta chain OS=Homo sapiens OX=9606 PE=2 SV=1	FALSE	Human	B2RBD5		14	2	599.19	87450.7		206582	106293	138778	136203		292214	116800	165360	584169	1.33865e+06	1.35918e+06	1.6149e+06	1.85811e+06	478199	864879	1.98774e+06	2.52818e+06	2.35373e+06	265206	244489	280517	683377	322378	316837	217810	323827	672164	331285	300803	130339	192038	312586	374842	481211	318779	265378	389476	428015
TGME49_254300-t26_1-p1	transcript=TGME49_254300-t26_1 | gene=TGME49_254300 | organism=Toxoplasma_gondii_ME49 | gene_product=hypothetical protein | transcript_product=hypothetical protein | location=TGME49_chrIII:1586312-1597008(+) | protein_length=1776 | sequence_SO=chromosome | SO=protein_coding_gene | is_pseudo=false	FALSE	Toxo	TGME49_254300-t26_1-p1	Toxo	25	25	226	7.62893e+06	6.21056e+06	5.164e+06	3.17902e+06	5.79923e+06	4.10126e+06	5.86839e+06	5.07971e+06	5.25805e+06	5.60343e+06	1.24587e+07	2.60234e+07	2.41161e+07	3.24756e+07	3.11575e+07	1.03399e+07	2.50144e+07	2.90385e+07	3.87432e+07	3.45098e+07	4.66206e+06	4.08359e+06	3.40258e+06	9.42119e+06	3.55304e+06	5.01417e+06	4.01218e+06	3.85114e+06	8.55415e+06	3.7131e+06	9.82168e+06	8.97818e+06	6.24295e+06	8.34123e+06	9.42377e+06	8.44046e+06	7.97181e+06	7.20953e+06	9.97881e+06	1.08741e+07
TGME49_249390.P1931	transcript=TGME49_249390.R1931 | gene=TGME49_249390 | organism=Toxoplasma_gondii_ME49 | gene_product=glutamate/leucine/phenylalanine/valine dehydrogenase family protein | transcript_product=glutamate/leucine/phenylalanine/valine dehydrogenase family protein | location=TGME49_chrXII:4509664-4520160(+) | protein_length=1206 | sequence_SO=chromosome | SO=protein_coding_gene | is_pseudo=false	FALSE	Toxo	TGME49_249390.P1931	Toxo	22	22	264	5.91241e+06	6.6596e+06	5.80962e+06	1.06977e+07	4.13196e+06	4.52368e+06	5.00856e+06	5.81936e+06	5.27847e+06	3.47121e+06	1.01732e+07	2.32792e+07	2.72036e+07	3.93647e+07	32691737	1.59536e+07	2.53018e+07	2.42995e+07	3.30023e+07	3.38363e+07	8.51443e+06	7.98694e+06	5.44339e+06	1.04209e+07	4.25983e+06	7.25579e+06	6.26325e+06	6.63226e+06	1.01897e+07	4.25032e+06	7.27453e+06	5.94589e+06	7.64472e+06	1.60335e+07	1.00014e+07	7.30221e+06	6.5047e+06	8.04661e+06	9.41732e+06	1.01774e+07
TGME49_300000.P3449	transcript=TGME49_300000.R3449 | gene=TGME49_300000 | organism=Toxoplasma_gondii_ME49 | gene_product=ribosomal protein RPL18 | transcript_product=ribosomal protein RPL18 | location=TGME49_chrXII:290951-294019(+) | protein_length=187 | sequence_SO=chromosome | SO=protein_coding_gene | is_pseudo=false	FALSE	Toxo	TGME49_300000.P3449	Toxo	13	13	1163.27	3.28231e+08	3.07291e+08	2.9579e+08	2.52412e+08	2.41093e+08	2.48561e+08	3.11119e+08	2.69409e+08	2.61325e+08	2.53449e+08	601116285	1.18546e+09	1.10836e+09	1.36292e+09	1.36258e+09	4.9713e+08	1.16261e+09	1.09206e+09	1.44491e+09	1.37784e+09	1.69407e+08	1.07082e+08	1.21354e+08	1.48041e+08	4.49267e+07	1.36861e+08	9.34998e+07	1.17635e+08	1.43258e+08	4.73861e+07	7.78369e+08	7.59622e+08	6.30683e+08	7.39024e+08	7.2453e+08	6.63272e+08	7.46746e+08	662567194	7.56467e+08	7.86962e+08
TGME49_281580.P3068	transcript=TGME49_281580.R3068 | gene=TGME49_281580 | organism=Toxoplasma_gondii_ME49 | gene_product=protein phosphatase PPM5C, putative | transcript_product=protein phosphatase PPM5C, putative | location=TGME49_chrVIIa:4206408-4212454(+) | protein_length=673 | sequence_SO=chromosome | SO=protein_coding_gene | is_pseudo=false	FALSE	Toxo	TGME49_281580.P3068	Toxo	16	16	396.3	1.05868e+07	10185652	9.36959e+06	8.92219e+06	8.51739e+06	1.05763e+07	1.03534e+07	9.30641e+06	1.03344e+07	8.49143e+06	2.8273e+07	5.90298e+07	5.17572e+07	6.42306e+07	6.52802e+07	2.41397e+07	6.20341e+07	6.04197e+07	7.35305e+07	6.47216e+07	2.70639e+07	2.44135e+07	2.60542e+07	26583126	5.21494e+06	2.42103e+07	2.39073e+07	3.0491e+07	3.33845e+07	5.80394e+06	2.85102e+07	3.09724e+07	2.56508e+07	3.12784e+07	3.03658e+07	2.403e+07	2.93566e+07	2.56959e+07	3.24608e+07	3.17242e+07
B4DJ30	cDNA FLJ61290, highly similar to Neutral alpha-glucosidase AB OS=Homo sapiens OX=9606 PE=2 SV=1	FALSE	Human	B4DJ30		18	6	142.22		111358				84962.4					4.49489e+06	9.13174e+06	7.52206e+06	1.3563e+07	1.05411e+07	3.87453e+06	7.35249e+06	7.33604e+06	1.14185e+07	9.06113e+06		80849.4			26437.7								92150.6						126436
TGME49_219320-t26_1-p1	transcript=TGME49_219320-t26_1 | gene=TGME49_219320 | organism=Toxoplasma_gondii_ME49 | gene_product=gliding-associated protein GAP50 | transcript_product=gliding-associated protein GAP50 | location=TGME49_chrXII:969580-972474(-) | protein_length=431 | sequence_SO=chromosome | SO=protein_coding_gene | is_pseudo=false	FALSE	Toxo	TGME49_219320-t26_1-p1	Toxo	12	12	438.66	3.0858e+07	25107133	2.59756e+07	2.09679e+07	1.85926e+07	2.40867e+07	2.81468e+07	2.74533e+07	2.32269e+07	2.29426e+07	2.70018e+07	5.46602e+07	5.35717e+07	6.47378e+07	5.40195e+07	2.25455e+07	5.27612e+07	5.21321e+07	7.53522e+07	5.94422e+07	1.19699e+07	9.09091e+06	6.69949e+06	1.05285e+07	1.56031e+06	1.16269e+07	9.72879e+06	8.11724e+06	1.05814e+07	2.13653e+06	1.50166e+07	1.32834e+07	1.24755e+07	1.67625e+07	1.63077e+07	1.33408e+07	1.66655e+07	1.37434e+07	1.86955e+07	1.60218e+07
TGME49_234610.P1543	transcript=TGME49_234610.R1543 | gene=TGME49_234610 | organism=Toxoplasma_gondii_ME49 | gene_product=WD-40 repeat protein | transcript_product=WD-40 repeat protein | location=TGME49_chrX:4492164-4499777(+) | protein_length=702 | sequence_SO=chromosome | SO=protein_coding_gene | is_pseudo=false	FALSE	Toxo	TGME49_234610.P1543	Toxo	17	17	378.29	6.46832e+06	5.05484e+06	4.63861e+06	4.83504e+06	3.87222e+06	4.43245e+06	6.85145e+06	6.48182e+06	5.0344e+06	3.20803e+06	1.44694e+07	3.39711e+07	3.14238e+07	3.43132e+07	4.29615e+07	1.28746e+07	3.13729e+07	2.83195e+07	3.39529e+07	4.5214e+07	5.1176e+06	1.99328e+06	1.84778e+06	4.85508e+06	1.57242e+06	5.00779e+06	1.91045e+06	1.24297e+06	5.08673e+06	1.74481e+06	1.1165e+07	1.07639e+07	1.01716e+07	1.25294e+07	9.55628e+06	6.56857e+06	1.3526e+07	9118085	1.52317e+07	1.45352e+07
TGME49_247450-t26_1-p1	transcript=TGME49_247450-t26_1 | gene=TGME49_247450 | organism=Toxoplasma_gondii_ME49 | gene_product=hypothetical protein | transcript_product=hypothetical protein | location=TGME49_chrXII:3344268-3352546(+) | protein_length=2303 | sequence_SO=chromosome | SO=protein_coding_gene | is_pseudo=false	FALSE	Toxo	TGME49_247450-t26_1-p1	Toxo	20	20	164.92	376274	77135.2	743637	169995	461979	293847	471808	386976	231454	342599	1.01391e+06	1.58802e+06	1.14364e+06	2.22534e+06	2.13263e+06	848456	1.10729e+06	2.49289e+06	3.15895e+06	4.11497e+06	3.5974e+07	1.20505e+07	1.51929e+07	3.44472e+07	1.12687e+07	3.28204e+07	1.13224e+07	1.60452e+07	3.85266e+07	1.31472e+07		544396	71568.8	36390.4	140150	64096.9		79106.8		34310.3
Q9QWL7	Keratin, type I cytoskeletal 17 OS=Mus musculus OX=10090 GN=Krt17 PE=1 SV=3	FALSE	Mouse	Q9QWL7		17	1	600.6					242427													1.09561e+06			497362		673162	1.07476e+06	427153	263903		626658	1.07213e+06	471186						568010
TGME49_203980.P539	transcript=TGME49_203980.R539 | gene=TGME49_203980 | organism=Toxoplasma_gondii_ME49 | gene_product=hypothetical protein | transcript_product=hypothetical protein | location=TGME49_chrVIIa:2062064-2074174(+) | protein_length=1919 | sequence_SO=chromosome | SO=protein_coding_gene | is_pseudo=false	FALSE	Toxo	TGME49_203980.P539	Toxo	21	21	147.13		148505	93699.3	176915	83048.3	152146	162434	447226	327369	203895	241259	1.30669e+06	778512	1.20613e+06	1.25626e+06	822272	1.56584e+06	937421	1.9322e+06	1.36857e+06	2.28274e+07	1.62754e+07	1.32418e+07	1.88928e+07	4.94305e+06	1.70568e+07	1.36699e+07	1.31276e+07	1.95483e+07	4.66045e+06		307751	73999.6	96409.5			162329	76306.4
TGME49_239620-t26_1-p1	transcript=TGME49_239620-t26_1 | gene=TGME49_239620 | organism=Toxoplasma_gondii_ME49 | gene_product=5'-nucleotidase, C-terminal domain-containing protein | transcript_product=5'-nucleotidase, C-terminal domain-containing protein | location=TGME49_chrVI:804896-811220(-) | protein_length=884 | sequence_SO=chromosome | SO=protein_coding_gene | is_pseudo=false	FALSE	Toxo	TGME49_239620-t26_1-p1	Toxo	21	21	170.18	1.4692e+07	1.24928e+07	1.39437e+07	9.98692e+06	14340400	1.12776e+07	1.04063e+07	1.34133e+07	9.10605e+06	1.41953e+07	6.80861e+06	1.33211e+07	1.46503e+07	1.64056e+07	1.75544e+07	5.24932e+06	1.30334e+07	1.35756e+07	1.85115e+07	1.3504e+07	5.31097e+07	3.5929e+07	3.62055e+07	4.57689e+07	1.31785e+07	3.86354e+07	3.12731e+07	3.55498e+07	4.9712e+07	1.35551e+07	1.4941e+07	1.37792e+07	8.99379e+06	1.18023e+07	1.12972e+07	1.02042e+07	1.10009e+07	7.04364e+06	1.06913e+07	1.07721e+07
TGME49_258390.P2219	transcript=TGME49_258390.R2219 | gene=TGME49_258390 | organism=Toxoplasma_gondii_ME49 | gene_product=DnaJ protein, putative | transcript_product=DnaJ protein, putative | location=TGME49_chrVIIb:3441057-3442643(-) | protein_length=397 | sequence_SO=chromosome | SO=protein_coding_gene | is_pseudo=false	FALSE	Toxo	TGME49_258390.P2219	Toxo	17	17	585.9	1.39483e+07	1.16211e+07	9.71445e+06	9.38557e+06	8.2022e+06	8.49198e+06	1.00207e+07	1.03071e+07	8.65494e+06	7.07288e+06	2.64424e+07	5.13067e+07	4.38868e+07	5.55752e+07	5.30284e+07	2.03777e+07	4.54257e+07	4.37894e+07	6.08032e+07	5.72698e+07	3.02721e+07	1.83749e+07	1.24329e+07	1.76789e+07	3.66321e+06	2.12098e+07	1.51433e+07	1.34813e+07	1.75924e+07	4.04486e+06	3.00688e+07	2.817e+07	1.99874e+07	2.88941e+07	2.72997e+07	2.38117e+07	2.50285e+07	2.09975e+07	2.94092e+07	2.96269e+07
TGME49_246170.P1826	transcript=TGME49_246170.R1826 | gene=TGME49_246170 | organism=Toxoplasma_gondii_ME49 | gene_product=ARID/BRIGHT DNA binding domain-containing protein | transcript_product=ARID/BRIGHT DNA binding domain-containing protein | location=TGME49_chrXII:2700462-2713741(+) | protein_length=2713 | sequence_SO=chromosome | SO=protein_coding_gene | is_pseudo=false	FALSE	Toxo	TGME49_246170.P1826	Toxo	19	19	188.99	927682	1.0935e+06	1.09301e+06	517763	944261	803003	996368	1.42855e+06	615799	736653	6.92856e+06	1.7361e+07	1.68133e+07	2.09966e+07	2.16483e+07	6.98478e+06	1.64498e+07	1.81846e+07	2.19869e+07	2.13578e+07	3.46796e+06	2.89195e+06	2.8871e+06	5.40225e+06	2.59281e+06	4.05007e+06	2.61837e+06	3.63875e+06	6.21712e+06	2.72284e+06	3.19835e+06	2.40733e+06	3.06587e+06	3.70923e+06	3.95763e+06	3.29059e+06	3.15754e+06	2.64606e+06	3.71486e+06	3.955e+06
TGME49_261010.P2347	transcript=TGME49_261010.R2347 | gene=TGME49_261010 | organism=Toxoplasma_gondii_ME49 | gene_product=tat-binding family protein, putative | transcript_product=tat-binding family protein, putative | location=TGME49_chrVIIb:1973935-1979166(-) | protein_length=409 | sequence_SO=chromosome | SO=protein_coding_gene | is_pseudo=false	FALSE	Toxo	TGME49_261010.P2347	Toxo	18	17	398.77	1.38981e+07	1.25722e+07	1.1867e+07	6.98707e+06	7.99658e+06	8.88213e+06	1.08009e+07	1.02788e+07	7.5818e+06	8.76929e+06	1.74392e+07	3.57644e+07	3.93637e+07	4.60872e+07	4.90815e+07	1.34244e+07	3.26304e+07	3.6185e+07	4.95939e+07	4.79401e+07	2.12968e+07	1.55723e+07	1.43353e+07	2.13621e+07	4.49564e+06	1.73819e+07	1.34352e+07	1.54503e+07	2.12962e+07	5.6319e+06	1.31441e+07	1.04493e+07	7.68324e+06	1.143e+07	1.12636e+07	10348593	1.01523e+07	8.53333e+06	1.1936e+07	1.21873e+07
Q6S8J3	POTE ankyrin domain family member E OS=Homo sapiens OX=9606 GN=POTEE PE=2 SV=3	FALSE	Human	Q6S8J3		8	1	512.6	246399	239664					279334	220640		137402	947235	2.84427e+06	2.73496e+06	3.32498e+06	3.88583e+06	345977	2100979	2295595	2.89606e+06	3.63992e+06	480628	436046	210379	300199		197804		241406	298358		1.1327e+06	1.27502e+06	487638	826970	946613	827796	810879	281687
TGME49_246580-t26_1-p1	transcript=TGME49_246580-t26_1 | gene=TGME49_246580 | organism=Toxoplasma_gondii_ME49 | gene_product=hypothetical protein | transcript_product=hypothetical protein | location=TGME49_chrXII:2863310-2866992(+) | protein_length=383 | sequence_SO=chromosome | SO=protein_coding_gene | is_pseudo=false	FALSE	Toxo	TGME49_246580-t26_1-p1	Toxo	11	11	463.43	1.96208e+08	1.98027e+08	1.72868e+08	1.43394e+08	1.24878e+08	1.49774e+08	1.68102e+08	1.64307e+08	1.55299e+08	1.33706e+08	1.30114e+08	2.73813e+08	2.56477e+08	291152155	3.49058e+08	9.3192e+07	2.55886e+08	2.4916e+08	3.29304e+08	3.4785e+08	1.00674e+08	1.11844e+08	9.25643e+07	1.02173e+08	1.23911e+07	9.01043e+07	1.00627e+08	9.75269e+07	1.04127e+08	1.37405e+07	2.23514e+08	1.90059e+08	1.40286e+08	1.69743e+08	1.71031e+08	172262066	1.65926e+08	1.35697e+08	1.84595e+08	1.72468e+08
Q53HQ7	Elongation factor 1-alpha (Fragment) OS=Homo sapiens OX=9606 PE=2 SV=1	FALSE	Human	Q53HQ7		12	4	832.7	2.89033e+06	4.60694e+06	5.41568e+06	1.1349e+06	358459	1.00048e+06	1.31792e+06	1.05727e+06	847723	695084	4.86617e+06	1.34825e+07	9850700	1.15238e+07	1.65703e+07	3.18908e+06	1.17977e+07	8.68576e+06	1.16166e+07	1.65992e+07	2.22708e+06	3.87259e+06	1.86538e+06	2.13085e+06	676887	1.35359e+06	2.59782e+06	1.55724e+06	1.77268e+06	639010	2.06939e+06	2.73179e+06	1.17687e+06	2.00614e+06	2.68888e+06	2.07016e+06	2.37196e+06	1.36422e+06	2.03946e+06	2.17556e+06
TGME49_313830.P3723	transcript=TGME49_313830.R3723 | gene=TGME49_313830 | organism=Toxoplasma_gondii_ME49 | gene_product=AARP2CN (NUC121) domain-containing protein | transcript_product=AARP2CN (NUC121) domain-containing protein | location=TGME49_chrXI:3711966-3722002(+) | protein_length=1267 | sequence_SO=chromosome | SO=protein_coding_gene | is_pseudo=false	FALSE	Toxo	TGME49_313830.P3723	Toxo	21	21	223.93	1.08367e+07	9.88392e+06	1.11014e+07	9.20834e+06	6.5671e+06	8.54508e+06	9.17155e+06	9.57917e+06	8.58013e+06	8.95909e+06	2.07182e+07	4.43686e+07	3.71878e+07	4.02836e+07	5.16689e+07	1.61715e+07	4.17244e+07	4.1252e+07	4.8463e+07	5.57112e+07	3.03416e+06	4.74033e+06	3.02937e+06	4.93437e+06	1.35809e+06	1.18237e+06	2.93712e+06	2.63803e+06	3.57043e+06	1.38394e+06	1.98115e+07	1.65513e+07	1.41248e+07	2.10709e+07	2.02177e+07	1.49364e+07	1.65988e+07	1.57602e+07	2.12847e+07	2.2315e+07
Q5D0W6	p-glycoprotein OS=Chlorocebus aethiops OX=9534 GN=ABCB1 PE=2 SV=1	FALSE		Q5D0W6	Monkey	23	23	138.02	130406					364596			132759	208140	407766	1.55012e+06	1.52677e+06	1.67932e+06	2.23565e+06	956517	2.90914e+06	1.18988e+06	3.65358e+06	1.9942e+06	546529	233741	116284	61042.8	199676	127267	87484.7	86765.9	108407		2.56568e+07	2.43638e+07	2.06165e+07	2.5202e+07	2.39184e+07	2.16078e+07	2.26189e+07	2.14012e+07	2.58928e+07	2.58462e+07
B3KQT9	Protein disulfide-isomerase OS=Homo sapiens OX=9606 PE=2 SV=1	FALSE	Human	B3KQT9		18	9	227.62			878689			52601.4					2.63652e+06	4.94205e+06	5.57178e+06	6.74489e+06	5.30032e+06	1.9885e+06	5.51779e+06	4.90924e+06	7.45934e+06	5.59591e+06	1.122e+07	1.25691e+07	1.1989e+07	1.34507e+07	2.8249e+06	1.09833e+07	1.24933e+07	1.25893e+07	1.41076e+07	2.58047e+06	103899	471495	57785.8	109422			286581		225077
P43275	Histone H1.1 OS=Mus musculus OX=10090 GN=H1-1 PE=1 SV=2	FALSE	Mouse	P43275		11	7	461.36	1.09087e+08	1.03446e+08	8.59082e+07	8.98576e+07	6.68916e+07	9.05647e+07	104489090	9.31695e+07	1.00084e+08	7.84527e+07	345306	483524	536836	295917	2.75865e+06		269723	371342	263380	3.22841e+06	445055	1.05231e+06	577358	1.22621e+06	246052	485482	411641	883372	790697	302982	312183	732004	289496	336441	248435		745001	345256	252619	370937
P11387	DNA topoisomerase 1 OS=Homo sapiens OX=9606 GN=TOP1 PE=1 SV=2	FALSE	Human	P11387		22	2	313.11											1.38413e+06	3659857	4.01948e+06	4.7732e+06	6.12549e+06	1.53e+06	5.02474e+06	6.33547e+06	7.01273e+06	7798513
TGME49_301440.P3480	transcript=TGME49_301440.R3480 | gene=TGME49_301440 | organism=Toxoplasma_gondii_ME49 | gene_product=calcium-dependent protein kinase CDPK1 | transcript_product=calcium-dependent protein kinase CDPK1 | location=TGME49_chrIV:2480948-2486303(+) | protein_length=507 | sequence_SO=chromosome | SO=protein_coding_gene | is_pseudo=false	FALSE	Toxo	TGME49_301440.P3480	Toxo	15	13	255.7	3.1291e+06	3.31686e+06	2.7934e+06	2.78002e+06	2.36592e+06	2.7964e+06	3.65588e+06	3.04155e+06	2.27464e+06	2.31448e+06	9.84848e+06	2.12472e+07	2.24298e+07	2.74519e+07	2.66158e+07	6.91123e+06	1.90576e+07	1.84611e+07	3.06455e+07	2.15536e+07	7.6434e+06	8.18943e+06	4.55025e+06	7.98235e+06	1.40934e+06	9.19828e+06	5.85447e+06	4.63865e+06	7.19695e+06	1.29702e+06	1.00021e+07	7.10813e+06	5.2183e+06	7.1188e+06	7.91265e+06	5.67317e+06	7.36183e+06	5.35423e+06	7.71132e+06	7.83521e+06
TGME49_219710-t26_1-p1	transcript=TGME49_219710-t26_1 | gene=TGME49_219710 | organism=Toxoplasma_gondii_ME49 | gene_product=hypothetical protein | transcript_product=hypothetical protein | location=TGME49_chrXII:697114-708721(-) | protein_length=1893 | sequence_SO=chromosome | SO=protein_coding_gene | is_pseudo=false	FALSE	Toxo	TGME49_219710-t26_1-p1	Toxo	22	22	195.5	2.97955e+06	2.54767e+06	2.76344e+06	2.20216e+06	1.40961e+06	1.35634e+06	1.39449e+06	1.04798e+06	891501	1.57416e+06	9.92707e+06	2.08572e+07	2.1364e+07	3.21599e+07	2.99076e+07	8.34655e+06	2.06762e+07	2.17981e+07	3.1174e+07	2.77797e+07	1.23903e+07	7.93171e+06	8.24014e+06	1.23332e+07	3.76556e+06	9.75648e+06	7.15298e+06	7.70616e+06	1.19338e+07	4.14159e+06	6.21436e+06	3.90856e+06	4.90745e+06	6.34489e+06	7.14184e+06	4.90501e+06	3.3338e+06	2.93727e+06	5.08648e+06	4.21325e+06
A0A0B8S065	Integrin, alpha V OS=Sus scrofa domesticus OX=9825 GN=ITGAV PE=3 SV=1	FALSE		A0A0B8S065	Pig	19	3	278.21																	138166				1.9813e+06	2.17024e+06	1.91585e+06	2.16684e+06	280288	1.56517e+06	2.30558e+06	2.27722e+06	2.33524e+06	327531						116784
TGME49_261520.P2370	transcript=TGME49_261520.R2370 | gene=TGME49_261520 | organism=Toxoplasma_gondii_ME49 | gene_product=nucleolar GTP-binding protein 1, putative | transcript_product=nucleolar GTP-binding protein 1, putative | location=TGME49_chrVIIb:1673289-1681108(-) | protein_length=719 | sequence_SO=chromosome | SO=protein_coding_gene | is_pseudo=false	FALSE	Toxo	TGME49_261520.P2370	Toxo	21	21	303.05	8.28646e+06	8.78902e+06	7.64351e+06	6.23366e+06	6.05716e+06	6.29684e+06	6.97251e+06	7.5105e+06	6.55418e+06	6.34483e+06	1.71137e+07	3.46664e+07	3.41822e+07	4.42091e+07	4.9642e+07	1.38543e+07	3.35712e+07	3.52066e+07	4.96215e+07	4.89592e+07	1.56066e+06	715646	1.19119e+06	1.91629e+06	762667	1.21421e+06	760392	1.69638e+06	2.78084e+06	923314	1.28821e+07	1.26682e+07	9.48919e+06	1.22243e+07	1.36898e+07	1.01337e+07	1.07454e+07	9.28713e+06	1.28544e+07	1.38088e+07
TGME49_237150-t26_1-p1	transcript=TGME49_237150-t26_1 | gene=TGME49_237150 | organism=Toxoplasma_gondii_ME49 | gene_product=minor histocompatibility antigen h13, putative | transcript_product=minor histocompatibility antigen h13, putative | location=TGME49_chrX:5743077-5747724(-) | protein_length=417 | sequence_SO=chromosome | SO=protein_coding_gene | is_pseudo=false	FALSE	Toxo	TGME49_237150-t26_1-p1	Toxo	8	8	693.32	1.90292e+07	1.52909e+07	1.2764e+07	1.14209e+07	7.37049e+06	1.05704e+07	1.3094e+07	1.19531e+07	1.05758e+07	7.77802e+06	3.10912e+07	6.8479e+07	5.05354e+07	3.96208e+07	8.32513e+07	2.0049e+07	6.49567e+07	5.25938e+07	5.54619e+07	8.90825e+07	2.21597e+07	1.90594e+07	2.12664e+07	2.04754e+07	2.59789e+06	1.69577e+07	1.75916e+07	2.1372e+07	23054813	3.54172e+06	4.52017e+07	4.61051e+07	3.05039e+07	3.86926e+07	3.56533e+07	2.90625e+07	4.1358e+07	3.38154e+07	4.77188e+07	4.23973e+07
P52480	Pyruvate kinase PKM OS=Mus musculus OX=10090 GN=Pkm PE=1 SV=4	FALSE	Mouse	P52480		19	1	251.31	219227	273504	377970	104981	287511	168529	262477	405319	161874	206269	151078	254351	463804	373770	466892	177686	186922	376723	468890	309509											291595	154697		210439	258346	280959		148494	229563	143866
TGME49_264440-t26_1-p1	transcript=TGME49_264440-t26_1 | gene=TGME49_264440 | organism=Toxoplasma_gondii_ME49 | gene_product=signal recognition particle receptor beta subunit protein | transcript_product=signal recognition particle receptor beta subunit protein | location=TGME49_chrIX:2238489-2242366(-) | protein_length=347 | sequence_SO=chromosome | SO=protein_coding_gene | is_pseudo=false	FALSE	Toxo	TGME49_264440-t26_1-p1	Toxo	14	14	521.55	5.61141e+06	5.44468e+06	4.14309e+06	4.982e+06	3.77274e+06	3.6654e+06	3.76896e+06	4.19593e+06	4.43289e+06	3.01984e+06	1.46925e+07	3.44543e+07	3.26966e+07	4.30749e+07	4.68371e+07	1.21384e+07	3.65097e+07	3.51837e+07	4.54321e+07	4.34812e+07	9.1457e+06	8.25014e+06	7.02473e+06	8.16576e+06	1.84007e+06	6.80629e+06	7.00194e+06	7.23758e+06	7.20414e+06	1.77907e+06	1.31303e+07	10930246	8.31002e+06	1.37848e+07	1.31684e+07	1.07443e+07	9.88261e+06	7.47186e+06	1.25069e+07	1.25907e+07
P04083	Annexin A1 OS=Homo sapiens OX=9606 GN=ANXA1 PE=1 SV=2	FALSE	Human	P04083		18	12	415.1	2.45031e+06	471904	1.46244e+06	814993	2.71482e+06	1.16298e+06	317182	1.59814e+06	533147	3.33233e+06	2.00842e+07	3.4416e+07	3.93907e+07	4.16957e+07	3.89287e+07	1.54369e+07	3.26654e+07	3.91307e+07	4.54396e+07	3.86189e+07	8.57162e+07	8.29726e+07	7.19703e+07	8.29633e+07	1.41996e+07	6.55085e+07	8.13264e+07	8.22492e+07	8.26926e+07	1.58959e+07	2.13887e+07	1.76251e+07	1.36068e+07	1.7516e+07	1.72119e+07	1.59558e+07	1.53183e+07	1.2864e+07	1.93536e+07	1.80015e+07
TGME49_219540.P975	transcript=TGME49_219540.R975 | gene=TGME49_219540 | organism=Toxoplasma_gondii_ME49 | gene_product=cytosolic tRNA-Ala synthetase | transcript_product=cytosolic tRNA-Ala synthetase | location=TGME49_chrXII:862865-875833(-) | protein_length=1037 | sequence_SO=chromosome | SO=protein_coding_gene | is_pseudo=false	FALSE	Toxo	TGME49_219540.P975	Toxo	16	16	317.29	4.23108e+06	3.7177e+06	7.53522e+06	2.23871e+06	4.30921e+06	3.3665e+06	4.21085e+06	7.41223e+06	2.80763e+06	4.35419e+06	1.37754e+07	2.54808e+07	2.53486e+07	3.59994e+07	4.20042e+07	1.04766e+07	2.89628e+07	2.69102e+07	4.50479e+07	4.71307e+07	9.62986e+06	8.63473e+06	6.45139e+06	1.19353e+07	4.23641e+06	7.76318e+06	7.20696e+06	7.17521e+06	1.10842e+07	4.12149e+06	5.95154e+06	9.60607e+06	6.56571e+06	9.25911e+06	1.00511e+07	7.92828e+06	7.608e+06	8.19904e+06	1.39154e+07	8.24578e+06
P09055	Integrin beta-1 OS=Mus musculus OX=10090 GN=Itgb1 PE=1 SV=1	FALSE	Mouse	P09055		13	2	487.5	742060	723939	510678	408237	242356	731398	668930	495821	356744	244090			132940					224578	191138			123105			22588.6	96430.3			94760.9
TGME49_292120-t26_1-p1	transcript=TGME49_292120-t26_1 | gene=TGME49_292120 | organism=Toxoplasma_gondii_ME49 | gene_product=membrane occupation and recognition nexus protein MORN2 | transcript_product=membrane occupation and recognition nexus protein MORN2 | location=TGME49_chrIX:4562922-4564319(+) | protein_length=465 | sequence_SO=chromosome | SO=protein_coding_gene | is_pseudo=false	FALSE	Toxo	TGME49_292120-t26_1-p1	Toxo	11	11	262.52	6.40818e+06	7.81016e+06	6.83589e+06	6.7432e+06	5.17415e+06	6.81286e+06	7.8773e+06	8.0362e+06	8.68233e+06	6.43525e+06	1.36557e+07	2.95085e+07	2.70858e+07	2.84845e+07	3.43703e+07	1.13507e+07	2.99813e+07	3.12587e+07	3.64771e+07	3.87703e+07	9.03586e+06	1.02167e+07	1.00457e+07	1.00912e+07	1.49548e+06	9.3627e+06	1.02625e+07	1.12096e+07	1.2706e+07	1.89485e+06	1.60326e+07	1.43842e+07	1.15994e+07	1.38678e+07	1.11878e+07	1.34278e+07	1.39814e+07	1.36481e+07	1.85922e+07	1.59312e+07
K9JA46	Epididymis luminal secretory protein 52 OS=Homo sapiens OX=9606 GN=EL52 PE=2 SV=1	FALSE	Human	K9JA46		19	9	268.13	6.07611e+06	6.01065e+06	4.34537e+06	6.034e+06	1.97711e+06	5.72392e+06	6.45297e+06	4.1817e+06	6.61123e+06	2.24295e+06	2285984	4.10077e+06	3.5365e+06	4.04023e+06	2.32479e+06	1.85803e+06	3.40044e+06	2.98712e+06	4.07727e+06	3.38948e+06	1.49604e+07	1.15669e+07	1.24359e+07	1.64624e+07	3.34964e+06	1.54506e+07	1.45507e+07	1.43408e+07	1.74856e+07	3.46993e+06	1.61766e+06	1482794	1.11824e+06	1.46629e+06	1.79638e+06	1328701	1.49708e+06	1.47266e+06	1.11602e+06	1.32786e+06
TGME49_287210.P3170	transcript=TGME49_287210.R3170 | gene=TGME49_287210 | organism=Toxoplasma_gondii_ME49 | gene_product=proteasome subunit alpha type-2, putative | transcript_product=proteasome subunit alpha type-2, putative | location=TGME49_chrV:1524243-1527084(-) | protein_length=236 | sequence_SO=chromosome | SO=protein_coding_gene | is_pseudo=false	FALSE	Toxo	TGME49_287210.P3170	Toxo	14	14	381.56	4.99401e+07	4.66927e+07	3.91728e+07	3.26685e+07	2.42445e+07	2.9639e+07	4.49319e+07	3.18919e+07	2.90476e+07	2.58598e+07	3.99626e+07	7.33375e+07	5.61747e+07	6.95699e+07	8.27251e+07	2.49275e+07	5.4486e+07	6.86519e+07	8.01924e+07	7.05858e+07	2.75434e+07	3.07985e+07	2.43032e+07	2.73731e+07	3.37128e+06	2.00136e+07	2.33705e+07	2.13494e+07	2.53807e+07	3.57449e+06	3.02985e+07	2.84195e+07	2.30833e+07	2.41426e+07	2.26361e+07	2.23727e+07	2.37206e+07	2.1461e+07	2.65467e+07	2.43189e+07
TGME49_263580.P2478	transcript=TGME49_263580.R2478 | gene=TGME49_263580 | organism=Toxoplasma_gondii_ME49 | gene_product=bromodomain-containing protein BDP1 | transcript_product=bromodomain-containing protein BDP1 | location=TGME49_chrVIIb:462494-466636(+) | protein_length=714 | sequence_SO=chromosome | SO=protein_coding_gene | is_pseudo=false	FALSE	Toxo	TGME49_263580.P2478	Toxo	20	20	115.32	414097	244775	791692	1.88309e+06	456561	660706	681236	674172	1.34878e+06	484501	2.19403e+06	5.81821e+06	6.85548e+06	9.12363e+06	9.42966e+06	2.16799e+06	4.66508e+06	6.03085e+06	8.74979e+06	8.9726e+06	3.14612e+07	1.25619e+07	1.57109e+07	2.76564e+07	9.8613e+06	2.77307e+07	1.15305e+07	1.5122e+07	3.04648e+07	1.15793e+07	766583	2.66687e+06	925842	1.71047e+06	1.64423e+06	1.18697e+06	3.52619e+06	868420	2.10778e+06	1.95941e+06
TGME49_205740-t26_1-p1	transcript=TGME49_205740-t26_1 | gene=TGME49_205740 | organism=Toxoplasma_gondii_ME49 | gene_product=ER membrane protein complex subunit 1, putative | transcript_product=ER membrane protein complex subunit 1, putative | location=TGME49_chrVIIa:1179955-1192576(-) | protein_length=1306 | sequence_SO=chromosome | SO=protein_coding_gene | is_pseudo=false	FALSE	Toxo	TGME49_205740-t26_1-p1	Toxo	23	23	310.93	4.99249e+06	4.49169e+06	3.05904e+06	3.1217e+06	2.90048e+06	4.49841e+06	3.87048e+06	4.25784e+06	3.86068e+06	4.26433e+06	1.41426e+07	2.7288e+07	2.76739e+07	3.3562e+07	3.56234e+07	1.26882e+07	2.87185e+07	2.84047e+07	3.88013e+07	3.97816e+07	1.92025e+07	1.64804e+07	1.52832e+07	1.68127e+07	2.80291e+06	1.61149e+07	1.80601e+07	1.63617e+07	1.86765e+07	2.77167e+06	1.75362e+07	1.64054e+07	1.2227e+07	1.81852e+07	1.78471e+07	1.513e+07	1.63327e+07	1.41526e+07	1.96954e+07	1.83751e+07
TGME49_500225.P231	transcript=TGME49_500225.R231 | gene=TGME49_500225 | organism=Toxoplasma_gondii_ME49 | gene_product=hypothetical protein, conserved | transcript_product=hypothetical protein, conserved | location=TGME49_chrIX:5107149-5109893(-) | protein_length=629 | sequence_SO=chromosome | SO=protein_coding_gene | is_pseudo=false	FALSE	Toxo	TGME49_500225.P231	Toxo	13	13	445.28	2.30075e+06	3.09107e+06	3.39745e+06	1.59511e+06	2.70542e+06	2.2322e+06	3.21946e+06	3.37322e+06	1.3554e+06	2.82662e+06	1.99967e+07	35045926	3.49004e+07	4.70418e+07	4.05235e+07	1.51803e+07	3.22332e+07	3.34896e+07	5.04685e+07	3.87812e+07	1.19171e+07	7.72853e+06	7.1554e+06	8.41875e+06	1.9133e+06	1.04204e+07	7.67165e+06	7.05475e+06	9.08305e+06	2.33183e+06	2.26746e+07	1.73924e+07	1.35875e+07	1.94966e+07	2.0871e+07	1.88032e+07	1.77255e+07	1.51729e+07	2.10713e+07	2.24517e+07
Q3UDK4	Annexin OS=Mus musculus OX=10090 GN=Anxa6 PE=2 SV=1	FALSE	Mouse	Q3UDK4		24	2	263.92	2.23917e+06	2306502	2.4169e+06	2.05951e+06	2.54209e+06	1.93418e+06	2.27369e+06	3.21695e+06	2.26886e+06	2.92676e+06	8216603	1.72256e+07	1.62599e+07	2.00578e+07	2.30794e+07	7.41784e+06	1.81715e+07	2.00938e+07	2.45975e+07	2.28232e+07		92683.7				68926.2	92411.9				3.75068e+06	1.88554e+06	1.95672e+06	2.94137e+06	3.16767e+06	2.96116e+06	2.29132e+06	2.55604e+06	1.91997e+06	2.05577e+06
TGME49_291930-t26_1-p1	transcript=TGME49_291930-t26_1 | gene=TGME49_291930 | organism=Toxoplasma_gondii_ME49 | gene_product=RNA recognition motif-containing protein | transcript_product=RNA recognition motif-containing protein | location=TGME49_chrIX:4405615-4411375(+) | protein_length=705 | sequence_SO=chromosome | SO=protein_coding_gene | is_pseudo=false	FALSE	Toxo	TGME49_291930-t26_1-p1	Toxo	14	14	480.61	8.92185e+06	8.3006e+06	6.9163e+06	6.88755e+06	5839398	7.1733e+06	9.50338e+06	7.50863e+06	9.62332e+06	6.54529e+06	2.12404e+07	3.98433e+07	3.81227e+07	4.49454e+07	4.26229e+07	1.91487e+07	4.33989e+07	4.25113e+07	5.55927e+07	5.07563e+07	1.56563e+08	4.42764e+07	4.75047e+07	7.07653e+07	2.6485e+07	1.38435e+08	4.62783e+07	5.43825e+07	8.58914e+07	3.01611e+07	3.95571e+06	4.0278e+06	3.83734e+06	4.34193e+06	4.8839e+06	4.86457e+06	5.74667e+06	6.80802e+06	7.07395e+06	5.30577e+06
TGME49_219200-t26_1-p1	transcript=TGME49_219200-t26_1 | gene=TGME49_219200 | organism=Toxoplasma_gondii_ME49 | gene_product=DEAD/DEAH box RNA helicase family protein | transcript_product=DEAD/DEAH box RNA helicase family protein | location=TGME49_chrXII:1076130-1084911(+) | protein_length=962 | sequence_SO=chromosome | SO=protein_coding_gene | is_pseudo=false	FALSE	Toxo	TGME49_219200-t26_1-p1	Toxo	18	18	432.38	1.25735e+07	1.2685e+07	1.1512e+07	9.3134e+06	8.80285e+06	9.80038e+06	1.2716e+07	1.1318e+07	8.63879e+06	9.81362e+06	2.79409e+07	5.24441e+07	4.80588e+07	5.84939e+07	6.08126e+07	2.26225e+07	5.09413e+07	4.8865e+07	6.65502e+07	6.24716e+07	4.32587e+06	3.14856e+06	3.71419e+06	6.04538e+06	2.25824e+06	2.9508e+06	4.05309e+06	3.99672e+06	6.05829e+06	2.20902e+06	2.39182e+07	2.10374e+07	1.78053e+07	1.98179e+07	2.1511e+07	1.72966e+07	2.31901e+07	1.8539e+07	2.60749e+07	2.5184e+07
TGME49_234360-t26_1-p1	transcript=TGME49_234360-t26_1 | gene=TGME49_234360 | organism=Toxoplasma_gondii_ME49 | gene_product=DNA topoisomerase I, putative | transcript_product=DNA topoisomerase I, putative | location=TGME49_chrX:4313246-4324560(+) | protein_length=890 | sequence_SO=chromosome | SO=protein_coding_gene | is_pseudo=false	FALSE	Toxo	TGME49_234360-t26_1-p1	Toxo	16	15	112.09	910265	1.05443e+06	778168	579092	744427	847869	852550	902502	650471	695364	1.45772e+06	4.23244e+06	3.63663e+06	4.8638e+06	5.8943e+06	1.44346e+06	3.77859e+06	2.90495e+06	3.962e+06	3.96602e+06	3.06548e+07	1.08393e+07	9.45385e+06	1.6955e+07	6.97438e+06	2.28489e+07	9.19297e+06	9.86354e+06	1.7511e+07	6.62481e+06	2.54976e+06	1.16471e+06	472874	1.06954e+06	1.1699e+06	1.41437e+06	751767	329998	2.0619e+06	1.003e+06
Q3UWP8	Calreticulin (Fragment) OS=Mus musculus OX=10090 GN=Calr PE=2 SV=1	FALSE	Mouse	Q3UWP8		13	2	143.57	316118		272777				205232	276252	193340					453464			546951		661723	520428	4.8224e+06	4.93246e+06	1.42048e+06	638880		514315	2.74348e+06	1.40644e+06	783143		254768
Q53G71	Calreticulin variant (Fragment) OS=Homo sapiens OX=9606 PE=2 SV=1	FALSE	Human	Q53G71		13	2	150.77	280652	119097		147602					95854.6		1.0979e+06	1.81367e+06	2.21751e+06	2.60723e+06	2.33108e+06	703340	1.80101e+06	1.91467e+06	1.72529e+06	2.10131e+06	116380	353522					119836				186100	164357	112456	224309	286531			87666.5	239241	275567
TGME49_263040.P2439	transcript=TGME49_263040.R2439 | gene=TGME49_263040 | organism=Toxoplasma_gondii_ME49 | gene_product=ribosomal protein RPS16 | transcript_product=ribosomal protein RPS16 | location=TGME49_chrVIIb:857465-858555(+) | protein_length=148 | sequence_SO=chromosome | SO=protein_coding_gene | is_pseudo=false	FALSE	Toxo	TGME49_263040.P2439	Toxo	15	15	1041.58	3.27918e+08	3.06247e+08	2.85667e+08	2.78196e+08	2.30643e+08	2.7075e+08	3.06141e+08	2.86578e+08	2.94112e+08	2.44837e+08	5.89353e+08	1.25231e+09	1.06959e+09	1.22566e+09	1.37126e+09	5.26157e+08	1.17317e+09	1.06104e+09	1.37543e+09	1.40191e+09	9.91211e+07	1.01818e+08	9.74122e+07	1.40439e+08	4.17405e+07	9.34566e+07	1.04774e+08	1.12232e+08	1.5292e+08	4.95988e+07	7.21278e+08	6.90451e+08	6.23625e+08	7.3521e+08	7.14696e+08	6.13541e+08	6.96629e+08	6.67495e+08	7.77735e+08	7.61292e+08
TGME49_256760-t26_1-p1	transcript=TGME49_256760-t26_1 | gene=TGME49_256760 | organism=Toxoplasma_gondii_ME49 | gene_product=pyruvate kinase PyK1 | transcript_product=pyruvate kinase PyK1 | location=TGME49_chrVIIb:4481106-4484667(-) | protein_length=531 | sequence_SO=chromosome | SO=protein_coding_gene | is_pseudo=false	FALSE	Toxo	TGME49_256760-t26_1-p1	Toxo	12	12	344.62	1.04716e+07	9.35076e+06	9.05773e+06	8.99307e+06	5.33669e+06	1.03264e+07	8.56282e+06	1.2756e+07	1.03331e+07	6.76039e+06	9.80733e+06	2.37269e+07	1.99032e+07	2.33962e+07	2.8341e+07	9.59136e+06	2.61662e+07	2.08828e+07	2.41351e+07	2.64601e+07	8.87024e+06	9.59845e+06	8.5103e+06	1.07507e+07	1.53593e+06	8.095e+06	9.60966e+06	1.05738e+07	1.07255e+07	1.51476e+06	9.10532e+06	9.38631e+06	6.98572e+06	8.76042e+06	9.30753e+06	8.34162e+06	8.73728e+06	8.17341e+06	1.04687e+07	1.00742e+07
TGME49_297070.P3399	transcript=TGME49_297070.R3399 | gene=TGME49_297070 | organism=Toxoplasma_gondii_ME49 | gene_product=carbonic anhydrase-related protein CARP | transcript_product=carbonic anhydrase-related protein CARP | location=TGME49_chrII:1516638-1518501(-) | protein_length=519 | sequence_SO=chromosome | SO=protein_coding_gene | is_pseudo=false	FALSE	Toxo	TGME49_297070.P3399	Toxo	12	12	385.25	3.64601e+06	4.29273e+06	6.88447e+06	4.92523e+06	4.24082e+06	4.49098e+06	5.34628e+06	7.51977e+06	3.71694e+06	3.86366e+06	1.63639e+07	3.87436e+07	3.50457e+07	4.8543e+07	4.83182e+07	1.48076e+07	3.57948e+07	3.73913e+07	5.18682e+07	4.75141e+07	3.29576e+07	3.41116e+07	2.4976e+07	3.31796e+07	3.94122e+06	2.2828e+07	2.79172e+07	2.66459e+07	3.31629e+07	4.69721e+06	1.20366e+07	1.18951e+07	8.46418e+06	1.28352e+07	1.38293e+07	9.70936e+06	1.24858e+07	9.37336e+06	1.49589e+07	1.46987e+07
TGME49_218960.P958	transcript=TGME49_218960.R958 | gene=TGME49_218960 | organism=Toxoplasma_gondii_ME49 | gene_product=AP2 domain transcription factor AP2XII-1 | transcript_product=AP2 domain transcription factor AP2XII-1 | location=TGME49_chrXII:1176935-1187769(-) | protein_length=2282 | sequence_SO=chromosome | SO=protein_coding_gene | is_pseudo=false	FALSE	Toxo	TGME49_218960.P958	Toxo	19	19	179.96	965819	1.01356e+06	1.41978e+06	484452	1.11915e+06	738177	865310	1.58495e+06	241184	1.21954e+06	8.23303e+06	1.6687e+07	2.54454e+07	3.94452e+07	2.19222e+07	5.99404e+06	1.52894e+07	2.53713e+07	4.73699e+07	2.28391e+07	6.01137e+06	3.73686e+06	2.7456e+06	7.69572e+06	2.2786e+06	5.87002e+06	1.45185e+06	3.38707e+06	7.82286e+06	2.18879e+06	5.97487e+06	3.29602e+06	1.78008e+06	4.46356e+06	4.81699e+06	5.35181e+06	3.42393e+06	1.62247e+06	4.20481e+06	5.43351e+06
TGME49_240810.P1716	transcript=TGME49_240810.R1716 | gene=TGME49_240810 | organism=Toxoplasma_gondii_ME49 | gene_product=apicomplexan amino acid transporter ApiAT6-1 | transcript_product=apicomplexan amino acid transporter ApiAT6-1 | location=TGME49_chrVI:1457473-1459173(+) | protein_length=566 | sequence_SO=chromosome | SO=protein_coding_gene | is_pseudo=false	FALSE	Toxo	TGME49_240810.P1716	Toxo	15	15	408.74	2.55405e+07	2.16296e+07	2.10831e+07	1.6198e+07	1.74526e+07	1.89265e+07	2.58494e+07	2.346e+07	1.75474e+07	1.94225e+07	3.74151e+07	6.69754e+07	6.28598e+07	9.24949e+07	8.59087e+07	3.04876e+07	6.66406e+07	6.60354e+07	9.3368e+07	8.30884e+07	1.76083e+07	1.6408e+07	13931379	1.39942e+07	2.16275e+06	1.28714e+07	1.46774e+07	1.50074e+07	1.59643e+07	2.88536e+06	4.30058e+07	3.36487e+07	2.48809e+07	3.32609e+07	3.62768e+07	3.72099e+07	3.65125e+07	2.99156e+07	4.16431e+07	3.98043e+07
TGME49_232250-t26_1-p1	transcript=TGME49_232250-t26_1 | gene=TGME49_232250 | organism=Toxoplasma_gondii_ME49 | gene_product=catalase | transcript_product=catalase | location=TGME49_chrVIII:1974007-1980110(-) | protein_length=502 | sequence_SO=chromosome | SO=protein_coding_gene | is_pseudo=false	FALSE	Toxo	TGME49_232250-t26_1-p1	Toxo	15	14	375.36	1.6018e+07	1.76588e+07	1.3302e+07	1.18691e+07	9.808e+06	1.31022e+07	1.52286e+07	1.32508e+07	1.20099e+07	1.10268e+07	2.10812e+07	4.16044e+07	4.04257e+07	4.36717e+07	4.97763e+07	1.59192e+07	4.18208e+07	4.51297e+07	5.43894e+07	5.47895e+07	1.11077e+07	1.11766e+07	9.44572e+06	1.04865e+07	1.52209e+06	8.74322e+06	9.93497e+06	1.10259e+07	1.1543e+07	1.4511e+06	1.28672e+07	1.16261e+07	9.06111e+06	1.22592e+07	1.13568e+07	1.03979e+07	1.13859e+07	9.58965e+06	1.33526e+07	1.12763e+07
TGME49_205320-t26_1-p1	transcript=TGME49_205320-t26_1 | gene=TGME49_205320 | organism=Toxoplasma_gondii_ME49 | gene_product=hypothetical protein | transcript_product=hypothetical protein | location=TGME49_chrVIIa:1473570-1476738(+) | protein_length=655 | sequence_SO=chromosome | SO=protein_coding_gene | is_pseudo=false	FALSE	Toxo	TGME49_205320-t26_1-p1	Toxo	16	16	151.18	1.2653e+06	507192	1.55145e+06	643823	560417	909376	846648	987132	833156	722222	1.32555e+06	2.28253e+06	1.82228e+06	2.25556e+06	3.56735e+06	877824	3.3967e+06	3.30703e+06	2738003	4.81467e+06	5.94386e+07	4.34578e+07	3.98866e+07	4.97582e+07	9.20828e+06	5.57888e+07	4.6052e+07	4.56685e+07	5.59788e+07	1.12259e+07	1.66012e+06	753183	1.0108e+06	1.19459e+06	865243	939035	1.44785e+06	1.27983e+06	948810	779078
TGME49_315770.P3788	transcript=TGME49_315770.R3788 | gene=TGME49_315770 | organism=Toxoplasma_gondii_ME49 | gene_product=cytochrome p450 | transcript_product=cytochrome p450 | location=TGME49_chrXI:4969964-4976385(-) | protein_length=553 | sequence_SO=chromosome | SO=protein_coding_gene | is_pseudo=false	FALSE	Toxo	TGME49_315770.P3788	Toxo	15	15	329.65	7.7271e+06	6.21938e+06	6.23968e+06	4.26715e+06	4.38443e+06	4.93064e+06	6.01621e+06	5.47732e+06	4.66034e+06	4.51011e+06	1.94803e+07	4.52922e+07	3.69036e+07	4.5567e+07	4.9732e+07	1.40932e+07	3.76553e+07	3.61919e+07	4.62807e+07	5.06975e+07	2.03122e+07	2.02441e+07	1.81905e+07	2.04792e+07	3.81809e+06	1.58344e+07	1.73343e+07	1.68293e+07	1.98608e+07	3.72934e+06	1.47341e+07	1.10664e+07	9.3091e+06	1.26138e+07	1.17681e+07	1.10859e+07	1.08547e+07	1.01984e+07	1.26353e+07	1.25532e+07
TGME49_241240.P1725	transcript=TGME49_241240.R1725 | gene=TGME49_241240 | organism=Toxoplasma_gondii_ME49 | gene_product=dense granule protein GRA65 | transcript_product=dense granule protein GRA65 | location=TGME49_chrVI:1687309-1691740(+) | protein_length=706 | sequence_SO=chromosome | SO=protein_coding_gene | is_pseudo=false	FALSE	Toxo	TGME49_241240.P1725	Toxo	17	17	202.71	3.52081e+07	3.72102e+07	3.47866e+07	1.39437e+07	2.26548e+07	2.35157e+07	3.18476e+07	2.8753e+07	1.28588e+07	2.13166e+07	1.21799e+07	2.09245e+07	2.35745e+07	2.48494e+07	2.86006e+07	9.02818e+06	1.78614e+07	2.23562e+07	27607663	2.46801e+07	1.70615e+07	1.65737e+07	8.81987e+06	1.67403e+07	2.79576e+06	1.30826e+07	1.48648e+07	1.04821e+07	1.46791e+07	3.00508e+06	2.7008e+07	2.09089e+07	1.69047e+07	2.18426e+07	2.28335e+07	1.87607e+07	1.74831e+07	1.92773e+07	2.59518e+07	2.36753e+07
TGME49_313130-t26_1-p1	transcript=TGME49_313130-t26_1 | gene=TGME49_313130 | organism=Toxoplasma_gondii_ME49 | gene_product=hypothetical protein | transcript_product=hypothetical protein | location=TGME49_chrXI:3121583-3130647(+) | protein_length=1204 | sequence_SO=chromosome | SO=protein_coding_gene | is_pseudo=false	FALSE	Toxo	TGME49_313130-t26_1-p1	Toxo	15	15	346.36	6.79868e+06	5.383e+06	6.5324e+06	3.47097e+06	6.29065e+06	6.23632e+06	6.02353e+06	5.86995e+06	8.63883e+06	5.55858e+06	1.24895e+07	2.51111e+07	2.34168e+07	3.53147e+07	3.58989e+07	1.15923e+07	2.93441e+07	2.53604e+07	4.12734e+07	4.11298e+07	7.69171e+06	3.63956e+06	3.63928e+06	5.43832e+06	1.85014e+06	7.36259e+06	2.67046e+06	4.11621e+06	7.2095e+06	2.00717e+06	1.10387e+07	1.11645e+07	8.03989e+06	1.32396e+07	1.36972e+07	1.04261e+07	1.11777e+07	8.42675e+06	1.50904e+07	1.2714e+07
TGME49_289530-t26_1-p1	transcript=TGME49_289530-t26_1 | gene=TGME49_289530 | organism=Toxoplasma_gondii_ME49 | gene_product=ribosomal protein RPL19 | transcript_product=ribosomal protein RPL19 | location=TGME49_chrIX:3287726-3290280(-) | protein_length=187 | sequence_SO=chromosome | SO=protein_coding_gene | is_pseudo=false	FALSE	Toxo	TGME49_289530-t26_1-p1	Toxo	10	10	1304	3.14428e+08	2.62761e+08	2.75163e+08	204763178	2.0732e+08	2.34219e+08	2.76545e+08	3.03851e+08	2.36289e+08	2.39166e+08	5.28809e+08	9.41741e+08	9.09861e+08	1.07236e+09	1.176e+09	4.6262e+08	9.64047e+08	1.00991e+09	1.25122e+09	1235699931	9.35955e+07	7.97566e+07	8.12552e+07	1.19785e+08	3.68166e+07	7.57066e+07	8.2838e+07	9.25309e+07	1.41126e+08	4.5747e+07	7.65388e+08	6.57453e+08	4.96336e+08	6.1047e+08	6.70709e+08	6.00131e+08	6.68662e+08	5.61433e+08	7.09076e+08	7.27896e+08
TGME49_249250-t26_1-p1	transcript=TGME49_249250-t26_1 | gene=TGME49_249250 | organism=Toxoplasma_gondii_ME49 | gene_product=ribosomal protein RPL35A | transcript_product=ribosomal protein RPL35A | location=TGME49_chrXII:4397271-4398997(+) | protein_length=112 | sequence_SO=chromosome | SO=protein_coding_gene | is_pseudo=false	FALSE	Toxo	TGME49_249250-t26_1-p1	Toxo	9	9	1010.23	2.98181e+08	2.9202e+08	2.70038e+08	2.62322e+08	1.98474e+08	2.46378e+08	3.20881e+08	2.54575e+08	3.01369e+08	2.43702e+08	4.0105e+08	8.7095e+08	7.22492e+08	7.98999e+08	1.02156e+09	3.7845e+08	8.24864e+08	7.72676e+08	9.23046e+08	9.65205e+08	9.51607e+07	8.99463e+07	8.63348e+07	1.08387e+08	2.46423e+07	7.84989e+07	8.81349e+07	9.97689e+07	1.21008e+08	2.93911e+07	5.76285e+08	5.27492e+08	4.56137e+08	5.77701e+08	5.87872e+08	4.8228e+08	5.90062e+08	5.13611e+08	6.90422e+08	6.34052e+08
F6KPG5	Albumin (Fragment) OS=Homo sapiens OX=9606 PE=2 SV=1	FALSE	Human	F6KPG5		12	6	2800.72	6.3778e+08	7.59018e+08	5.4189e+08	6.4091e+08	509676256	6.3209e+08	8.00342e+08	6.16363e+08	7.93788e+08	6.20844e+08	1.86653e+08	4.73993e+08	2.29214e+08	3.67237e+08	5.41474e+08	1.64775e+08	5.12894e+08	2.65906e+08	4.39187e+08	5.96333e+08	3.34599e+08	4.44934e+08	4.81515e+08	4.41353e+08	4.6174e+07	2.99827e+08	4.80352e+08	5.59853e+08	4.90011e+08	5.76866e+07	7.98418e+08	7.63749e+08	5.92243e+08	7.16372e+08	6.5888e+08	7.33701e+08	8.40675e+08	6.97561e+08	8.56015e+08	8.03912e+08
TGME49_203240-t26_1-p1	transcript=TGME49_203240-t26_1 | gene=TGME49_203240 | organism=Toxoplasma_gondii_ME49 | gene_product=hypothetical protein | transcript_product=hypothetical protein | location=TGME49_chrVIIa:2649304-2656803(-) | protein_length=739 | sequence_SO=chromosome | SO=protein_coding_gene | is_pseudo=false	FALSE	Toxo	TGME49_203240-t26_1-p1	Toxo	15	15	265.95	2.23509e+06	1.6485e+06	1.27559e+06	1.43777e+06	1.87763e+06	1.80083e+06	1.80057e+06	1.38848e+06	1.74478e+06	1.92663e+06	1.50578e+07	2.95064e+07	2.84361e+07	3.51257e+07	4.05414e+07	1.28273e+07	2.87766e+07	3.21874e+07	3.97786e+07	4.24823e+07	1.22484e+07	1.01544e+07	8.42744e+06	1.01282e+07	2.08044e+06	8.28941e+06	8.13122e+06	8.31656e+06	1.05188e+07	2.18999e+06	1.37793e+07	1.14092e+07	8.51277e+06	1.3188e+07	1.40531e+07	1.21078e+07	1.09736e+07	8.44297e+06	1.38541e+07	1.38902e+07
TGME49_286920-t26_1-p1	transcript=TGME49_286920-t26_1 | gene=TGME49_286920 | organism=Toxoplasma_gondii_ME49 | gene_product=SWIRM domain-containing protein | transcript_product=SWIRM domain-containing protein | location=TGME49_chrV:1637614-1644989(+) | protein_length=780 | sequence_SO=chromosome | SO=protein_coding_gene | is_pseudo=false	FALSE	Toxo	TGME49_286920-t26_1-p1	Toxo	17	17	381.78	3.01827e+06	1.84772e+06	2.58257e+06	1.66639e+06	2.33058e+06	2.0319e+06	2.4851e+06	3.2193e+06	1.42126e+06	2.07919e+06	1.33236e+07	2.6035e+07	2.96359e+07	3.99038e+07	3.76022e+07	1.11719e+07	2.56447e+07	2.89406e+07	3.96295e+07	3.71752e+07	6.45528e+06	5.44497e+06	5.07247e+06	1.16533e+07	4.2418e+06	6.32183e+06	5.0606e+06	6.22982e+06	1.11251e+07	4.47885e+06	6.46912e+06	5.21617e+06	4.49339e+06	6.451e+06	7.69735e+06	5.68107e+06	4.5011e+06	3.96049e+06	7.60113e+06	7.70231e+06
TGME49_204480-t26_1-p1	transcript=TGME49_204480-t26_1 | gene=TGME49_204480 | organism=Toxoplasma_gondii_ME49 | gene_product=thioredoxin domain-containing protein | transcript_product=thioredoxin domain-containing protein | location=TGME49_chrVIIa:1756017-1763926(-) | protein_length=659 | sequence_SO=chromosome | SO=protein_coding_gene | is_pseudo=false	FALSE	Toxo	TGME49_204480-t26_1-p1	Toxo	13	13	388.23	5.49931e+06	6.21443e+06	4.52411e+06	4.3364e+06	4.43458e+06	4.7232e+06	6.01823e+06	4.44767e+06	5.37782e+06	5.5064e+06	1.59493e+07	2.96088e+07	2.73767e+07	3.63472e+07	3.85114e+07	1.44396e+07	3.2861e+07	3.2212e+07	4.12525e+07	4.13284e+07	1.23483e+07	7.14263e+06	5.75208e+06	8.67778e+06	1.40742e+06	9.09057e+06	7.50751e+06	5.68946e+06	9.51284e+06	1.65548e+06	2.03089e+07	1.59362e+07	1.48577e+07	2.00914e+07	2.11574e+07	1.92501e+07	1.88949e+07	1.6624e+07	2.31851e+07	2.14373e+07
A0A8J8YWN6	cytochrome-b5 reductase OS=Homo sapiens OX=9606 GN=CYB5R3 PE=1 SV=1	FALSE	Human	A0A8J8YWN6		11	9	235.94	111240	190336	423303	93571.2	97388	314904	792113	404552	279567	209212	1.8477e+07	3.73123e+07	4.25677e+07	3.9666e+07	5.14536e+07	1.5183e+07	3.51054e+07	3.4411e+07	5.19376e+07	5.15576e+07	82542.5	407184	67842.5	264284	24313.4	71095.5	151943	99933.6	144292	45998.4	1.2851e+06	2.02125e+06	828431	1.57703e+06	1.59896e+06	718631	2550684	1.24158e+06	2.10639e+06	3.1873e+06
TGME49_215460.P857	transcript=TGME49_215460.R857 | gene=TGME49_215460 | organism=Toxoplasma_gondii_ME49 | gene_product=ribosomal protein RPS24 | transcript_product=ribosomal protein RPS24 | location=TGME49_chrX:6972021-6973288(-) | protein_length=135 | sequence_SO=chromosome | SO=protein_coding_gene | is_pseudo=false	FALSE	Toxo	TGME49_215460.P857	Toxo	9	9	1378.82	2.96126e+08	2.80296e+08	2.5881e+08	2.72338e+08	2.0029e+08	2.62401e+08	3.02452e+08	2.71109e+08	3.14073e+08	2.28267e+08	5.39944e+08	1.11965e+09	1.02569e+09	1.1307e+09	1.31103e+09	5.00979e+08	1.15794e+09	1.05994e+09	1.27136e+09	1.49265e+09	1.31735e+08	1.21263e+08	1.10373e+08	1.69354e+08	5.30673e+07	1.21128e+08	1.28825e+08	1.33122e+08	1.83659e+08	6.29723e+07	5.46803e+08	5.71201e+08	4.79416e+08	5.64573e+08	5.72287e+08	4.78939e+08	5.93815e+08	5.51699e+08	6.95246e+08	6.56404e+08
Q3UB67	60S ribosomal protein L3 OS=Mus musculus OX=10090 GN=Rpl3 PE=2 SV=1	FALSE	Mouse	Q3UB67		10	2	349.82	1.08637e+06	1.25494e+06	956807	666388	692909	907453	1215253	1.08788e+06	981212	899023	411780	1.57666e+06	861272	741738	1.19689e+06	285339	1643380	781117	942724	1.28334e+06	262639										295583	652278	431493	324812	607707	272329	457667	499573	475863	346969
TGME49_292200.P3262	transcript=TGME49_292200.R3262 | gene=TGME49_292200 | organism=Toxoplasma_gondii_ME49 | gene_product=RNA recognition motif-containing protein | transcript_product=RNA recognition motif-containing protein | location=TGME49_chrIX:4602797-4614802(-) | protein_length=2071 | sequence_SO=chromosome | SO=protein_coding_gene | is_pseudo=false	FALSE	Toxo	TGME49_292200.P3262	Toxo	21	21	119.41	2.77687e+06	2180857	187965	437319	784456	1.11072e+06	1.4072e+06	1.26095e+06		535229	3411666	2.92528e+06	5.93365e+06	8.93698e+06	1.06276e+07	1.45524e+06	6.1437e+06	5062211	8.06923e+06	8.97589e+06	1.52201e+07	7.65297e+06	7.04821e+06	1.26991e+07	4.68268e+06	1.35055e+07	8.23515e+06	9.08866e+06	1.24458e+07	4.57911e+06	3.83332e+06	4.17223e+06	1.04759e+06	2.105e+06	3.4365e+06	2.29912e+06	3.0595e+06	899893	2.25911e+06	2.65009e+06
TGME49_214320.P822	transcript=TGME49_214320.R822 | gene=TGME49_214320 | organism=Toxoplasma_gondii_ME49 | gene_product=facilitative glucose transporter GT1 | transcript_product=facilitative glucose transporter GT1 | location=TGME49_chrX:6248972-6250678(+) | protein_length=568 | sequence_SO=chromosome | SO=protein_coding_gene | is_pseudo=false	FALSE	Toxo	TGME49_214320.P822	Toxo	12	12	875.85	6.65797e+07	7.48134e+07	7.64381e+07	5.90944e+07	6.33794e+07	6.79789e+07	8.80853e+07	8.92918e+07	7.299e+07	7.39531e+07	1.59388e+08	3.17701e+08	3.09845e+08	3.61458e+08	3.88889e+08	1.43837e+08	3.21304e+08	3.28275e+08	4.1904e+08	4.23222e+08	1.16303e+08	7.72964e+07	9.76371e+07	1.14184e+08	1.84742e+07	8.50545e+07	1.07458e+08	1.10193e+08	1.2965e+08	2.35076e+07	1.62873e+08	1.33625e+08	1.23072e+08	1.54212e+08	1.56299e+08	1.60743e+08	1.52328e+08	1.50949e+08	1.96272e+08	1.83639e+08
TGME49_288360-t26_1-p1	transcript=TGME49_288360-t26_1 | gene=TGME49_288360 | organism=Toxoplasma_gondii_ME49 | gene_product=tryptophanyl-tRNA synthetase (TrpRS2) | transcript_product=tryptophanyl-tRNA synthetase (TrpRS2) | location=TGME49_chrIX:2473710-2478137(+) | protein_length=689 | sequence_SO=chromosome | SO=protein_coding_gene | is_pseudo=false	FALSE	Toxo	TGME49_288360-t26_1-p1	Toxo	18	18	429.52	1.55047e+07	1.65663e+07	1.13853e+07	9.82622e+06	9.92078e+06	9.85792e+06	1.11203e+07	1.08578e+07	9.03791e+06	9.69455e+06	2.62219e+07	5.07337e+07	4.96694e+07	6.35295e+07	6.59239e+07	1.96461e+07	4.3367e+07	5.0088e+07	6.63748e+07	6.88543e+07	3.31392e+07	3.46034e+07	2.79186e+07	3.2688e+07	5.29309e+06	2.73798e+07	3.45313e+07	3.20161e+07	3.45394e+07	5.6222e+06	2.31579e+07	1.94329e+07	1.46567e+07	1.97735e+07	1.91326e+07	1.85328e+07	1.80649e+07	1.71498e+07	2.12056e+07	2.1651e+07
TGME49_247350.P1849	transcript=TGME49_247350.R1849 | gene=TGME49_247350 | organism=Toxoplasma_gondii_ME49 | gene_product=thioredoxin domain-containing protein | transcript_product=thioredoxin domain-containing protein | location=TGME49_chrXII:3276227-3278151(-) | protein_length=248 | sequence_SO=chromosome | SO=protein_coding_gene | is_pseudo=false	FALSE	Toxo	TGME49_247350.P1849	Toxo	7	6	741.23	3.61963e+07	3.46715e+07	3.0221e+07	2.87771e+07	2.52329e+07	3.01158e+07	3.55958e+07	3.44105e+07	3.33566e+07	2.70297e+07	1.03918e+08	2.15591e+08	1.91737e+08	2.13962e+08	2.54678e+08	8.07181e+07	2.08838e+08	2.14631e+08	2.44391e+08	2.75995e+08	1.15881e+08	1.22658e+08	9.62539e+07	9.24854e+07	1.17816e+07	8.02679e+07	1.05472e+08	1.04677e+08	1.06396e+08	1.3915e+07	1.12725e+08	9.55666e+07	7.26833e+07	1.05732e+08	9.99142e+07	8.64998e+07	1.03409e+08	8.97061e+07	1.24033e+08	1.14246e+08
TGME49_315610-t26_1-p1	transcript=TGME49_315610-t26_1 | gene=TGME49_315610 | organism=Toxoplasma_gondii_ME49 | gene_product=hypothetical protein | transcript_product=hypothetical protein | location=TGME49_chrXI:4855798-4856274(+) | protein_length=158 | sequence_SO=chromosome | SO=protein_coding_gene | is_pseudo=false	FALSE	Toxo	TGME49_315610-t26_1-p1	Toxo	6	6	340.3	1.33958e+07	1.13163e+07	8.96326e+06	9.02195e+06	7.32402e+06	9.60542e+06	1.21915e+07	1.03152e+07	1.16902e+07	8.75257e+06	3.62149e+07	6.31207e+07	5.16398e+07	5.15286e+07	6.94848e+07	3.11261e+07	6.94568e+07	6.01843e+07	6.13158e+07	7.45791e+07	6.66552e+06	6.55295e+06	3.91831e+06	5.50694e+06	752461	4.50091e+06	6.12551e+06	5.46157e+06	6.68809e+06	1.07608e+06	3.82556e+07	3.43272e+07	2.95828e+07	3.4922e+07	3.26089e+07	3.07856e+07	3.84218e+07	3.62476e+07	4.47676e+07	3.99436e+07
TGME49_212260.P760	transcript=TGME49_212260.R760 | gene=TGME49_212260 | organism=Toxoplasma_gondii_ME49 | gene_product=zinc finger protein ZFP2 | transcript_product=zinc finger protein ZFP2 | location=TGME49_chrX:3953197-3957033(-) | protein_length=351 | sequence_SO=chromosome | SO=protein_coding_gene | is_pseudo=false	FALSE	Toxo	TGME49_212260.P760	Toxo	11	11	346.98	5933508	6.53708e+06	7.02652e+06	1.50802e+06	4.14383e+06	3.1788e+06	5.66577e+06	6.15222e+06	4.73088e+06	5.02797e+06	2.09233e+07	4.62268e+07	4.31151e+07	4.93303e+07	5.4262e+07	1.49256e+07	4.29282e+07	4.14489e+07	5.5189e+07	6.13697e+07	2.24406e+06	2.23853e+06	2.82138e+06	4.74022e+06	1.18253e+06	1.44492e+06	2.29803e+06	3.8e+06	6.15911e+06	1.50974e+06	2.17848e+07	1.00628e+07	1.09036e+07	1.2094e+07	1.40733e+07	1.4281e+07	1.10162e+07	1.14949e+07	1.88111e+07	1.82911e+07
TGME49_313670.P3718	transcript=TGME49_313670.R3718 | gene=TGME49_313670 | organism=Toxoplasma_gondii_ME49 | gene_product=AP-1 complex subunit gamma, putative | transcript_product=AP-1 complex subunit gamma, putative | location=TGME49_chrXI:3592806-3599273(-) | protein_length=1010 | sequence_SO=chromosome | SO=protein_coding_gene | is_pseudo=false	FALSE	Toxo	TGME49_313670.P3718	Toxo	14	14	167.99	46161.2	1.28255e+06	1.11675e+06	1.16504e+06	1.02864e+06	1.22924e+06	1.40936e+06	1.36783e+06	1.52114e+06	1.39086e+06	4.67742e+06	1.1051e+07	1.09938e+07	1.44303e+07	1.57436e+07	4.85069e+06	1.10257e+07	1.27008e+07	1.39938e+07	1.59796e+07	1.46922e+07	9.41278e+06	1.12309e+07	1.97375e+07	6.92752e+06	1.26814e+07	1.10969e+07	1.2262e+07	2.04773e+07	7.5981e+06	41237.6	3.83733e+06	3.39017e+06	3.92933e+06	4.40309e+06	3.45919e+06	4.46106e+06	3.91563e+06	4.13837e+06	5.07979e+06
TGME49_225080.P1147	transcript=TGME49_225080.R1147 | gene=TGME49_225080 | organism=Toxoplasma_gondii_ME49 | gene_product=ribosomal protein RPS18 | transcript_product=ribosomal protein RPS18 | location=TGME49_chrX:2540172-2541420(+) | protein_length=156 | sequence_SO=chromosome | SO=protein_coding_gene | is_pseudo=false	FALSE	Toxo	TGME49_225080.P1147	Toxo	13	13	1165.23	3.86173e+08	3.68401e+08	3.55021e+08	3.1003e+08	2.62699e+08	3.13736e+08	3.8519e+08	3.66098e+08	3.49821e+08	2.95717e+08	6.98844e+08	1.50603e+09	1.38234e+09	1.64503e+09	1.83927e+09	5.89139e+08	1.4708e+09	1.43519e+09	1.83977e+09	1.86863e+09	1.67171e+08	9.99019e+07	1.05267e+08	1.62969e+08	4.77014e+07	1.15239e+08	1.15955e+08	1.22431e+08	1.80492e+08	5.53779e+07	8.691e+08	8.29664e+08	6.53655e+08	8.24304e+08	8.60274e+08	7.61584e+08	8.67527e+08	7.26082e+08	9.4622e+08	9.10225e+08
TGME49_279420-t26_1-p1	transcript=TGME49_279420-t26_1 | gene=TGME49_279420 | organism=Toxoplasma_gondii_ME49 | gene_product=hypothetical protein | transcript_product=hypothetical protein | location=TGME49_chrIX:190876-194865(+) | protein_length=1329 | sequence_SO=chromosome | SO=protein_coding_gene | is_pseudo=false	FALSE	Toxo	TGME49_279420-t26_1-p1	Toxo	15	15	134.61	2.89946e+06	3.98435e+06	4.87602e+06	1.72383e+06	1.15555e+06	2.32132e+06	2.85427e+06	4.20002e+06	2.57112e+06	2.10792e+06	9.72715e+06	2.2085e+07	1.73384e+07	2.55778e+07	2.75956e+07	4.82593e+06	1.71522e+07	1.90138e+07	2.59139e+07	26531019	2.52294e+06	1.75018e+06	1.17409e+06	1.75012e+06	257012	1.63652e+06	918689	1.65246e+06	1.65864e+06	297453	5.02228e+06	2.64242e+06	4.98692e+06	5.46846e+06	4.75372e+06	3.78113e+06	2.83889e+06	3.44562e+06	5.34649e+06	3.45812e+06
TGME49_225150.P1154	transcript=TGME49_225150.R1154 | gene=TGME49_225150 | organism=Toxoplasma_gondii_ME49 | gene_product=hypothetical protein | transcript_product=hypothetical protein | location=TGME49_chrX:2448305-2451764(+) | protein_length=691 | sequence_SO=chromosome | SO=protein_coding_gene | is_pseudo=false	FALSE	Toxo	TGME49_225150.P1154	Toxo	14	14	229.95	2.98595e+06	2.24485e+06	3.99456e+06	2.99388e+06	2.36751e+06	2.5063e+06	1.6821e+06	2.73013e+06	2.19124e+06	1.54382e+06	1.12806e+07	2.18379e+07	2.04518e+07	2.58966e+07	2.25375e+07	9.92368e+06	2.05396e+07	1.97965e+07	2.82384e+07	2.40411e+07	1.7203e+07	1.15758e+07	1.08457e+07	1.32321e+07	3.01824e+06	1.43718e+07	1.06451e+07	1.15415e+07	1.2905e+07	3.28171e+06	8.6893e+06	5.84977e+06	7.29487e+06	8.18609e+06	7.5369e+06	7.46695e+06	7.10353e+06	6.43903e+06	6.03102e+06	8.13543e+06
P16104	Histone H2AX OS=Homo sapiens OX=9606 GN=H2AX PE=1 SV=2	FALSE	Human	P16104		8	3	1411.58											202858	144529			149926	153985	398706	223885		355773											2.41448e+06	7.15065e+06	1.0994e+06	2.82586e+06	2.32717e+06	1.89003e+06	9.2241e+06	2.04761e+06	3.41757e+06	3.62605e+06
TGME49_270380-t26_1-p1	transcript=TGME49_270380-t26_1 | gene=TGME49_270380 | organism=Toxoplasma_gondii_ME49 | gene_product=ribosomal protein RPS13 | transcript_product=ribosomal protein RPS13 | location=TGME49_chrVIII:5240842-5243101(-) | protein_length=151 | sequence_SO=chromosome | SO=protein_coding_gene | is_pseudo=false	FALSE	Toxo	TGME49_270380-t26_1-p1	Toxo	10	10	841.07	3.25014e+08	3.16639e+08	2.92188e+08	2.45042e+08	2.19201e+08	2.59737e+08	2.91681e+08	2.81992e+08	2.59632e+08	2.36788e+08	795103410	1.48168e+09	1.35397e+09	1.5748e+09	1744903953	6.37741e+08	1.39677e+09	1.44125e+09	1.72701e+09	1.77903e+09	1.64437e+08	1.13467e+08	9.56099e+07	1.21326e+08	2.69241e+07	1.31987e+08	9.9203e+07	9.61434e+07	1.16802e+08	2.70692e+07	7.52447e+08	6.99398e+08	5.13128e+08	6.77073e+08	6.48756e+08	6.14068e+08	6.78079e+08	5.58728e+08	7.43623e+08	7.31967e+08
TGME49_231140.P1405	transcript=TGME49_231140.R1405 | gene=TGME49_231140 | organism=Toxoplasma_gondii_ME49 | gene_product=ribosomal protein RPS25 | transcript_product=ribosomal protein RPS25 | location=TGME49_chrVIII:1265240-1266106(+) | protein_length=108 | sequence_SO=chromosome | SO=protein_coding_gene | is_pseudo=false	FALSE	Toxo	TGME49_231140.P1405	Toxo	12	12	702.34	2.7761e+08	2.41678e+08	2.34833e+08	1.98351e+08	1.78938e+08	2.04439e+08	2.46691e+08	2.37412e+08	2.23194e+08	1.86747e+08	4.27849e+08	7.61855e+08	6.34377e+08	6.73522e+08	7.73044e+08	3.6692e+08	7.47168e+08	7.05098e+08	8.14927e+08	8.31451e+08	1.1911e+08	9.18133e+07	8.76117e+07	1.03555e+08	2.47836e+07	9.13068e+07	9.21059e+07	9.6865e+07	1.20464e+08	2.9003e+07	5.30274e+08	4.98008e+08	4.14488e+08	4.55297e+08	4.63501e+08	4.07116e+08	506176545	4.67903e+08	5.59544e+08	5.20601e+08
TGME49_238180-t26_1-p1	transcript=TGME49_238180-t26_1 | gene=TGME49_238180 | organism=Toxoplasma_gondii_ME49 | gene_product=26s proteasome regulatory complex subunit, putative | transcript_product=26s proteasome regulatory complex subunit, putative | location=TGME49_chrVI:105704-110931(-) | protein_length=417 | sequence_SO=chromosome | SO=protein_coding_gene | is_pseudo=false	FALSE	Toxo	TGME49_238180-t26_1-p1	Toxo	18	18	326.88	1.22779e+07	1.30274e+07	1.22956e+07	9.18348e+06	9.89521e+06	1.06068e+07	1.41804e+07	1.37731e+07	1.16303e+07	1.01333e+07	1.5599e+07	2.68173e+07	2.45477e+07	3.45168e+07	3.27158e+07	1.45932e+07	2.56095e+07	2.72803e+07	3.60464e+07	3.07363e+07	1.95404e+07	1.31081e+07	1.09822e+07	1.40631e+07	3.69111e+06	1.76839e+07	1.37961e+07	1.42013e+07	1.64373e+07	4.01556e+06	1.17234e+07	1.01011e+07	8.6541e+06	9.79907e+06	1.04914e+07	9.18167e+06	1.21311e+07	1.02185e+07	1.15233e+07	1.10403e+07
TGME49_207990-t26_1-p1	transcript=TGME49_207990-t26_1 | gene=TGME49_207990 | organism=Toxoplasma_gondii_ME49 | gene_product=ribosomal RNA large subunit methyltransferase J protein | transcript_product=ribosomal RNA large subunit methyltransferase J protein | location=TGME49_chrIb:500176-508930(-) | protein_length=981 | sequence_SO=chromosome | SO=protein_coding_gene | is_pseudo=false	FALSE	Toxo	TGME49_207990-t26_1-p1	Toxo	17	17	379.26	1.16632e+07	1.06739e+07	1.17981e+07	9.53656e+06	9.90316e+06	1.06514e+07	1.28051e+07	1.50771e+07	8846318	1.15602e+07	2.43833e+07	4.52066e+07	5.60424e+07	5.84882e+07	5.7641e+07	1.98682e+07	4.05684e+07	57762315	6.92092e+07	6.02943e+07	4.27966e+06	3.38943e+06	3.8532e+06	5.56583e+06	1.78739e+06	4.00377e+06	2.59388e+06	3.19064e+06	5.67947e+06	1.6516e+06	1.85991e+07	1.6028e+07	1.24194e+07	1.79432e+07	1.76715e+07	1.72287e+07	1.5908e+07	1.12459e+07	2.01002e+07	2.00449e+07
TGME49_239590-t26_1-p1	transcript=TGME49_239590-t26_1 | gene=TGME49_239590 | organism=Toxoplasma_gondii_ME49 | gene_product=WD domain, G-beta repeat-containing protein | transcript_product=WD domain, G-beta repeat-containing protein | location=TGME49_chrVI:783750-790568(-) | protein_length=683 | sequence_SO=chromosome | SO=protein_coding_gene | is_pseudo=false	FALSE	Toxo	TGME49_239590-t26_1-p1	Toxo	16	16	465.99	5.52635e+07	5.4838e+07	5.42144e+07	4.20999e+07	4.19852e+07	4.873e+07	5.57761e+07	6.46012e+07	5.45665e+07	5.43722e+07	1.16005e+08	2.60677e+08	2.52845e+08	2.80925e+08	3.29315e+08	1.12756e+08	2.66722e+08	2.93658e+08	3.43838e+08	3.6068e+08	1.91674e+07	1.75772e+07	1.89119e+07	3.05701e+07	8.09666e+06	1.78098e+07	1.84928e+07	2.12169e+07	3.7916e+07	9.70401e+06	1.47002e+08	1.4232e+08	1.09622e+08	1.39933e+08	1.42611e+08	1.29645e+08	1.42779e+08	1.23248e+08	1.74128e+08	1.92392e+08
TGME49_255420.P2099	transcript=TGME49_255420.R2099 | gene=TGME49_255420 | organism=Toxoplasma_gondii_ME49 | gene_product=inner membrane complex protein IMC39 | transcript_product=inner membrane complex protein IMC39 | location=TGME49_chrVIIb:4836566-4838297(-) | protein_length=278 | sequence_SO=chromosome | SO=protein_coding_gene | is_pseudo=false	FALSE	Toxo	TGME49_255420.P2099	Toxo	9	9	245.59	3.5412e+06	2.21738e+06	742121	1.3129e+06	3.1131e+06	1.93077e+06	1.41626e+06	2.30576e+06	1.26427e+06	2.8356e+06	6.9025e+06	1.52715e+07	2.02709e+07	2.2449e+07	2.4891e+07	5.98303e+06	1.55671e+07	1.65378e+07	24567004	2.57238e+07	6.63426e+06	9.20502e+06	6.40439e+06	9.68606e+06	1.29811e+06	7.31414e+06	1.02967e+07	8.13884e+06	9.71136e+06	1.67927e+06	4.65461e+06	5.51117e+06	3.91097e+06	3.44967e+06	4.81321e+06	4.46139e+06	5.82662e+06	3.289e+06	5.91052e+06	5.01502e+06
TGME49_295680.P3387	transcript=TGME49_295680.R3387 | gene=TGME49_295680 | organism=Toxoplasma_gondii_ME49 | gene_product=periodic tryptophan protein PWP2, putative | transcript_product=periodic tryptophan protein PWP2, putative | location=TGME49_chrIa:1612495-1621606(-) | protein_length=1266 | sequence_SO=chromosome | SO=protein_coding_gene | is_pseudo=false	FALSE	Toxo	TGME49_295680.P3387	Toxo	15	15	192.1	7.2059e+06	9.86681e+06	8.73122e+06	6.5796e+06	6.1671e+06	8.0293e+06	8.47491e+06	7.67156e+06	7.49434e+06	5.09955e+06	1.3065e+07	2.79451e+07	3.25627e+07	3.9303e+07	3.50585e+07	1.23948e+07	2.34482e+07	2.77134e+07	4.71985e+07	3.43829e+07	3.18459e+06	2.31025e+06	3857046	3.96296e+06	1.38159e+06	3.57374e+06	3.46335e+06	2.50662e+06	5.33134e+06	1.52629e+06	1.40451e+07	9.8522e+06	8.68028e+06	1.31534e+07	1.60292e+07	1.32535e+07	1.06401e+07	1.05828e+07	14649719	1.51493e+07
TGME49_214770-t26_1-p1	transcript=TGME49_214770-t26_1 | gene=TGME49_214770 | organism=Toxoplasma_gondii_ME49 | gene_product=ras-related protein RAB1B | transcript_product=ras-related protein RAB1B | location=TGME49_chrX:6486806-6490475(+) | protein_length=202 | sequence_SO=chromosome | SO=protein_coding_gene | is_pseudo=false	FALSE	Toxo	TGME49_214770-t26_1-p1	Toxo	11	8	551.79	2.66421e+07	1.92424e+07	2.05546e+07	1.5247e+07	1.70272e+07	1.46489e+07	1.88492e+07	1.66771e+07	1.41461e+07	1.53041e+07	5.8716e+07	1.06814e+08	8.23813e+07	8.44989e+07	9.56586e+07	4.39509e+07	9.64647e+07	8.07123e+07	9.14895e+07	1.02717e+08	3.19203e+07	3.45299e+07	3.05659e+07	2.74493e+07	4.6122e+06	2.27877e+07	3.27479e+07	2.88244e+07	2.65703e+07	4.83584e+06	4.96782e+07	5.11732e+07	3.78154e+07	4.17653e+07	4.309e+07	3.16524e+07	4.88105e+07	3.7657e+07	4.90256e+07	4.44731e+07
TGME49_224260.P1111	transcript=TGME49_224260.R1111 | gene=TGME49_224260 | organism=Toxoplasma_gondii_ME49 | gene_product=PHD-finger domain-containing protein | transcript_product=PHD-finger domain-containing protein | location=TGME49_chrX:3156028-3178408(-) | protein_length=5659 | sequence_SO=chromosome | SO=protein_coding_gene | is_pseudo=false	FALSE	Toxo	TGME49_224260.P1111	Toxo	20	20	158.96	3.63082e+06	3.48451e+06	4.81851e+06	2.4281e+06	3.22752e+06	3.54289e+06	3.08959e+06	4.77401e+06	4.29781e+06	4.48698e+06	5.60337e+06	1.05409e+07	1.03673e+07	1.46783e+07	1.49712e+07	5.06254e+06	1.30313e+07	1.32785e+07	2.02963e+07	1.66446e+07	4.52807e+06	3.20243e+06	3.63396e+06	6.25416e+06	2.28379e+06	3.24671e+06	2.48492e+06	4.00801e+06	6.44761e+06	2.2638e+06	6.34402e+06	3.34218e+06	3.34414e+06	4.57285e+06	4.19691e+06	4.65515e+06	3.09804e+06	3.89709e+06	5.481e+06	4.96399e+06
TGME49_293570.P3309	transcript=TGME49_293570.R3309 | gene=TGME49_293570 | organism=Toxoplasma_gondii_ME49 | gene_product=translocation protein sec62, putative | transcript_product=translocation protein sec62, putative | location=TGME49_chrIa:422729-429247(-) | protein_length=390 | sequence_SO=chromosome | SO=protein_coding_gene | is_pseudo=false	FALSE	Toxo	TGME49_293570.P3309	Toxo	12	12	448.36	1.35266e+07	1.33648e+07	1.58053e+07	1.1959e+07	9.90917e+06	1.29198e+07	1.95355e+07	2.09583e+07	2.22031e+07	1.7948e+07	2.32732e+07	5.91316e+07	5.37169e+07	5.12315e+07	6.50329e+07	2.09482e+07	5.4223e+07	5.37656e+07	6.31299e+07	7.38794e+07	2.59873e+07	2.60543e+07	2.38544e+07	2.85714e+07	2.9228e+06	2.52229e+07	3.19125e+07	3.11053e+07	3.66981e+07	6.14589e+06	3.39682e+07	2.96702e+07	2.57771e+07	3.51549e+07	3.26757e+07	3.00958e+07	3.72351e+07	3.39722e+07	4.70205e+07	4.21525e+07
TGME49_258826.P2242	transcript=TGME49_258826.R2242 | gene=TGME49_258826 | organism=Toxoplasma_gondii_ME49 | gene_product=hypothetical protein | transcript_product=hypothetical protein | location=TGME49_chrVIIb:3162547-3165591(+) | protein_length=1014 | sequence_SO=chromosome | SO=protein_coding_gene | is_pseudo=false	FALSE	Toxo	TGME49_258826.P2242	Toxo	16	16	213.68	1.71562e+06	1.5704e+06	1.63006e+06	2.1474e+06	1.90957e+06	2.08534e+06	2.2266e+06	2.05709e+06	1.52166e+06	1.61812e+06	8.56948e+06	1.76823e+07	1.83719e+07	25575968	2.54078e+07	7.96844e+06	1.74197e+07	1.93068e+07	2.67793e+07	2.38608e+07	8.22432e+06	5.95297e+06	4.27018e+06	6.5316e+06	1.44256e+06	6.59645e+06	5.48353e+06	4.49874e+06	6.24336e+06	1.42225e+06	8.53622e+06	7.62338e+06	6.56063e+06	9.55276e+06	9.48752e+06	8.17239e+06	7.91033e+06	6.94758e+06	1.08167e+07	7.88852e+06
TGME49_216930-t26_1-p1	transcript=TGME49_216930-t26_1 | gene=TGME49_216930 | organism=Toxoplasma_gondii_ME49 | gene_product=cholinephosphate cytidylyltransferase | transcript_product=cholinephosphate cytidylyltransferase | location=TGME49_chrXI:5784762-5787432(-) | protein_length=329 | sequence_SO=chromosome | SO=protein_coding_gene | is_pseudo=false	FALSE	Toxo	TGME49_216930-t26_1-p1	Toxo	11	11	115.08	2.82736e+06	3.4077e+06	2.66583e+06	2.16563e+06	1.80274e+06	2.24288e+06	3.51826e+06	3.43395e+06	2.12955e+06	2.26114e+06	2.38893e+06	3.49842e+06	3.65748e+06	3.59677e+06	3.84585e+06	1.71788e+06	3.77542e+06	3.72331e+06	3.97005e+06	3.9005e+06	3.80473e+07	2.18463e+07	1.81746e+07	2.52304e+07	4.85636e+06	3.19055e+07	2.13706e+07	2.03994e+07	2.62011e+07	4.66227e+06	3.25043e+06	2.46298e+06	2.42508e+06	2.50984e+06	2.32173e+06	2.16352e+06	2.49852e+06	2.46782e+06	2.9662e+06	2.82173e+06
TGME49_269250.P2674	transcript=TGME49_269250.R2674 | gene=TGME49_269250 | organism=Toxoplasma_gondii_ME49 | gene_product=Mov34/MPN/PAD-1 family protein | transcript_product=Mov34/MPN/PAD-1 family protein | location=TGME49_chrVIII:5963161-5967989(-) | protein_length=343 | sequence_SO=chromosome | SO=protein_coding_gene | is_pseudo=false	FALSE	Toxo	TGME49_269250.P2674	Toxo	9	9	418.58	1.52812e+07	1.48032e+07	1.31173e+07	8.16617e+06	9.24684e+06	9.98209e+06	1.25061e+07	1.16449e+07	9.38383e+06	9.72513e+06	1.74887e+07	3.16436e+07	3.14516e+07	3.92092e+07	3.88374e+07	1.46568e+07	3.25829e+07	3.27411e+07	4.3894e+07	4.38261e+07	2.1803e+07	1.32103e+07	8.0034e+06	1.32567e+07	3.53598e+06	1.94182e+07	1.25621e+07	1.08265e+07	1.66906e+07	4.02893e+06	1.34659e+07	1.21338e+07	1.03046e+07	1.28888e+07	1.18623e+07	10100335	1.43633e+07	1.06232e+07	1.51162e+07	1.37893e+07
TGME49_223960-t26_1-p1	transcript=TGME49_223960-t26_1 | gene=TGME49_223960 | organism=Toxoplasma_gondii_ME49 | gene_product=ubiquitin interaction motif family protein | transcript_product=ubiquitin interaction motif family protein | location=TGME49_chrX:3424804-3428954(-) | protein_length=388 | sequence_SO=chromosome | SO=protein_coding_gene | is_pseudo=false	FALSE	Toxo	TGME49_223960-t26_1-p1	Toxo	11	11	856.51	2.35648e+07	2.21563e+07	1.82109e+07	1.92879e+07	1.57609e+07	2.03048e+07	2.36934e+07	1.60329e+07	1.97509e+07	1.69932e+07	3.02781e+07	5.97052e+07	6.16935e+07	7.40749e+07	7.79194e+07	2.52032e+07	6.11134e+07	6.2626e+07	8.01818e+07	8.14798e+07	1.45931e+07	1.61488e+07	1.33709e+07	1.543e+07	2.79975e+06	1.40323e+07	1.53562e+07	14722308	1.51639e+07	2.56062e+06	1.90746e+07	1.85986e+07	1.65035e+07	1.98103e+07	1.98228e+07	1.68114e+07	1.83181e+07	1.7181e+07	22505965	2.07454e+07
TGME49_268950-t26_1-p1	transcript=TGME49_268950-t26_1 | gene=TGME49_268950 | organism=Toxoplasma_gondii_ME49 | gene_product=hypothetical protein | transcript_product=hypothetical protein | location=TGME49_chrVIII:6185699-6190478(-) | protein_length=543 | sequence_SO=chromosome | SO=protein_coding_gene | is_pseudo=false	FALSE	Toxo	TGME49_268950-t26_1-p1	Toxo	15	15	145.93	296867	404481	306607	422448	393081	177086	245895	303565	223867	104318	1.47089e+06	3.29271e+06	2.10024e+06	3.8977e+06	3.66511e+06	742321	3.4261e+06	3.49887e+06	4.89859e+06	5.68739e+06	1.9644e+07	1.65629e+07	1.44041e+07	2.05074e+07	3.55015e+06	1.77027e+07	1.70372e+07	1.79765e+07	2.03627e+07	4.33799e+06	303347	307156	564789	689474	864522	576331	233973	220997	804374	786410
TGME49_285870-t26_1-p1	transcript=TGME49_285870-t26_1 | gene=TGME49_285870 | organism=Toxoplasma_gondii_ME49 | gene_product=SAG-related sequence SRS20A | transcript_product=SAG-related sequence SRS20A | location=TGME49_chrV:2160425-2162327(-) | protein_length=328 | sequence_SO=chromosome | SO=protein_coding_gene | is_pseudo=false	FALSE	Toxo	TGME49_285870-t26_1-p1	Toxo	8	8	976.63	1.01073e+08	9.61457e+07	8.72848e+07	8.58445e+07	6.00112e+07	7.83481e+07	9.76529e+07	9.28998e+07	1.01193e+08	7.59197e+07	1.99003e+08	3.9413e+08	3.52888e+08	3.76261e+08	4.47569e+08	1.79725e+08	4.05797e+08	4.02663e+08	4.73819e+08	5.05446e+08	1.45665e+08	1.46791e+08	1.23448e+08	1.35685e+08	2.51136e+07	1.26709e+08	1.51673e+08	1.41124e+08	1.52544e+08	3.03075e+07	2.65627e+08	2.40662e+08	2.1938e+08	2.55908e+08	2.36876e+08	2.21098e+08	2.72797e+08	2.49829e+08	3.21506e+08	3.01263e+08
TGME49_205010-t26_1-p1	transcript=TGME49_205010-t26_1 | gene=TGME49_205010 | organism=Toxoplasma_gondii_ME49 | gene_product=splicing factor 3B subunit 1, putative | transcript_product=splicing factor 3B subunit 1, putative | location=TGME49_chrVIIa:1671126-1679563(-) | protein_length=1386 | sequence_SO=chromosome | SO=protein_coding_gene | is_pseudo=false	FALSE	Toxo	TGME49_205010-t26_1-p1	Toxo	18	17	232.97	1.44275e+06	2.54707e+06	1.50696e+06	1.71108e+06	1.25173e+06	1.54289e+06	1.79212e+06	1.24191e+06	1.59516e+06	1433952	9.20736e+06	1.6903e+07	1.70356e+07	2.31238e+07	2.11359e+07	6.71144e+06	1.51179e+07	1.55369e+07	2.21619e+07	2.16314e+07	1.63512e+07	1.12134e+07	9.69674e+06	1.74587e+07	6.74914e+06	1.37735e+07	9.29887e+06	9.90533e+06	1.64855e+07	5.94435e+06	5.79858e+06	5.22402e+06	2.84197e+06	6.49217e+06	6.0099e+06	4.97332e+06	4.22541e+06	4.54049e+06	5.731e+06	6.02931e+06
TGME49_289880-t26_1-p1	transcript=TGME49_289880-t26_1 | gene=TGME49_289880 | organism=Toxoplasma_gondii_ME49 | gene_product=hydrolase, putative | transcript_product=hydrolase, putative | location=TGME49_chrIX:3493432-3505245(-) | protein_length=1326 | sequence_SO=chromosome | SO=protein_coding_gene | is_pseudo=false	FALSE	Toxo	TGME49_289880-t26_1-p1	Toxo	16	16	325.82	6.04029e+06	6.20765e+06	7.42491e+06	5.92349e+06	6.11527e+06	6.21811e+06	7.62329e+06	6.66034e+06	6.67012e+06	6.6279e+06	1.83017e+07	3.59899e+07	4.00894e+07	4.46117e+07	4.71288e+07	1.76084e+07	4.24282e+07	4.35998e+07	5.00552e+07	4.94656e+07	1.29378e+07	1.38645e+07	1.31701e+07	1.37935e+07	2.20238e+06	1.26174e+07	1.42413e+07	1.60033e+07	1.47498e+07	2.61352e+06	1.87774e+07	1.4741e+07	1.18881e+07	1.5766e+07	1.65721e+07	1.37373e+07	1.72509e+07	1.41916e+07	1.86468e+07	1.76659e+07
TGME49_262690.P2422	transcript=TGME49_262690.R2422 | gene=TGME49_262690 | organism=Toxoplasma_gondii_ME49 | gene_product=ribosomal protein RPL27 | transcript_product=ribosomal protein RPL27 | location=TGME49_chrVIIb:1080134-1081836(+) | protein_length=146 | sequence_SO=chromosome | SO=protein_coding_gene | is_pseudo=false	FALSE	Toxo	TGME49_262690.P2422	Toxo	11	11	1067	2.58583e+08	2.18466e+08	2.17803e+08	1.82582e+08	1.61257e+08	1.99442e+08	2.32518e+08	2.33439e+08	2.23088e+08	1.98064e+08	4.93477e+08	9.14433e+08	8.86719e+08	1.03242e+09	1148736522	4.42798e+08	9.64911e+08	9.60689e+08	1.16807e+09	1.22724e+09	8.20818e+07	6.63305e+07	6.11701e+07	8.07189e+07	2.10041e+07	6.43092e+07	7.02517e+07	7.1343e+07	1.022e+08	2.70153e+07	6.9667e+08	6.10219e+08	4.9423e+08	6.07109e+08	6.13273e+08	6.09533e+08	6.78025e+08	5.58603e+08	7.22659e+08	6.85021e+08
TGME49_214270.P821	transcript=TGME49_214270.R821 | gene=TGME49_214270 | organism=Toxoplasma_gondii_ME49 | gene_product=translation initiation factor IF-2, putative | transcript_product=translation initiation factor IF-2, putative | location=TGME49_chrX:6195937-6206363(-) | protein_length=1144 | sequence_SO=chromosome | SO=protein_coding_gene | is_pseudo=false	FALSE	Toxo	TGME49_214270.P821	Toxo	17	17	204.1	2.03053e+06	1.38725e+06	1.64659e+06	862576	1.10033e+06	1.65794e+06	1.94358e+06	2.1395e+06	1.41553e+06	1.77772e+06	5.85336e+06	1.00885e+07	1.21329e+07	1.3807e+07	1.28391e+07	4.12322e+06	1.00681e+07	1.20941e+07	1.44859e+07	1.28472e+07	2.04118e+07	9.4959e+06	9.98545e+06	2.07653e+07	1.02398e+07	1.735e+07	6.72161e+06	8.2653e+06	1.72751e+07	1.05609e+07	1.78101e+06	2.30069e+06	1.36597e+06	2.03401e+06	1.9393e+06	2.47825e+06	2.6141e+06	1.76514e+06	2.21112e+06	2.20113e+06
TGME49_249900.P1950	transcript=TGME49_249900.R1950 | gene=TGME49_249900 | organism=Toxoplasma_gondii_ME49 | gene_product=adenine nucleotide translocator | transcript_product=adenine nucleotide translocator | location=TGME49_chrXII:4937491-4938447(+) | protein_length=318 | sequence_SO=chromosome | SO=protein_coding_gene | is_pseudo=false	FALSE	Toxo	TGME49_249900.P1950	Toxo	15	15	292.5	8.89428e+06	7.77818e+06	5.71222e+06	6.62295e+06	4.45396e+06	6.14668e+06	7.25588e+06	6.08377e+06	7.53581e+06	4.91835e+06	1.4473e+07	3.14241e+07	3.05191e+07	36512994	3.86621e+07	1.19704e+07	3.13927e+07	3.15938e+07	39732672	40724598	1.8447e+07	2.25291e+07	1.82576e+07	2.13793e+07	3.86374e+06	1.46083e+07	2.16342e+07	1.95277e+07	2.04923e+07	3.5996e+06	1.19755e+07	1.1233e+07	7.37724e+06	9.95933e+06	9.58912e+06	9.20861e+06	1.06196e+07	7.66387e+06	1.18463e+07	1.07567e+07
TGME49_222360.P1056	transcript=TGME49_222360.R1056 | gene=TGME49_222360 | organism=Toxoplasma_gondii_ME49 | gene_product=E3 UFM1-protein ligase 1 | transcript_product=E3 UFM1-protein ligase 1 | location=TGME49_chrII:1066967-1076786(+) | protein_length=774 | sequence_SO=chromosome | SO=protein_coding_gene | is_pseudo=false	FALSE	Toxo	TGME49_222360.P1056	Toxo	17	17	357.51	5.44284e+06	5.27348e+06	4.67084e+06	3.66859e+06	3.07728e+06	3.521e+06	3.26964e+06	3.94865e+06	4.07284e+06	3.14187e+06	1.19589e+07	2.73262e+07	2.79471e+07	3.08017e+07	3.47482e+07	1.18854e+07	2.83744e+07	3.07258e+07	3.88955e+07	3.47965e+07	7.27931e+06	5.1097e+06	5.85843e+06	4.77016e+06	2.24514e+06	6.82965e+06	3.97497e+06	5.29155e+06	6.15916e+06	2.49572e+06	1.51367e+07	1.30001e+07	1.03711e+07	1.3965e+07	1.38014e+07	1.40667e+07	1.17846e+07	1.18292e+07	1.43795e+07	1.5209e+07
TGME49_315860.P3790	transcript=TGME49_315860.R3790 | gene=TGME49_315860 | organism=Toxoplasma_gondii_ME49 | gene_product=EF hand domain-containing protein | transcript_product=EF hand domain-containing protein | location=TGME49_chrXI:5027016-5056738(+) | protein_length=6368 | sequence_SO=chromosome | SO=protein_coding_gene | is_pseudo=false	FALSE	Toxo	TGME49_315860.P3790	Toxo	19	19	79.58	158647	205067	169220	222376	253531	455792	298666	173665	372344	166751	2.40492e+06	6.45423e+06	5.03864e+06	1.00331e+07	7.04649e+06	1.74668e+06	4.66809e+06	5.19436e+06	7.84775e+06	5.45258e+06	1.59534e+06	825448	1.15948e+06	3.30203e+06	1.5846e+06	1.22312e+06	818464	1.07219e+06	2.61058e+06	1.61606e+06	271586	29044.1	222259	564293	679427	350620	508896	306607	516992	490799
A0A0A0MQF6	Glyceraldehyde-3-phosphate dehydrogenase OS=Mus musculus OX=10090 GN=Gapdh PE=1 SV=1	FALSE	Mouse	A0A0A0MQF6		12	6	254.77	9.04235e+06	9.93248e+06	9.11743e+06	6.75944e+06	5.95183e+06	8.09032e+06	8.79185e+06	8.71941e+06	6.68704e+06	7.72163e+06	1.35432e+06	3.88013e+06	4.11415e+06	6.81993e+06	6.79163e+06	976238	4.12149e+06	4.35693e+06	7.02613e+06	7.56059e+06	1.72251e+07	1.72842e+07	1.77979e+07	1.89418e+07	3810627	1.3995e+07	1.67669e+07	1.95851e+07	21230738	4.1496e+06	5.78646e+06	2.91326e+06	2818610	7.01857e+06	7.56831e+06	6.66032e+06	4.40543e+06	2.98829e+06	9.60307e+06	9.20989e+06
TGME49_232380.P1462	transcript=TGME49_232380.R1462 | gene=TGME49_232380 | organism=Toxoplasma_gondii_ME49 | gene_product=WD domain, G-beta repeat-containing protein | transcript_product=WD domain, G-beta repeat-containing protein | location=TGME49_chrVIII:2059207-2067930(-) | protein_length=1230 | sequence_SO=chromosome | SO=protein_coding_gene | is_pseudo=false	FALSE	Toxo	TGME49_232380.P1462	Toxo	17	17	398.03	8.98431e+06	8.22254e+06	7.24429e+06	5.90711e+06	6.27444e+06	6.73638e+06	8.52956e+06	7.24066e+06	7.58069e+06	6.3359e+06	1.36777e+07	3.20342e+07	3.25067e+07	4.20651e+07	3.94188e+07	1.27921e+07	3.58761e+07	3.23962e+07	4.60575e+07	4.37967e+07	2.8579e+06	2.57693e+06	2.86498e+06	3329485	1.42996e+06	2.28136e+06	2.26641e+06	2.95568e+06	3.68042e+06	1.53242e+06	1.62481e+07	1.37476e+07	1.26095e+07	1.58903e+07	1.62601e+07	1.30245e+07	1.29495e+07	1.27748e+07	1.59399e+07	1.63619e+07
Q68DH9	Calcium-transporting ATPase OS=Homo sapiens OX=9606 GN=DKFZp686M088 PE=2 SV=1	FALSE	Human	Q68DH9		15	6	271.12	260719	282623	431810		314929	339088	460355	391075			3.24804e+06	2.92381e+06	5.09424e+06	7.67015e+06	1.03691e+07	2.5726e+06	8589940	8.19445e+06	1.19986e+07	1.08452e+07	200572	141574	138666	167950	54026.6	57658.8	212164	200198		61054		353992		409058	511195	1.05077e+06	541510	218344		329132
TGME49_290940-t26_1-p1	transcript=TGME49_290940-t26_1 | gene=TGME49_290940 | organism=Toxoplasma_gondii_ME49 | gene_product=EMP/nonaspanin domain family protein | transcript_product=EMP/nonaspanin domain family protein | location=TGME49_chrIX:3951130-3958197(-) | protein_length=654 | sequence_SO=chromosome | SO=protein_coding_gene | is_pseudo=false	FALSE	Toxo	TGME49_290940-t26_1-p1	Toxo	14	14	410.28	8.33372e+06	7.26773e+06	7.49622e+06	4.84344e+06	6.76661e+06	5.1303e+06	6.72052e+06	7.62834e+06	6.86692e+06	6.38145e+06	2.68018e+07	5.80153e+07	5.68293e+07	6.84266e+07	8.07506e+07	2.41588e+07	5.82087e+07	6.1983e+07	8.62287e+07	8.54816e+07	2.15075e+07	2.32858e+07	2.13563e+07	2.16935e+07	3.44042e+06	1.98347e+07	2.26947e+07	2.20444e+07	2.36697e+07	3.48125e+06	2.31129e+07	1.98575e+07	1.66235e+07	2.42514e+07	2.39806e+07	1.96187e+07	1.9425e+07	1.68678e+07	2.41388e+07	2.2721e+07
P12035	Keratin, type II cytoskeletal 3 OS=Homo sapiens OX=9606 GN=KRT3 PE=1 SV=3	FALSE	Human	P12035		17	3	542.81			257410	79020.2	159220	636260	98142.8	496693	650354	269544													57570			233405	70167.2				1.08755e+06				416297	819328				84110.1
TGME49_262070-t26_1-p1	transcript=TGME49_262070-t26_1 | gene=TGME49_262070 | organism=Toxoplasma_gondii_ME49 | gene_product=ribosomal rna assembly protein mis3, putative | transcript_product=ribosomal rna assembly protein mis3, putative | location=TGME49_chrVIIb:1389882-1395785(-) | protein_length=394 | sequence_SO=chromosome | SO=protein_coding_gene | is_pseudo=false	FALSE	Toxo	TGME49_262070-t26_1-p1	Toxo	15	15	328.21	9.8754e+06	9.20601e+06	8.45739e+06	7.59665e+06	5.95592e+06	6.96263e+06	7.96448e+06	7.80101e+06	7.05238e+06	6.31991e+06	2.02871e+07	3.82057e+07	3.41259e+07	3.83702e+07	3.94395e+07	1.59097e+07	3.52605e+07	3.53347e+07	4.3768e+07	4.44066e+07	5.72532e+06	4.09357e+06	4.53363e+06	5.15095e+06	964280	4.93134e+06	3.57813e+06	4.13105e+06	4.43388e+06	914165	2.07604e+07	1.80759e+07	1.52004e+07	1.72297e+07	1.51252e+07	1.68305e+07	1.71624e+07	1.57916e+07	2.08646e+07	1.74803e+07
TGME49_219250-t26_1-p1	transcript=TGME49_219250-t26_1 | gene=TGME49_219250 | organism=Toxoplasma_gondii_ME49 | gene_product=acetyltransferase, GNAT family protein | transcript_product=acetyltransferase, GNAT family protein | location=TGME49_chrXII:1036333-1041731(-) | protein_length=823 | sequence_SO=chromosome | SO=protein_coding_gene | is_pseudo=false	FALSE	Toxo	TGME49_219250-t26_1-p1	Toxo	12	12	261.5	3.66853e+06	3.74601e+06	3.46884e+06	4.16503e+06	3.80407e+06	3.61626e+06	3.81896e+06	3.84964e+06	4.37979e+06	3.11639e+06	1.12062e+07	2.29165e+07	2.07341e+07	2.80482e+07	2.54807e+07	7.35779e+06	2.13913e+07	2.09193e+07	2.3429e+07	2.20465e+07	5.60191e+06	5.03699e+06	4.10575e+06	5.23251e+06	966794	4.60364e+06	4.7094e+06	4.14305e+06	5.07761e+06	840116	9.23698e+06	8.63169e+06	6.33621e+06	8.9229e+06	7.988e+06	7.49784e+06	8.02064e+06	7.11894e+06	9.69541e+06	8.004e+06
P27661	Histone H2AX OS=Mus musculus OX=10090 GN=H2ax PE=1 SV=2	FALSE	Mouse	P27661		7	2	1377.77	1.31797e+06	278798	318094	3.38238e+06		1.0338e+06	706452	921425	4.1796e+06																				88678.4
TGME49_285180.P3119	transcript=TGME49_285180.R3119 | gene=TGME49_285180 | organism=Toxoplasma_gondii_ME49 | gene_product=hypothetical protein | transcript_product=hypothetical protein | location=TGME49_chrV:2551643-2557335(+) | protein_length=632 | sequence_SO=chromosome | SO=protein_coding_gene | is_pseudo=false	FALSE	Toxo	TGME49_285180.P3119	Toxo	12	12	113.84	3.39518e+06	3.20187e+06	4.52526e+06	2.56708e+06	3.39053e+06	4.54866e+06	4.02546e+06	5.57207e+06	4.75393e+06	2.87594e+06	1.70944e+07	3.7473e+07	3.71882e+07	4.54873e+07	4.59519e+07	1.42528e+07	3.60335e+07	3.21204e+07	4.33472e+07	4.15328e+07	1.38372e+07	1.42649e+07	1.05493e+07	1.36959e+07	2.46248e+06	1.28241e+07	1.32908e+07	1.22611e+07	1.39815e+07	2.3678e+06	1.46402e+07	7.07392e+06	1.38813e+07	1.57604e+07	1.67233e+07	1.25371e+07	7.27832e+06	1.23293e+07	1.56123e+07	1.66193e+07
TGME49_220950-t26_1-p1	transcript=TGME49_220950-t26_1 | gene=TGME49_220950 | organism=Toxoplasma_gondii_ME49 | gene_product=hypothetical protein | transcript_product=hypothetical protein | location=TGME49_chrII:86643-88946(+) | protein_length=363 | sequence_SO=chromosome | SO=protein_coding_gene | is_pseudo=false	FALSE	Toxo	TGME49_220950-t26_1-p1	Toxo	6	3	676.2	3.85357e+06	3.83219e+06	2.07778e+06	2.57936e+06	1.49141e+06	3.06471e+06	3.1472e+06	2.66346e+06	3.57741e+06	2.12577e+06	1.27622e+07	2.61825e+07	2.86609e+07	3.45356e+07	3.6753e+07	1.32825e+07	2.76066e+07	2.73952e+07	3.42826e+07	3.71224e+07	4.20669e+06	4.80057e+06	3.89778e+06	5.80097e+06	2.26026e+06	5.74965e+06	5.42718e+06	5.41841e+06	5.93316e+06	2.31301e+06	1.24042e+07	1.25536e+07	1.27301e+07	1.83384e+07	1.86523e+07	1.61705e+07	1.88563e+07	1.64391e+07	2.26439e+07	2.1703e+07
TGME49_248390.P1886	transcript=TGME49_248390.R1886 | gene=TGME49_248390 | organism=Toxoplasma_gondii_ME49 | gene_product=ribosomal protein RPL26 | transcript_product=ribosomal protein RPL26 | location=TGME49_chrXII:3830586-3831607(-) | protein_length=141 | sequence_SO=chromosome | SO=protein_coding_gene | is_pseudo=false	FALSE	Toxo	TGME49_248390.P1886	Toxo	11	11	997.06	2.04954e+08	1.9809e+08	1.96668e+08	1.60279e+08	1.40886e+08	1.63787e+08	1.85709e+08	1.97753e+08	1.93029e+08	1.62513e+08	4.17211e+08	7.27976e+08	6.38093e+08	6.48494e+08	7.51729e+08	3.66593e+08	7.65169e+08	7.14202e+08	7.99372e+08	8.41168e+08	6.64254e+07	6.34139e+07	5.74699e+07	88520450	2.41744e+07	5.05863e+07	6.42502e+07	6.35452e+07	9.93075e+07	2.9589e+07	5.00906e+08	4.70724e+08	3.61924e+08	4.03518e+08	4.1105e+08	3.71783e+08	4.71106e+08	4.23677e+08	5.10555e+08	4.92384e+08
TGME49_297530-t26_1-p1	transcript=TGME49_297530-t26_1 | gene=TGME49_297530 | organism=Toxoplasma_gondii_ME49 | gene_product=DNA-directed RNA polymerase I RPA2 | transcript_product=DNA-directed RNA polymerase I RPA2 | location=TGME49_chrII:1860788-1879275(+) | protein_length=1388 | sequence_SO=chromosome | SO=protein_coding_gene | is_pseudo=false	FALSE	Toxo	TGME49_297530-t26_1-p1	Toxo	17	17	189.69	2.91719e+06	3.52697e+06	3.13827e+06	2.40822e+06	2.92522e+06	3.34537e+06	3.62815e+06	6.46573e+06	3.98718e+06	2.7242e+06	1.13243e+07	2.08117e+07	2.41016e+07	2.90914e+07	3.20067e+07	9.10456e+06	2.21499e+07	2.32091e+07	3.43724e+07	3.31371e+07	3.84082e+06	3.71882e+06	3.89376e+06	7.85789e+06	3.77626e+06	4.08214e+06	3.21441e+06	5.22782e+06	8.73138e+06	3.84892e+06	7.60307e+06	6546333	5.51263e+06	8.79237e+06	8.23684e+06	7.40536e+06	8.90032e+06	7.95821e+06	8.69637e+06	1.1344e+07
TGME49_209800.P693	transcript=TGME49_209800.R693 | gene=TGME49_209800 | organism=Toxoplasma_gondii_ME49 | gene_product=formate/nitrite transporter FNT1 | transcript_product=formate/nitrite transporter FNT1 | location=TGME49_chrIb:1461176-1462414(+) | protein_length=412 | sequence_SO=chromosome | SO=protein_coding_gene | is_pseudo=false	FALSE	Toxo	TGME49_209800.P693	Toxo	10	10	581.12	1.10395e+07	2.20373e+07	7.37664e+06	7.98539e+06	9.27496e+06	6.95898e+06	8.16487e+06	7.26525e+06	1.12908e+07	7.38232e+06	5.03595e+07	9.19927e+07	100457321	1.39025e+08	142931909	2.7877e+07	9.00066e+07	1.01875e+08	1.37957e+08	1.30451e+08	3.63626e+07	2.86845e+07	2.91705e+07	3.33306e+07	7.3956e+06	2.86907e+07	2.08695e+07	2.89591e+07	3.31438e+07	6.60971e+06	3.25169e+07	2.88935e+07	1.6152e+07	2.66499e+07	2.16061e+07	2.09017e+07	1.64601e+07	1.67601e+07	2.68221e+07	1.85689e+07
TGME49_258150-t26_1-p1	transcript=TGME49_258150-t26_1 | gene=TGME49_258150 | organism=Toxoplasma_gondii_ME49 | gene_product=proteasome subunit alpha type-7, putative | transcript_product=proteasome subunit alpha type-7, putative | location=TGME49_chrVIIb:3548004-3551916(-) | protein_length=245 | sequence_SO=chromosome | SO=protein_coding_gene | is_pseudo=false	FALSE	Toxo	TGME49_258150-t26_1-p1	Toxo	11	11	464.08	4.35476e+07	4.10395e+07	3.58171e+07	2.84192e+07	2.5569e+07	3.19921e+07	3.86962e+07	3.57931e+07	3.096e+07	2.81809e+07	4.39592e+07	8.82934e+07	6.98612e+07	1.45101e+08	9.3151e+07	3.15947e+07	7.65008e+07	6.96289e+07	1.38266e+08	7.91286e+07	2.95109e+07	2.80156e+07	2.18877e+07	2.72131e+07	3.92001e+06	2.20571e+07	2.6375e+07	2.54153e+07	2.73195e+07	4.05146e+06	2.7513e+07	2.87326e+07	2.04925e+07	2.60378e+07	2.28043e+07	2.14732e+07	2.67089e+07	2.18386e+07	2.66593e+07	2.45818e+07
TGME49_247550.P1859	transcript=TGME49_247550.R1859 | gene=TGME49_247550 | organism=Toxoplasma_gondii_ME49 | gene_product=heat shock protein HSP60 | transcript_product=heat shock protein HSP60 | location=TGME49_chrXII:3410667-3414639(-) | protein_length=575 | sequence_SO=chromosome | SO=protein_coding_gene | is_pseudo=false	FALSE	Toxo	TGME49_247550.P1859	Toxo	14	14	338.07	1.47073e+07	1.58617e+07	1.50667e+07	1.16544e+07	1.23156e+07	1.29823e+07	1.70419e+07	1.49443e+07	1.2771e+07	1.25145e+07	1.40204e+07	2.77714e+07	2.79221e+07	3.23506e+07	2.87969e+07	1.25724e+07	2.71976e+07	2.74655e+07	3.32446e+07	3.32258e+07	1.34432e+07	1.47126e+07	1.45415e+07	1.5983e+07	2.49698e+06	1.39802e+07	1.4478e+07	1.63748e+07	1.5427e+07	2.68416e+06	1.57453e+07	1.40097e+07	1.42308e+07	1.62479e+07	1.32454e+07	1.40003e+07	1.43288e+07	1.4839e+07	1.84388e+07	1.71123e+07
[truncated: 2,151 more rows]

## Sheet: ProteinsNormMean
															Group	C2C12	C2C12	C2C12	C2C12	C2C12	Hs27	Hs27	Hs27	Hs27	Hs27	IPEC1	IPEC1	IPEC1	IPEC1	IPEC1	VeroCCL81	VeroCCL81	VeroCCL81	VeroCCL81	VeroCCL81	C2C12	C2C12	C2C12	C2C12	C2C12	C2C12	C2C12	C2C12	C2C12	C2C12	Hs27	Hs27	Hs27	Hs27
															BiolRepl	R1	R2	R3	R4	R5	R6	R7	R8	R9	R10	R11	R12	R13	R14	R15	R16	R17	R18	R19	R20	R1	R1	R2	R2	R3	R3	R4	R4	R5	R5	R6	R6	R7	R7
															TechRepl																					A	B	A	B	A	B	A	B	A	B	A	B	A	B
[truncated: 2,665 more rows]
[truncated: 26 more columns]

## Sheet: Missing_Values Statistik
1697	0	Zero values
[truncated: 43 more rows]

## Sheet: LFQ_06-2_ANOVA_ToxoEV
					Group	C2C12	C2C12	C2C12	C2C12	C2C12	Hs27	Hs27	Hs27	Hs27	Hs27	IPEC1	IPEC1	IPEC1	IPEC1	IPEC1	VeroCCL81	VeroCCL81	VeroCCL81	VeroCCL81	VeroCCL81
[truncated: 1,856 more rows]

[truncated: 4 more sheets: Quan Results, Toxo-Abundance normalized log2, Toxo-EV clasification, ShinyGO]
