# Supplementary material for: The proteomic landscape of Toxoplasma gondii extracellular vesicles across diverse host cell types
Source: Front Cell Infect Microbiol. 2025 Mar 18;15:1565684. doi: 10.3389/fcimb.2025.1565684 (PMC11958994; doi:10.3389/fcimb.2025.1565684)
Supplement: Supplementary Table 2 — Summary of differential expression of proteins. They are listed along with their annotation number in ToxoDB, protein name, biological function, and abundance (LogFC), in each comparison. [file Table2.xlsx]

## Sheet: Fibro-IPEC
Biological function	Protein name	gene ID	Discovery?	P value	Mean of Fibroblast	Mean of IPEC	logFC	SE of difference	t ratio	df	q value
Invasion	WAVE complex interacting protein WIP	TGME49_247520	Yes	<0,000001	25.41	19.8	5.608	0.2458	22.82	8	<0,000001
Ribosomal Proteins	ribosomal protein RPS10	TGME49_275810	Yes	<0,000001	28.85	24.35	4.494	0.1329	33.81	8	<0,000001
Ribosomal Proteins	Prp31-15.5k-U4 Snrna Complex family protein	TGME49_236580	Yes	1.2e-05	23.84	19.63	4.208	0.4385	9.597	8	1.1e-05
RNA	alba 2	TGME49_218820	Yes	<0,000001	26.02	21.83	4.192	0.1116	37.55	8	<0,000001
RNA	BING4CT (NUC141) domain-containing protein	TGME49_268640	Yes	0.000283	23.9	19.76	4.146	0.6774	6.121	8	0.000154
Invasion	CLAMP-linked invasion protein CLIP	TGME49_212270	Yes	1e-06	25.28	21.18	4.104	0.3247	12.64	8	2e-06
DNA	DEAD/DEAH box helicase domain-containing protein	TGME49_211400	Yes	3.3e-05	23.46	19.55	3.91	0.4699	8.321	8	2.5e-05
Ribosomal Proteins	ribosomal RNA-processing protein 7, putative	TGME49_258500	Yes	5e-06	23.87	19.98	3.89	0.3663	10.62	8	6e-06
miscellaneous	toxofilin	TGME49_214080	Yes	<0,000001	27.64	23.77	3.87	0.02025	191.1	8	<0,000001
RNA	small nuclear ribonucleoprotein polypeptide A', putative	TGME49_229210	Yes	1.8e-05	24.05	20.19	3.862	0.4282	9.018	8	1.6e-05
Invasion	microneme protein MIC5	TGME49_277080	Yes	<0,000001	26.75	22.93	3.828	0.2855	13.41	8	1e-06
RNA	U3 small nucleolar RNA-associated protein 11, putative	TGME49_271390	Yes	8.1e-05	22.49	18.69	3.798	0.518	7.332	8	5.3e-05
RNA	FoP domain-containing protein	TGME49_297430	Yes	<0,000001	28.25	24.6	3.654	0.09862	37.05	8	<0,000001
miscellaneous	FFD and TFG box motifs protein	TGME49_269650	Yes	7e-06	23.45	19.84	3.61	0.3492	10.34	8	7e-06
Ribosomal Proteins	60S ribosome subunit biogenesis protein NIP7, putative	TGME49_271280	Yes	5e-06	23.5	19.89	3.61	0.3327	10.85	8	5e-06
Ribosomal Proteins	ribosomal protein RPS21	TGME49_259240	Yes	<0,000001	24.63	21.09	3.542	0.1309	27.05	8	<0,000001
miscellaneous	nucleolar gtp-binding protein 2, putative	TGME49_305750	Yes	2e-05	23.69	20.19	3.498	0.3928	8.906	8	1.7e-05
RNA	U5 snRNP-specific protein	TGME49_310860	Yes	2.9e-05	24.02	20.58	3.444	0.4074	8.454	8	2.3e-05
miscellaneous	nucleolar GTP-binding protein 1, putative	TGME49_261520	Yes	3.5e-05	25.44	22.11	3.326	0.4025	8.263	8	2.6e-05
DNA	DEAD/DEAH box helicase domain-containing protein	TGME49_208540	Yes	0.00019	24.2	20.89	3.308	0.5098	6.489	8	0.00011
miscellaneous	IMP4 family U3 small nucleolar ribonucleoprotein (snoRNP), putative	TGME49_251600	Yes	0.000175	22.01	18.73	3.286	0.5001	6.571	8	0.000102
Invasion	rhoptry kinase family protein ROP40 (incomplete catalytic triad)	TGME49_291960	Yes	<0,000001	27.52	24.27	3.244	0.07759	41.81	8	<0,000001
RNA	nuclease and tudor domain-containing protein	TGME49_238050	Yes	1e-06	23.69	20.45	3.238	0.2445	13.25	8	2e-06
Invasion	sporozoite protein with an altered thrombospondin repeat SPATR	TGME49_293900	Yes	<0,000001	25.88	22.68	3.194	0.1477	21.62	8	<0,000001
Proteolysis	toxolysin TLN4	TGME49_206510	Yes	<0,000001	28.15	24.98	3.172	0.07632	41.56	8	<0,000001
Invasion	apical membrane antigen AMA4	TGME49_294330	Yes	<0,000001	23.01	19.87	3.148	0.2247	14.01	8	1e-06
miscellaneous	embryo sac development arrest EDA7, putative	TGME49_295320	Yes	0.000728	23.77	20.63	3.14	0.5924	5.3	8	0.000357
Metabolism	ATP synthase beta subunit ATP-B	TGME49_261950	Yes	3e-06	22.09	18.96	3.128	0.2754	11.36	8	4e-06
Metabolism	arabinogalactan protein, putative	TGME49_265020	Yes	1e-05	23.02	19.92	3.1	0.3172	9.774	8	1e-05
DNA	DEAD/DEAH box helicase domain-containing protein	TGME49_270620	Yes	6.6e-05	23.58	20.49	3.092	0.4094	7.552	8	4.4e-05
DNA	DEAD/DEAH box helicase domain-containing protein	TGME49_244000	Yes	6.5e-05	25.07	22.01	3.058	0.4039	7.571	8	4.3e-05
DNA-histone	histone H1-like protein	TGME49_315570	Yes	0.000321	21.83	18.78	3.05	0.5079	6.006	8	0.000172
hypothetical	hypothetical protein	TGME49_220260	Yes	<0,000001	23.16	20.12	3.046	0.2229	13.67	8	1e-06
miscellaneous	perforin-like protein PLP1	TGME49_204130	Yes	<0,000001	28.05	25	3.046	0.08115	37.53	8	<0,000001
Ribosomal Proteins	ribosomal protein RPL36	TGME49_238250	Yes	<0,000001	29.91	26.87	3.04	0.1049	28.97	8	<0,000001
Ribosomal Proteins	ribosomal protein RPP2	TGME49_309810	Yes	<0,000001	26.43	23.41	3.022	0.1318	22.94	8	<0,000001
Ribosomal Proteins	ribosomal protein RPL37A	TGME49_300190	Yes	<0,000001	27.19	24.18	3.018	0.1019	29.61	8	<0,000001
Invasion	SAG-related sequence SRS19D	TGME49_301170	Yes	2e-06	23.15	20.13	3.016	0.2479	12.17	8	3e-06
Ribosomal Proteins	ribosomal protein RPS28	TGME49_209290	Yes	<0,000001	26.33	23.35	2.978	0.1515	19.66	8	<0,000001
hypothetical	hypothetical protein	TGME49_281610	Yes	<0,000001	22.42	19.44	2.976	0.1055	28.2	8	<0,000001
Ribosomal Proteins	ribosomal protein RPS27	TGME49_217570	Yes	7e-06	24.67	21.71	2.956	0.2882	10.25	8	7e-06
RNA	18S rRNA biogenesis protein RCL1 protein	TGME49_232390	Yes	0.000104	25.08	22.14	2.942	0.4153	7.084	8	6.5e-05
proteolysis	cathepsin CPC1	TGME49_289620	Yes	<0,000001	23.58	20.64	2.936	0.1538	19.09	8	<0,000001
protein phosphorylation	protein phosphatase PPM3D	TGME49_202610	Yes	4.5e-05	24	21.08	2.914	0.3652	7.979	8	3.2e-05
hypothetical	hypothetical protein	TGME49_290300	Yes	2.7e-05	23.72	20.82	2.896	0.3385	8.555	8	2.2e-05
hypothetical	hypothetical protein	TGME49_225330	Yes	<0,000001	22.53	19.66	2.874	0.209	13.75	8	1e-06
Ribosomal Proteins	ribosomal protein RPL28	TGME49_229250	Yes	<0,000001	28.89	26.05	2.846	0.2146	13.26	8	2e-06
Invasion	rhoptry neck protein RON13	TGME49_321650	Yes	<0,000001	24.56	21.71	2.844	0.1285	22.14	8	<0,000001
Transcription Factors and Regulators	AP2 domain transcription factor AP2IX-7	TGME49_290630	Yes	0.00479	22.29	19.45	2.84	0.7352	3.863	8	0.001865
Ribosomal Proteins	ribosomal protein RPS30	TGME49_291850	Yes	3.9e-05	26.39	23.55	2.836	0.3494	8.117	8	2.9e-05
DNA	DNA-directed RNA polymerase III RPC1	TGME49_306290	Yes	0.001388	22.31	19.48	2.828	0.5915	4.781	8	0.00061
RNA	Fcf2 pre-rRNA processing protein	TGME49_211470	Yes	2.6e-05	23.68	20.87	2.81	0.3273	8.585	8	2.1e-05
hypothetical	hypothetical protein	TGME49_234390	Yes	8.9e-05	23.19	20.39	2.8	0.3867	7.24	8	5.6e-05
hypothetical	hypothetical protein	TGME49_241850	Yes	0.006458	22.42	19.63	2.792	0.7641	3.654	8	0.002424
Ribosomal Proteins	protein SDA1, putative	TGME49_294430	Yes	0.000713	23.61	20.82	2.782	0.5231	5.318	8	0.00035
Invasion	rhoptry protein ROP15	TGME49_211290	Yes	<0,000001	25.83	23.06	2.774	0.1493	18.59	8	<0,000001
Ribosomal Proteins	ribosome biogenesis protein NSA2, putative	TGME49_242800	Yes	6.6e-05	24.23	21.46	2.774	0.3674	7.549	8	4.4e-05
RNA	alba 1	TGME49_221380	Yes	<0,000001	26.77	24.01	2.764	0.1357	20.37	8	<0,000001
Metabolism	nudix -type motif 9 isoform a family protein	TGME49_247220	Yes	4.4e-05	23.33	20.59	2.742	0.3428	7.999	8	3.1e-05
Ribosomal Proteins	ribosomal protein RPS29	TGME49_242340	Yes	<0,000001	27.83	25.09	2.742	0.1026	26.73	8	<0,000001
RNA	U3 small nucleolar RNA-associated protein 6 protein	TGME49_253520	Yes	3.1e-05	24.45	21.71	2.736	0.3265	8.381	8	2.4e-05
hypothetical	hypothetical protein	TGME49_263450	Yes	0.000111	22.36	19.63	2.73	0.389	7.017	8	6.9e-05
Vesicle traffic	Qb-SNARE VTI1, putative	TGME49_242080	Yes	<0,000001	23.98	21.25	2.728	0.1311	20.8	8	<0,000001
Invasion	microneme protein MIC17A	TGME49_200250	Yes	<0,000001	26.9	24.18	2.72	0.1216	22.36	8	<0,000001
Ribosomal Proteins	ribosomal protein RPS17	TGME49_207840	Yes	<0,000001	28.75	26.03	2.72	0.09433	28.84	8	<0,000001
Ribosomal Proteins	ribosomal protein RPL13A	TGME49_292130	Yes	<0,000001	30.87	28.15	2.718	0.1939	14.02	8	1e-06
DNA	DEAD/DEAH box helicase domain-containing protein	TGME49_251480	Yes	0.000707	23.25	20.53	2.714	0.5097	5.324	8	0.000348
Transport iron	GNL3L/Grn1 GTPase	TGME49_203490	Yes	2e-06	25.84	23.14	2.696	0.2177	12.39	8	2e-06
Ribosomal Proteins	ribosomal protein RPL30	TGME49_232230	Yes	<0,000001	28.83	26.14	2.684	0.1029	26.08	8	<0,000001
miscellaneous	CBF/Mak21 family protein	TGME49_313990	Yes	0.000132	25.09	22.42	2.668	0.3899	6.843	8	7.9e-05
hypothetical	hypothetical protein	TGME49_202950	Yes	0.002111	22.09	19.42	2.666	0.5977	4.46	8	0.000897
RNA	small nuclear ribonucleoprotein	TGME49_209690	Yes	3e-06	21.94	19.27	2.664	0.2322	11.47	8	4e-06
Invasion	MIC2-associated protein M2AP	TGME49_214940	Yes	<0,000001	29.03	26.37	2.656	0.04569	58.12	8	<0,000001
Ribosomal Proteins	ribosomal protein RPS7	TGME49_239100	Yes	<0,000001	29.28	26.63	2.65	0.1101	24.06	8	<0,000001
Invasion	GPI-anchored micronemal antigen GAMA	TGME49_243930	Yes	<0,000001	27.78	25.13	2.644	0.1146	23.07	8	<0,000001
Translation	eukaryotic initiation factor-6, putative	TGME49_318700	Yes	<0,000001	24.04	21.4	2.64	0.1943	13.59	8	1e-06
Metabolism	diacylglycerol kinase DGK2	TGME49_259830	Yes	4e-05	22.23	19.62	2.612	0.3222	8.107	8	2.9e-05
Ribosomal Proteins	ribosomal protein RPL18A	TGME49_262670	Yes	<0,000001	31.41	28.8	2.61	0.1038	25.15	8	<0,000001
RNA	mRNA turnover 4 (MRT4) family protein	TGME49_255320	Yes	2e-06	25.17	22.56	2.604	0.2088	12.47	8	2e-06
Vesicle traffic	ras-related protein RAB5C	TGME49_219720	Yes	4.1e-05	23.28	20.69	2.584	0.32	8.075	8	3e-05
hypothetical	hypothetical protein	TGME49_299130	Yes	1.1e-05	24.56	21.98	2.58	0.2672	9.654	8	1e-05
Ribosomal Proteins	ribosomal protein RPL27A	TGME49_310490	Yes	4e-06	29.35	26.77	2.576	0.2312	11.14	8	4e-06
miscellaneous	zinc finger protein ZFP2	TGME49_212260	Yes	6e-05	25.69	23.13	2.56	0.3344	7.655	8	4.1e-05
hypothetical	hypothetical protein	TGME49_279420	Yes	<0,000001	24.53	21.98	2.546	0.1658	15.36	8	<0,000001
Metabolism	chitinase-like protein CLP1	TGME49_293770	Yes	<0,000001	26.16	23.62	2.544	0.1053	24.17	8	<0,000001
Invasion	microneme protein MIC20	TGME49_283540	Yes	<0,000001	28.07	25.54	2.528	0.08006	31.58	8	<0,000001
Ribosomal Proteins	ribosomal protein L1, putative	TGME49_314750	Yes	8e-06	25.97	23.45	2.522	0.25	10.09	8	8e-06
hypothetical	hypothetical protein	TGME49_314480	Yes	<0,000001	25.7	23.18	2.516	0.1593	15.8	8	<0,000001
Ribosomal Proteins	ribosomal protein RPS15	TGME49_213350	Yes	2e-06	29.06	26.55	2.514	0.2134	11.78	8	3e-06
DNA	helicase associated domain (ha2) protein	TGME49_295070	Yes	0.00352	22.77	20.26	2.512	0.6153	4.083	8	0.001417
Ribosomal Proteins	ribosomal protein RPS14	TGME49_263700	Yes	<0,000001	29.04	26.53	2.51	0.1608	15.6	8	<0,000001
Ribosomal Proteins	ribosomal protein RPS13	TGME49_270380	Yes	<0,000001	30.75	28.25	2.506	0.1148	21.83	8	<0,000001
Metabolism	dihydrolipoyllysine-residue succinyltransferase component of oxoglutarate dehydrogenase	TGME49_219550	Yes	8e-06	22.34	19.85	2.49	0.2475	10.06	8	8e-06
RNA	RNA recognition motif-containing protein	TGME49_215400	Yes	2e-06	24.79	22.31	2.476	0.2013	12.3	8	2e-06
Transport Proteins	apicomplexan amino acid transporter ApiAT3-1	TGME49_318150	Yes	<0,000001	23	20.53	2.474	0.1863	13.28	8	1e-06
hypothetical	hypothetical protein	TGME49_216120	Yes	0.000238	24.56	22.08	2.472	0.3936	6.28	8	0.000133
Ribosomal Proteins	ribosomal protein RPL27	TGME49_262690	Yes	<0,000001	30.15	27.69	2.46	0.1359	18.1	8	<0,000001
DNA	DEAD/DEAH box helicase domain-containing protein	TGME49_259220	Yes	0.00011	22.16	19.7	2.458	0.3499	7.025	8	6.8e-05
Ribosomal Proteins	ribosomal protein RPL10A	TGME49_215470	Yes	<0,000001	30.4	27.99	2.416	0.02145	112.6	8	<0,000001
Ribosomal Proteins	ribosomal protein RPL8	TGME49_204020	Yes	7e-06	31.18	28.77	2.408	0.2325	10.36	8	7e-06
Invasion	SAG-related sequence SRS14A	TGME49_254060	Yes	0.000165	23.45	21.04	2.402	0.3626	6.625	8	9.7e-05
RNA	rRNA-processing protein FCF1, putative	TGME49_319950	Yes	0.000319	24.07	21.66	2.402	0.3995	6.013	8	0.000171
Ribosomal Proteins	AARP2CN (NUC121) domain-containing protein	TGME49_313830	Yes	2.2e-05	25.6	23.21	2.39	0.2714	8.805	8	1.8e-05
hypothetical	hypothetical protein	TGME49_315610	Yes	<0,000001	26.16	23.77	2.386	0.135	17.68	8	<0,000001
Ribosomal Proteins	ribosomal protein RPL24	TGME49_244320	Yes	3.2e-05	29.52	27.14	2.382	0.2852	8.351	8	2.5e-05
Invasion	microneme protein MIC2	TGME49_201780	Yes	<0,000001	30.07	27.69	2.378	0.1616	14.72	8	<0,000001
Invasion	microneme protein MIC11	TGME49_204530	Yes	<0,000001	28.2	25.83	2.364	0.1474	16.04	8	<0,000001
miscellaneous	mago nashi family protein 2, putative	TGME49_267420	Yes	<0,000001	23.81	21.45	2.358	0.0876	26.92	8	<0,000001
Invasion	dense granule protein GRA57	TGME49_217680	Yes	<0,000001	28.86	26.5	2.354	0.1583	14.87	8	<0,000001
Metabolism	DDRGK domain-containing protein	TGME49_250330	Yes	0.020442	21.94	19.58	2.352	0.816	2.882	8	0.006913
Ribosomal Proteins	ribosomal protein RPL15	TGME49_228470	Yes	<0,000001	29.5	27.15	2.348	0.146	16.08	8	<0,000001
Ribosomal Proteins	ribosomal protein RPL4	TGME49_309120	Yes	1.4e-05	31.75	29.4	2.348	0.2508	9.361	8	1.3e-05
Protein chaperone	chaperonin cpn60, putative	TGME49_240600	Yes	<0,000001	23.55	21.21	2.346	0.1193	19.67	8	<0,000001
Invasion	microneme protein MIC10	TGME49_250710	Yes	1.9e-05	28.96	26.61	2.342	0.262	8.938	8	1.7e-05
Ribosomal Proteins	ribosomal protein RPL12	TGME49_254440	Yes	<0,000001	29.05	26.71	2.342	0.1494	15.67	8	<0,000001
DNA	cold-shock DNA-binding domain-containing protein	TGME49_320600	Yes	1e-06	22.93	20.59	2.338	0.1827	12.8	8	2e-06
Ribosomal Proteins	ribosomal RNA large subunit methyltransferase J protein	TGME49_207990	Yes	1.8e-05	25.89	23.56	2.336	0.2589	9.022	8	1.6e-05
hypothetical	hypothetical protein	TGME49_259840	Yes	0.003746	20.37	18.05	2.32	0.5745	4.038	8	0.001496
Invasion	microneme protein MIC6	TGME49_218520	Yes	<0,000001	28.35	26.03	2.32	0.08187	28.34	8	<0,000001
Ribosomal Proteins	ribosome biogenesis protein BRX1, putative	TGME49_222000	Yes	3e-06	25.85	23.53	2.32	0.203	11.43	8	4e-06
Ribosomal Proteins	ribosomal protein RPL32	TGME49_267400	Yes	<0,000001	30.72	28.4	2.32	0.159	14.59	8	<0,000001
protein	WD domain, G-beta repeat-containing protein	TGME49_239590	Yes	1e-05	28.32	26	2.316	0.2379	9.736	8	1e-05
Ribosomal Proteins	ribosomal protein RPS26	TGME49_243570	Yes	6e-06	28.56	26.25	2.314	0.2233	10.36	8	7e-06
Invasion	rhoptry protein ROP16	TGME49_262730	Yes	<0,000001	24.05	21.74	2.31	0.1386	16.66	8	<0,000001
Ribosomal Proteins	60S ribosomal protein L7-B, putative	TGME49_250730	Yes	1.5e-05	24.43	22.13	2.302	0.2494	9.23	8	1.4e-05
RNA	pre-rRNA processing protein	TGME49_225125	Yes	8.8e-05	27.03	24.73	2.3	0.3171	7.253	8	5.6e-05
Transport	protein transport protein SEC22, putative	TGME49_270070	Yes	1e-06	27.26	24.96	2.3	0.1794	12.82	8	2e-06
hypothetical	hypothetical protein	TGME49_228100	Yes	0.000412	25.75	23.45	2.298	0.3973	5.785	8	0.000215
RNA	ATPase (DUF699) protein	TGME49_218610	Yes	1.7e-05	26.91	24.61	2.292	0.2526	9.073	8	1.5e-05
Ribosomal Proteins	40S ribosomal protein S4, putative	TGME49_209430	Yes	9e-06	23.15	20.86	2.288	0.2313	9.891	8	9e-06
hypothetical	hypothetical protein	TGME49_225820	Yes	6e-06	21.15	18.88	2.272	0.2157	10.53	8	6e-06
Ribosomal Proteins	ribosomal protein RPL31	TGME49_266070	Yes	<0,000001	29.39	27.12	2.272	0.1064	21.34	8	<0,000001
RNA	pre-mRNA-splicing factor PRP46, putative	TGME49_218420	Yes	4.4e-05	24.23	21.96	2.27	0.2839	7.997	8	3.1e-05
Ribosomal Proteins	ribosomal protein RPL9	TGME49_284560	Yes	<0,000001	29.92	27.66	2.264	0.1672	13.54	8	1e-06
vesicle traffic	rab GDI alpha, putative	TGME49_202380	Yes	0.000666	24.11	21.84	2.264	0.4212	5.375	8	0.00033
DNA	DEAD/DEAH box RNA helicase family protein	TGME49_219200	Yes	5.5e-05	25.95	23.69	2.258	0.2913	7.751	8	3.8e-05
hypothetical	hypothetical protein	TGME49_202980	Yes	0.000246	24.86	22.6	2.258	0.3614	6.248	8	0.000137
Ribosomal Proteins	ribosomal protein RPS2	TGME49_305520	Yes	6e-05	30.68	28.43	2.256	0.2948	7.652	8	4.1e-05
protein	bromodomain-containing protein	TGME49_214240	Yes	0.011108	22.04	19.79	2.25	0.685	3.285	8	0.003984
Ribosomal Proteins	ribosomal protein RPL17	TGME49_299050	Yes	2.5e-05	30.66	28.42	2.244	0.26	8.629	8	2e-05
Invasion	microneme protein MIC1	TGME49_291890	Yes	<0,000001	30.25	28.01	2.242	0.07416	30.23	8	<0,000001
hypothetical	hypothetical protein	TGME49_263440	Yes	0.000815	24.56	22.32	2.24	0.4301	5.208	8	0.000393
Metabolism	diacylglycerol kinase DGK3	TGME49_239250	Yes	0.000146	24.19	21.96	2.236	0.3316	6.743	8	8.7e-05
Ribosomal Proteins	ribosomal protein RPS20	TGME49_223050	Yes	<0,000001	28.9	26.66	2.236	0.168	13.31	8	1e-06
miscellaneous	MAG1	TGME49_270240	Yes	7e-06	27.83	25.59	2.234	0.2178	10.26	8	7e-06
Ribosomal Proteins	ribosomal protein RPL14	TGME49_267060	Yes	<0,000001	30.52	28.29	2.232	0.05181	43.08	8	<0,000001
RNA	RNA recognition motif-containing protein	TGME49_262620	Yes	3e-06	28.04	25.82	2.216	0.1931	11.48	8	4e-06
miscellaneous	Noc2p family protein	TGME49_260320	Yes	0.000266	26.43	24.22	2.212	0.3582	6.175	8	0.000146
Ribosomal Proteins	ribosomal protein RPL23A	TGME49_238010	Yes	<0,000001	30.33	28.14	2.196	0.06618	33.18	8	<0,000001
Ribosomal Proteins	ribosomal protein RPS11	TGME49_226970	Yes	2.6e-05	30.2	28.01	2.194	0.2551	8.599	8	2.1e-05
Ribosomal Proteins	ribosomal protein RPL37	TGME49_239330	Yes	2e-06	25.82	23.62	2.194	0.186	11.8	8	3e-06
protein	WD domain, G-beta repeat-containing protein	TGME49_232380	Yes	5.8e-05	25.31	23.12	2.192	0.2854	7.681	8	4e-05
Ribosomal Proteins	ribosomal protein RPS18	TGME49_225080	Yes	5e-06	30.77	28.57	2.192	0.2063	10.63	8	6e-06
Ribosomal Proteins	ribosome biogenesis protein NOP16, putative	TGME49_312960	Yes	2.9e-05	22.89	20.7	2.186	0.2582	8.468	8	2.3e-05
Ribosomal Proteins	ribosomal protein RPL10	TGME49_288720	Yes	2.8e-05	30.45	28.27	2.18	0.2569	8.487	8	2.2e-05
Ribosomal Proteins	ribosomal protein RPS15A	TGME49_234450	Yes	2e-06	29.4	27.22	2.176	0.1814	12	8	3e-06
Ribosomal Proteins	ribosomal protein RPS3A	TGME49_232710	Yes	9e-06	31.57	29.4	2.174	0.2202	9.871	8	9e-06
Ribosomal Proteins	ribosomal protein RPL22	TGME49_239760	Yes	2.6e-05	28.88	26.71	2.17	0.2528	8.584	8	2.1e-05
protein transport	protein translocation complex, SEC61 gamma subunit	TGME49_230380	Yes	0.005106	23.77	21.61	2.162	0.5663	3.818	8	0.001977
Ribosomal Proteins	ribosomal protein RPS23	TGME49_229670	Yes	4.4e-05	30.39	28.23	2.158	0.2697	8.002	8	3.1e-05
Metabolism	2-oxo acid dehydrogenases acyltransferase (catalytic domain) domain-containing protein	TGME49_319920	Yes	5.8e-05	27.82	25.66	2.156	0.2802	7.696	8	4e-05
Ribosomal Proteins	ribosomal protein RPL7A	TGME49_261570	Yes	<0,000001	31.28	29.13	2.152	0.1065	20.21	8	<0,000001
protein phosphorylation	CDK5 regulatory subunit-associated protein 3, putative	TGME49_310630	Yes	0.000173	23.86	21.72	2.134	0.3245	6.577	8	0.000102
Ribosomal Proteins	ribosomal protein RPL11	TGME49_309820	Yes	<0,000001	29.74	27.61	2.132	0.1149	18.56	8	<0,000001
RNA	pre-mRNA-splicing factor Cwc2, putative	TGME49_254650	Yes	1.6e-05	23.07	20.94	2.124	0.2318	9.165	8	1.4e-05
miscellaneous	GAP40 protein	TGME49_249850	Yes	3e-05	22.14	20.02	2.118	0.2518	8.412	8	2.4e-05
Ribosomal Proteins	ribosomal protein RPS9	TGME49_248480	Yes	<0,000001	31.09	28.98	2.118	0.1089	19.45	8	<0,000001
RNA	M phase phosphoprotein MPP10, putative	TGME49_311410	Yes	0.000224	25.03	22.91	2.118	0.3343	6.336	8	0.000127
hypothetical	hypothetical protein	TGME49_209500	Yes	0.014957	22.61	20.5	2.108	0.6829	3.087	8	0.005223
RNA	FUSE-binding protein 2 / KH-type splicing regulatory protein	TGME49_216670	Yes	<0,000001	29.04	26.93	2.102	0.1137	18.48	8	<0,000001
Ribosomal Proteins	ribosomal protein RPL26	TGME49_248390	Yes	1e-05	29.71	27.62	2.09	0.2146	9.739	8	1e-05
Ribosomal Proteins	ribosomal protein RPL35	TGME49_250810	Yes	<0,000001	28.53	26.44	2.09	0.1442	14.5	8	<0,000001
Ribosomal Proteins	ribosomal protein RPL19	TGME49_289530	Yes	1.8e-05	30.21	28.12	2.086	0.2315	9.01	8	1.6e-05
Ribosomal Proteins	ribosomal protein RPS16	TGME49_263040	Yes	9e-06	30.42	28.35	2.07	0.2084	9.932	8	9e-06
Metabolism	phosphatidylinositol 3- and 4-kinase	TGME49_296010	Yes	0.000114	22.2	20.13	2.068	0.2958	6.991	8	7e-05
Vesicle traffic	syntaxin-10	TGME49_300290	Yes	0.000583	23.97	21.9	2.064	0.3762	5.487	8	0.000295
hypothetical	hypothetical protein	TGME49_221180	Yes	<0,000001	24.96	22.9	2.062	0.1086	18.99	8	<0,000001
hypothetical	hypothetical protein	TGME49_297745	Yes	0.00317	21.63	19.57	2.058	0.4948	4.159	8	0.001291
Invasion	dense granule protein GRA16	TGME49_208830	Yes	<0,000001	23.8	21.77	2.034	0.122	16.67	8	<0,000001
Ribosomal Proteins	ribosomal protein RPL6	TGME49_313390	Yes	<0,000001	31.48	29.45	2.03	0.1371	14.8	8	<0,000001
RNA	WD-40 repeat protein	TGME49_234610	Yes	0.001763	25.23	23.21	2.022	0.4399	4.597	8	0.000763
transport proton	vacuolar ATP synthase subunit A, putative	TGME49_256970	Yes	<0,000001	24.61	22.59	2.022	0.08075	25.04	8	<0,000001
hypothetical	hypothetical protein	TGME49_230940	Yes	7.9e-05	21.67	19.66	2.012	0.2733	7.362	8	5.2e-05
Translation	eukaryotic translation initiation factor 4A, isoform 3, putative	TGME49_256770	Yes	<0,000001	26.71	24.7	2.012	0.1409	14.28	8	<0,000001
DNA	DnaJ domain-containing protein	TGME49_246340	Yes	1e-06	23.43	21.42	2.01	0.1566	12.83	8	2e-06
miscellaneous	histidine acid phosphatase superfamily protein	TGME49_308950	Yes	2e-06	20.1	18.09	2.008	0.1693	11.86	8	3e-06
hypothetical	hypothetical protein	TGME49_275650	Yes	0.000341	25.07	23.07	2.002	0.3363	5.953	8	0.00018
hypothetical	hypothetical protein	TGME49_216210	Yes	0.000327	25.91	23.91	1.998	0.3335	5.99	8	0.000174
REDOX	flavodoxin domain-containing protein	TGME49_219630	Yes	1.3e-05	21.04	19.05	1.984	0.2092	9.482	8	1.2e-05
Ribosomal Proteins	ribosomal protein RPL7	TGME49_314810	Yes	<0,000001	31.23	29.25	1.984	0.1081	18.36	8	<0,000001
DNA-histone	SWI2/SNF2 Brahma-like putative	TGME49_278440	Yes	0.00099	23.29	21.31	1.982	0.3925	5.05	8	0.00046
Metabolism	NAD/NADP octopine/nopaline dehydrogenase, alpha-helical domain-containing protein	TGME49_290200	Yes	<0,000001	22.9	20.92	1.982	0.1302	15.22	8	<0,000001
protein	WD domain, G-beta repeat-containing protein	TGME49_248290	Yes	0.000396	24.79	22.8	1.982	0.3405	5.82	8	0.000207
RNA	DEAD (Asp-Glu-Ala-Asp) box polypeptide 17	TGME49_236650	Yes	0.000597	23.59	21.62	1.974	0.3611	5.467	8	0.0003
Transcription Factors and Regulators	AP2 domain transcription factor AP2X-1	TGME49_227900	Yes	0.000767	23.29	21.32	1.966	0.374	5.257	8	0.000374
hypothetical	hypothetical protein	TGME49_213300	Yes	8.6e-05	25.66	23.7	1.964	0.2698	7.28	8	5.5e-05
Ribosomal Proteins	ribosomal protein RPS5	TGME49_242330	Yes	6e-06	28.5	26.54	1.958	0.1879	10.42	8	7e-06
DNA	POC1 centriolar protein, putative	TGME49_216880	Yes	3.8e-05	25.72	23.76	1.954	0.2397	8.151	8	2.8e-05
protein	WD domain, G-beta repeat-containing protein	TGME49_214200	Yes	0.000347	25.82	23.87	1.952	0.3288	5.936	8	0.000183
RNA	fibrillarin	TGME49_311430	Yes	6e-06	28.34	26.4	1.936	0.1865	10.38	8	7e-06
transport anion	Ctr copper transporter family protein	TGME49_262710	Yes	5e-06	23.06	21.13	1.934	0.1785	10.83	8	5e-06
Invasion	SAG-related sequence SRS36D	TGME49_292280	Yes	2.9e-05	24.02	22.1	1.924	0.2274	8.461	8	2.3e-05
Ribosomal Proteins	ribosomal protein RPL18	TGME49_300000	Yes	8e-06	30.43	28.51	1.918	0.1904	10.07	8	8e-06
miscellaneous	zinc finger protein, putative	TGME49_259650	Yes	0.000514	22.75	20.83	1.916	0.3425	5.594	8	0.000264
hypothetical	hypothetical protein	TGME49_305270	Yes	3.2e-05	22.05	20.15	1.906	0.2283	8.35	8	2.5e-05
DNA	helicase associated domain (ha2) protein	TGME49_318440	Yes	0.000174	27.92	26.03	1.896	0.2885	6.572	8	0.000102
protein	peptidyl-prolyl cis-trans isomerase family 1	TGME49_270560	Yes	<0,000001	22.67	20.78	1.892	0.09813	19.28	8	<0,000001
Vesicle traffic	Ras-related protein Rab2BV, putative	TGME49_243450	Yes	3.7e-05	22.44	20.55	1.888	0.2303	8.199	8	2.7e-05
Ribosomal Proteins	ribosomal protein RPL34	TGME49_227600	Yes	1.5e-05	29.37	27.49	1.886	0.2045	9.223	8	1.4e-05
Ribosomal Proteins	ribosomal rna assembly protein mis3, putative	TGME49_262070	Yes	<0,000001	25.42	23.54	1.884	0.08699	21.66	8	<0,000001
miscellaneous	Nrap domain-containing protein	TGME49_207720	Yes	0.000121	26.38	24.51	1.876	0.2707	6.931	8	7.3e-05
miscellaneous	GDA1/CD39 (nucleoside phosphatase) family protein	TGME49_277720	Yes	0.001139	23.07	21.19	1.876	0.38	4.937	8	0.000519
Ribosomal Proteins	ribosomal protein RPL35A	TGME49_249250	Yes	<0,000001	29.89	28.02	1.876	0.1032	18.19	8	<0,000001
Vesicle traffic	SNARE domain-containing protein	TGME49_247930	Yes	0.000121	23.61	21.73	1.876	0.2707	6.93	8	7.3e-05
Proteolysis	prolyl endopeptidase	TGME49_286120	Yes	<0,000001	21.88	20.01	1.874	0.1203	15.58	8	<0,000001
DNA	ADA2-A transcriptional co-activator SAGA component	TGME49_217050	Yes	0.004677	23.7	21.83	1.872	0.4825	3.88	8	0.00183
DNA	DEAD/DEAH box helicase domain-containing protein	TGME49_309570	Yes	2.5e-05	24.75	22.87	1.872	0.2164	8.65	8	2e-05
Ribosomal Proteins	ribosomal protein RPL23	TGME49_312090	Yes	0.00026	29.09	27.21	1.872	0.3021	6.197	8	0.000143
Metabolism	aspartyl protease ASP3	TGME49_246550	Yes	0.000555	24.3	22.43	1.87	0.3382	5.529	8	0.000282
Ribosomal Proteins	ribosomal protein RPL3	TGME49_227360	Yes	6.4e-05	31.28	29.41	1.87	0.2464	7.59	8	4.3e-05
Ribosomal Proteins	ribosomal protein RPL44	TGME49_203630	Yes	1.5e-05	29.32	27.46	1.868	0.2018	9.255	8	1.4e-05
Ribosomal Proteins	ribosomal protein RPS19	TGME49_212290	Yes	<0,000001	29.56	27.7	1.858	0.05329	34.86	8	<0,000001
Proteolysis	subtilisin SUB1	TGME49_204050	Yes	<0,000001	29.27	27.42	1.854	0.07454	24.87	8	<0,000001
Ribosomal Proteins	ribosomal protein RPS8	TGME49_245460	Yes	3.6e-05	30.85	29	1.848	0.2246	8.227	8	2.7e-05
Invasion	SAG-related sequence SRS16A	TGME49_320200	Yes	<0,000001	23.45	21.61	1.842	0.1096	16.8	8	<0,000001
Ribosomal Proteins	ribosomal protein RPL21	TGME49_245680	Yes	9e-06	29.64	27.8	1.84	0.1851	9.939	8	9e-06
DNA	DEAD/DEAH box helicase domain-containing protein	TGME49_253090	Yes	5.3e-05	24.96	23.13	1.828	0.2346	7.792	8	3.7e-05
RNA	AAA family protein	TGME49_211690	Yes	8.7e-05	21.26	19.44	1.828	0.2518	7.259	8	5.6e-05
Invasion	SAG-related sequence SRS67	TGME49_226860	Yes	0.00089	24.37	22.55	1.818	0.354	5.136	8	0.000421
Ribosomal Proteins	ribosomal protein RPS4	TGME49_207440	Yes	3.2e-05	30.93	29.11	1.814	0.2176	8.336	8	2.5e-05
cytoskeleton	actin-like protein ALP3b	TGME49_248890	No	0.058016	23.41	21.6	1.812	0.8196	2.211	8	0.01787
hypothetical	hypothetical protein	TGME49_287480	Yes	0.000884	25.24	23.43	1.812	0.3524	5.141	8	0.000419
Protein	protease inhibitor PI2	TGME49_208450	Yes	0.000328	22.12	20.31	1.812	0.3026	5.987	8	0.000174
RNA	RNA binding protein, putative	TGME49_500036	Yes	0.002849	21.59	19.79	1.804	0.4258	4.237	8	0.001171
protein	ankyrin repeat-containing protein	TGME49_261710	Yes	<0,000001	25.17	23.37	1.8	0.133	13.53	8	1e-06
RNA	rRNA-processing protein FCF1, putative	TGME49_292190	Yes	0.000301	22.94	21.14	1.8	0.2968	6.065	8	0.000163
Vesicle traffic	ras-related protein RAB11B	TGME49_320480	Yes	0.000292	22.03	20.23	1.8	0.2954	6.093	8	0.000158
hypothetical	hypothetical protein	TGME49_312618	Yes	2.8e-05	24.72	22.93	1.79	0.2102	8.517	8	2.2e-05
Invasion	SAG-related sequence SRS30C	TGME49_273120	Yes	1e-06	26.49	24.7	1.786	0.1405	12.71	8	2e-06
hypothetical	hypothetical protein	TGME49_267280	Yes	4.6e-05	21.62	19.84	1.784	0.2249	7.933	8	3.3e-05
Ribosomal Proteins	periodic tryptophan protein PWP2, putative	TGME49_295680	Yes	6.3e-05	25.14	23.36	1.782	0.2347	7.593	8	4.3e-05
Metabolism	pyruvate dehydrogenase complex subunit PDH-E2	TGME49_206610	Yes	2e-06	22.78	21.01	1.766	0.145	12.18	8	3e-06
Ribosomal Proteins	ribosomal protein RPS3	TGME49_232300	Yes	6e-06	29.89	28.12	1.766	0.1683	10.49	8	6e-06
hypothetical	hypothetical protein	TGME49_263320	Yes	<0,000001	28.83	27.07	1.764	0.08195	21.53	8	<0,000001
hypothetical	hypothetical protein	TGME49_225000	Yes	0.004579	23.27	21.5	1.762	0.4524	3.895	8	0.001796
RNA	RNA recognition motif-containing protein	TGME49_283878	Yes	5e-06	22.36	20.6	1.762	0.1626	10.84	8	5e-06
Invasion	dense granule protein GRA12B	TGME49_275860	Yes	8.7e-05	23.06	21.31	1.758	0.2422	7.26	8	5.6e-05
Metabolism	2-oxoglutarate dehydrogenase e1 component, mitochondrial precursor, putative	TGME49_244200	Yes	0.001267	22.8	21.04	1.758	0.3622	4.853	8	0.000564
Invasion	microneme protein MIC4	TGME49_208030	Yes	<0,000001	30.04	28.28	1.756	0.06298	27.88	8	<0,000001
RNA	pre-mRNA-splicing factor CWF7, putative	TGME49_243620	Yes	0.004321	23.04	21.28	1.752	0.4451	3.936	8	0.001704
Invasion	rhoptry protein ROP9	TGME49_243730	Yes	<0,000001	27.68	25.93	1.75	0.06482	27	8	<0,000001
Invasion	dense granule protein GRA71	TGME49_309600	Yes	<0,000001	28.33	26.58	1.75	0.1285	13.62	8	1e-06
Ribosomal Proteins	ribosomal protein RPSA	TGME49_266060	Yes	<0,000001	26.53	24.79	1.746	0.1122	15.55	8	<0,000001
Invasion	dense granule protein GRA33	TGME49_247440	Yes	<0,000001	25.86	24.12	1.744	0.05297	32.92	8	<0,000001
protein folding	T-complex protein 1 subunit alpha, putative	TGME49_229990	Yes	<0,000001	28.81	27.08	1.732	0.05779	29.97	8	<0,000001
Ribosomal Proteins	ribosomal protein RPL13	TGME49_263050	Yes	5e-06	31.39	29.67	1.726	0.1611	10.72	8	6e-06
hypothetical	hypothetical protein	TGME49_235420	Yes	0.002783	24.79	23.07	1.722	0.4048	4.254	8	0.001152
Transcription Factors and Regulators	AP-3 complex subunit delta, putative	TGME49_309370	Yes	0.006648	21.51	19.78	1.722	0.4739	3.634	8	0.002489
protein	WD domain, G-beta repeat-containing protein	TGME49_269770	Yes	0.001623	25.06	23.34	1.718	0.3687	4.66	8	0.000705
Ribosomal Proteins	ribosomal protein RPS24	TGME49_215460	Yes	5e-05	30.35	28.65	1.704	0.2169	7.857	8	3.5e-05
RNA	U3 small nucleolar RNA-associated protein 14, putative	TGME49_205500	Yes	0.003519	24.06	22.35	1.702	0.4168	4.083	8	0.001417
miscellaneous	PAT complex subunit CCDC47, putative	TGME49_235660	Yes	1e-05	21.78	20.08	1.694	0.1725	9.823	8	9e-06
Invasion	rhoptry kinase family protein ROP26 (incomplete catalytic triad)	TGME49_211260	Yes	<0,000001	24.91	23.22	1.69	0.1155	14.63	8	<0,000001
hypothetical	hypothetical protein	TGME49_217000	Yes	0.00013	20.41	18.72	1.688	0.2461	6.859	8	7.8e-05
RNA	SKIP/SNW domain-containing protein	TGME49_233190	Yes	8e-06	24.11	22.42	1.686	0.1664	10.13	8	8e-06
metal ion binding	zinc transporter ZNT	TGME49_251630	Yes	0.002576	23.68	22	1.682	0.3901	4.311	8	0.001074
DNA	DNA polymerase V, putative	TGME49_287180	Yes	0.00013	26.96	25.3	1.664	0.2427	6.855	8	7.8e-05
protein	WD repeat-containing protein	TGME49_297460	Yes	0.003766	22.46	20.79	1.664	0.4125	4.034	8	0.001502
Ribosomal Proteins	ribosomal protein RPS25	TGME49_231140	Yes	<0,000001	29.73	28.07	1.658	0.1096	15.13	8	<0,000001
hypothetical	hypothetical protein	TGME49_221970	Yes	<0,000001	23.7	22.05	1.65	0.1108	14.89	8	<0,000001
Metabolism	poly(ADP-ribose) glycohydrolase	TGME49_280380	Yes	<0,000001	25.55	23.9	1.65	0.06181	26.7	8	<0,000001
hypothetical	hypothetical protein	TGME49_307810	Yes	5.4e-05	24.89	23.25	1.646	0.2119	7.767	8	3.7e-05
Metabolism	M18 aspartyl aminopeptidase	TGME49_297970	Yes	6e-06	23.7	22.06	1.642	0.1554	10.56	8	6e-06
hypothetical	hypothetical protein	TGME49_323110	Yes	9e-06	23.21	21.57	1.638	0.1647	9.943	8	9e-06
Ribosomal Proteins	ribosomal protein RPP0	TGME49_218410	Yes	<0,000001	31.67	30.04	1.636	0.07197	22.73	8	<0,000001
Ribosomal Proteins	ribosomal protein RPL38	TGME49_231080	Yes	8e-06	26.67	25.04	1.636	0.1624	10.08	8	8e-06
Invasion	microneme protein MIC3	TGME49_319560	Yes	0.000106	28.96	27.33	1.63	0.231	7.057	8	6.6e-05
Metabolism	3-ketoacyl-(acyl-carrier-protein) reductase	TGME49_217740	Yes	0.000151	22.32	20.69	1.622	0.2417	6.71	8	9e-05
miscellaneous	patched family protein	TGME49_290870	Yes	0.017709	20.33	18.72	1.606	0.5397	2.976	8	0.00608
hypothetical	hypothetical protein	TGME49_218070	Yes	0.002312	24.85	23.24	1.604	0.3652	4.392	8	0.000973
hypothetical	hypothetical protein	TGME49_232280	Yes	0.000435	31.3	29.7	1.602	0.2792	5.737	8	0.000227
Invasion	dense granule protein GRA70	TGME49_249990	Yes	1e-06	28.84	27.24	1.598	0.1257	12.72	8	2e-06
RNA	phenylalanine--tRNA ligase, beta subunit protein	TGME49_306960	Yes	0.000798	22.1	20.51	1.588	0.304	5.224	8	0.000387
Translation	SAC1 phosphoinositide phosphatase, putative	TGME49_316230	Yes	0.000227	22.41	20.83	1.58	0.2499	6.323	8	0.000128
Ribosomal Proteins	ribosome biogenesis protein nep1, putative	TGME49_313980	Yes	0.000183	23.14	21.56	1.578	0.2418	6.525	8	0.000106
RNA	U3 small nucleolar ribonucleoprotein protein IMP4, putative	TGME49_310380	Yes	0.005456	23.38	21.8	1.578	0.4184	3.771	8	0.002097
Signal Transduction Proteins	calcium binding protein precursor, putative	TGME49_229480	Yes	3e-05	27.55	25.98	1.572	0.1863	8.438	8	2.3e-05
Metabolism	enoyl-acyl carrier reductase ENR	TGME49_251930	Yes	0.000605	18.42	16.87	1.554	0.2849	5.455	8	0.000304
REDOX	thioredoxin 1	TGME49_293870	Yes	4.1e-05	23.02	21.46	1.554	0.1928	8.059	8	3e-05
Vesicle traffic	vacuolar protein sorting-associated protein 45	TGME49_271060	Yes	0.000552	24.78	23.23	1.554	0.2809	5.533	8	0.000281
DNA	Myb family DNA-binding domain-containing protein	TGME49_203950	Yes	0.017076	21.81	20.26	1.546	0.5154	3	8	0.005895
Invasion	dense granule protein GRA12D	TGME49_308970	Yes	1.3e-05	23.47	21.93	1.538	0.1631	9.432	8	1.2e-05
protein	WD domain, G-beta repeat-containing protein	TGME49_315140	Yes	0.00137	25.54	24	1.538	0.321	4.792	8	0.000604
RNA	RNA-binding protein 8A family protein	TGME49_233230	Yes	2e-05	23.82	22.29	1.538	0.1724	8.923	8	1.7e-05
Invasion	SAG-related sequence SRS38B	TGME49_267140	Yes	<0,000001	25.86	24.33	1.532	0.1084	14.13	8	1e-06
DNA	Sas10 C-terminal domain-containing protein	TGME49_316900	Yes	7.8e-05	26.23	24.7	1.528	0.2073	7.373	8	5.1e-05
RNA	RNA recognition motif-containing protein	TGME49_320100	Yes	0.000768	22.84	21.31	1.528	0.2907	5.256	8	0.000374
proteolysis	aminopeptidase N2	TGME49_224350	Yes	4.9e-05	22.21	20.69	1.522	0.1933	7.872	8	3.5e-05
Metabolism	phosphatidylserine decarboxylase	TGME49_269920	Yes	3.5e-05	24.38	22.87	1.514	0.1832	8.262	8	2.6e-05
DNA	hemimethylated DNA binding domain-containing protein	TGME49_210778	Yes	0.001527	20.78	19.28	1.506	0.3199	4.707	8	0.000665
Invasion	dense granule protein GRA48	TGME49_267740	Yes	0.000234	21.61	20.11	1.506	0.2392	6.297	8	0.000131
Ribosomal Proteins	ribosomal protein RPS6	TGME49_210690	Yes	0.000119	30.51	29.01	1.494	0.2151	6.946	8	7.3e-05
Proteolysis	serine hydrolase ASH3	TGME49_223510	Yes	0.000288	20.42	18.94	1.482	0.2428	6.103	8	0.000157
hypothetical	hypothetical protein	TGME49_234230	Yes	0.007925	25.07	23.59	1.472	0.419	3.513	8	0.002928
RNA	U4/U6 small nuclear ribonucleoprotein PRP31, putative	TGME49_244100	Yes	0.000619	22.62	21.16	1.464	0.2693	5.436	8	0.000308
protein	WD domain, G-beta repeat-containing protein	TGME49_268250	Yes	0.037985	20.54	19.07	1.462	0.589	2.482	8	0.01209
hypothetical	hypothetical protein	TGME49_221480	Yes	7e-06	23.38	21.93	1.456	0.1413	10.3	8	7e-06
membrane	membrane inositol phospholipid binding protein	TGME49_259720	Yes	0.006788	21.54	20.09	1.456	0.4023	3.619	8	0.002535
hypothetical	hypothetical protein	TGME49_262880	Yes	8e-06	23.67	22.22	1.45	0.1439	10.08	8	8e-06
Metabolism	aldehyde dehydrogenase	TGME49_264000	Yes	2e-06	22.56	21.12	1.44	0.1194	12.06	8	3e-06
hypothetical	hypothetical protein	TGME49_272380	Yes	1.4e-05	23.12	21.68	1.438	0.1532	9.386	8	1.2e-05
Invasion	dense granule protein GRA50	TGME49_203600	Yes	<0,000001	24.23	22.79	1.432	0.106	13.51	8	1e-06
protein folding	T-complex protein 1 eta subunit	TGME49_297500	Yes	<0,000001	27.41	25.98	1.426	0.08238	17.31	8	<0,000001
Transport Proteins	adenine nucleotide transporter ANT	TGME49_254580	Yes	5e-06	22.41	20.99	1.42	0.1311	10.83	8	5e-06
protein folding	T-complex protein 1, epsilon subunit (TCP-1-epsilon), putative	TGME49_202370	Yes	<0,000001	26.47	25.06	1.412	0.0532	26.54	8	<0,000001
hypothetical	hypothetical protein	TGME49_316360	Yes	0.002188	20.8	19.39	1.41	0.3181	4.433	8	0.000925
signalling-calcium ion binding	EF hand domain-containing protein EFP1	TGME49_255660	Yes	<0,000001	23.56	22.15	1.41	0.07707	18.29	8	<0,000001
hypothetical	hypothetical protein	TGME49_205360	Yes	0.002793	20.97	19.57	1.404	0.3302	4.252	8	0.001153
Metabolism	glutamine-dependent NAD(+) synthetase protein, putative	TGME49_269800	Yes	0.000177	24.41	23.01	1.4	0.2134	6.561	8	0.000103
proteinfolding	TCP-1 chaperonin, putative	TGME49_318410	Yes	<0,000001	27.33	25.94	1.386	0.09928	13.96	8	1e-06
Invasion	dense granule protein GRA17	TGME49_222170	Yes	<0,000001	26.45	25.06	1.384	0.07944	17.42	8	<0,000001
hypothetical	hypothetical protein	TGME49_227610	Yes	0.010996	22.63	21.25	1.382	0.4199	3.292	8	0.003948
Invasion	gliding-associated protein GAP50	TGME49_219320	Yes	3e-06	25.98	24.6	1.382	0.1224	11.3	8	4e-06
Metabolism	glutamate decarboxylase	TGME49_280700	Yes	<0,000001	27.97	26.59	1.382	0.1024	13.49	8	1e-06
miscellaneous	CRAL/TRIO domain-containing protein	TGME49_213790	Yes	0.002258	21.92	20.54	1.378	0.3125	4.409	8	0.000953
DNA	DEAD/DEAH box helicase family protein	TGME49_279330	Yes	2.5e-05	24.57	23.19	1.372	0.1589	8.632	8	2e-05
Ribosomal Proteins	ribosomal protein RPP1	TGME49_260260	Yes	1e-06	23.69	22.32	1.37	0.1055	12.98	8	2e-06
miscellaneous	leucine rich repeat-containing protein	TGME49_294930	Yes	0.000828	24.44	23.07	1.368	0.2634	5.194	8	0.000396
Metabolism	ATPase synthase subunit alpha, putative	TGME49_204400	Yes	2.4e-05	20.99	19.63	1.36	0.1569	8.665	8	2e-05
miscellaneous	PUB domain-containing protein	TGME49_271380	Yes	2.3e-05	22.29	20.93	1.36	0.1558	8.727	8	1.9e-05
hypothetical	hypothetical protein	TGME49_215980	Yes	3.1e-05	26.85	25.5	1.356	0.1615	8.395	8	2.4e-05
protein	Sof1 family domain-containing protein	TGME49_233410	Yes	5.8e-05	23.15	21.79	1.356	0.1763	7.691	8	4e-05
Invasion	dense granule protein GRA52	TGME49_319340	Yes	0.020366	23.31	21.96	1.35	0.468	2.885	8	0.006899
miscellaneous	SANT domain-containing protein	TGME49_237520	Yes	0.010271	23.05	21.7	1.35	0.4045	3.337	8	0.003719
REDOX	peroxisome assembly protein 22, putative	TGME49_266810	Yes	0.007753	20.81	19.46	1.35	0.3826	3.528	8	0.002875
Ribosomal Proteins	ribosomal protein RPS12	TGME49_205340	Yes	<0,000001	28.4	27.05	1.344	0.06899	19.48	8	<0,000001
Invasion	SAG-related sequence SRS16C	TGME49_320180	Yes	0.019199	25.84	24.5	1.34	0.4584	2.923	8	0.006533
protein	Alpha-1,3-mannosyl-glycoprotein 2-beta-N-acetylglucosaminyltransferase	TGME49_266310	Yes	<0,000001	23.16	21.83	1.338	0.04891	27.36	8	<0,000001
Transport Proteins	apicomplexan amino acid transporter ApiAT2	TGME49_320020	Yes	1e-06	28.2	26.86	1.336	0.1035	12.91	8	2e-06
hypothetical	hypothetical protein	TGME49_235990	Yes	0.006275	23.01	21.68	1.33	0.362	3.674	8	0.00237
miscellaneous	non-discharge partner NDP2	TGME49_316730	Yes	0.03967	19.5	18.17	1.328	0.5411	2.454	8	0.012561
RNA	RNA recognition motif-containing protein	TGME49_218600	Yes	1e-06	23.96	22.64	1.328	0.1016	13.06	8	2e-06
Invasion	SAG-related sequence SRS25	TGME49_213280	Yes	0.000315	25.95	24.63	1.312	0.2178	6.025	8	0.00017
miscellaneous	FHA domain-containing protein	TGME49_287980	Yes	9.8e-05	22.29	20.98	1.31	0.1835	7.138	8	6.2e-05
hypothetical	hypothetical protein	TGME49_304900	Yes	0.002002	21.28	19.98	1.298	0.2884	4.5	8	0.000856
hypothetical	hypothetical protein	TGME49_284780	Yes	9e-06	25.29	24	1.292	0.1295	9.974	8	9e-06
Metabolism	3'5'-cyclic nucleotide phosphodiesterase PDE1	TGME49_202540	Yes	0.008043	22.43	21.15	1.284	0.3665	3.503	8	0.002968
protein folding	t-complex protein beta subunit	TGME49_243710	Yes	9e-06	27.32	26.04	1.284	0.1291	9.949	8	9e-06
Transport	adenosine transporter AT1	TGME49_244440	Yes	<0,000001	25.12	23.83	1.282	0.09551	13.42	8	1e-06
hypothetical	hypothetical protein	TGME49_243290	Yes	0.000462	21.9	20.62	1.28	0.2252	5.685	8	0.00024
hypothetical	hypothetical protein	TGME49_301130	Yes	0.001677	22.45	21.18	1.276	0.2753	4.635	8	0.000728
RNA	pre-mRNA processing splicing factor PRP8	TGME49_231970	Yes	0.000817	27.68	26.43	1.258	0.2417	5.206	8	0.000393
hypothetical	hypothetical protein	TGME49_311210	Yes	0.000117	23.05	21.8	1.254	0.1801	6.963	8	7.2e-05
RNA	RNA recognition motif-containing protein	TGME49_305850	Yes	5e-06	24.85	23.59	1.254	0.1162	10.79	8	5e-06
cytoskeleton	alpha-tubulin suppressor protein	TGME49_267450	Yes	0.000647	22.46	21.22	1.244	0.2304	5.399	8	0.000321
Invasion	dense granule protein GRA37	TGME49_236890	Yes	0.000126	24.32	23.07	1.244	0.1806	6.889	8	7.6e-05
miscellaneous	Gas41, putative	TGME49_215730	Yes	0.045044	22.18	20.94	1.244	0.5243	2.373	8	0.014142
protein phosphorylation	cell-cycle-associated protein kinase GSK, putative	TGME49_265330	Yes	0.001766	22.84	21.59	1.244	0.2707	4.595	8	0.000763
hypothetical	hypothetical protein	TGME49_313130	Yes	0.003232	25.08	23.83	1.242	0.2997	4.145	8	0.001311
Invasion	rhoptry kinase family protein ROP24 (incomplete catalytic triad)	TGME49_252360	Yes	2e-06	23.76	22.52	1.242	0.0991	12.53	8	2e-06
Invasion	SAG-related sequence SRS47C	TGME49_275370	Yes	1.5e-05	23.61	22.37	1.24	0.1342	9.237	8	1.4e-05
hypothetical	hypothetical protein	TGME49_205330	Yes	0.003263	23.48	22.24	1.238	0.2992	4.138	8	0.001322
hypothetical	hypothetical protein	TGME49_206320	Yes	0.00124	22.61	21.37	1.238	0.2542	4.87	8	0.000556
RNA	rRNA-processing protein EBP2, putative	TGME49_246730	Yes	<0,000001	24.97	23.74	1.226	0.06918	17.72	8	<0,000001
Invasion	rhoptry kinase family protein ROP11 (incomplete catalytic triad)	TGME49_227810	Yes	8.6e-05	25.95	24.73	1.222	0.1679	7.277	8	5.5e-05
Metabolism	phosphatidylinositol transfer protein	TGME49_289570	Yes	0.002171	22.95	21.73	1.218	0.2744	4.439	8	0.000919
RNA	hydrolase, NUDIX family protein	TGME49_227450	Yes	0.037136	21.16	19.96	1.208	0.4839	2.497	8	0.011863
Invasion	SAG-related sequence SRS44	TGME49_264660	Yes	<0,000001	24.32	23.12	1.204	0.05259	22.89	8	<0,000001
hypothetical	hypothetical protein	TGME49_230010	Yes	0.024345	22.13	20.93	1.202	0.4341	2.769	8	0.008094
protein phosphorylation	protein phosphatase PPM3C	TGME49_270320	Yes	5e-06	24.86	23.66	1.2	0.1127	10.64	8	6e-06
metal ion binding	zinc finger (CCCH type) motif-containing protein	TGME49_218300	Yes	0.005572	23.1	21.9	1.198	0.3189	3.757	8	0.002131
signalling-calcium ion binding	essential light chain ELC2	TGME49_305050	Yes	0.000515	22.48	21.29	1.198	0.2142	5.592	8	0.000264
protein	armadillo repeat-containing protein	TGME49_242570	Yes	4.4e-05	21.5	20.3	1.196	0.1496	7.995	8	3.1e-05
miscellaneous	NOL1/NOP2/sun family protein	TGME49_288530	Yes	0.000893	26.1	24.91	1.194	0.2326	5.133	8	0.000422
Transport Proteins	apicomplexan amino acid transporter ApiAT6-1	TGME49_240810	Yes	<0,000001	26.39	25.2	1.188	0.08718	13.63	8	1e-06
hypothetical	hypothetical protein	TGME49_246450	Yes	0.000349	22.6	21.41	1.184	0.1996	5.932	8	0.000184
Invasion	microneme protein MIC12	TGME49_267680	Yes	0.00034	21.84	20.66	1.182	0.1985	5.955	8	0.00018
protein chaperone	T complex chaperonin, putative	TGME49_287500	Yes	<0,000001	28.22	27.04	1.182	0.06873	17.2	8	<0,000001
protein phosphorylation	protein kinase G AGC kinase family member PKG	TGME49_311360	Yes	2e-06	26.44	25.26	1.176	0.09464	12.43	8	2e-06
Metabolism	AMP-binding enzyme domain-containing protein	TGME49_310150	Yes	<0,000001	26.83	25.65	1.172	0.06342	18.48	8	<0,000001
hypothetical	hypothetical protein	TGME49_211630	Yes	0.000525	24.75	23.58	1.17	0.2098	5.576	8	0.000268
RNA	DEAD (Asp-Glu-Ala-Asp) box polypeptide DDX39	TGME49_216860	Yes	5.2e-05	26.26	25.09	1.168	0.1498	7.798	8	3.7e-05
Transport	Sec7 domain-containing protein	TGME49_232190	Yes	0.00031	24.66	23.49	1.166	0.1931	6.039	8	0.000167
Invasion	microneme protein MIC19	TGME49_294790	Yes	0.000521	24.37	23.21	1.162	0.2082	5.582	8	0.000267
RNA	U6 snRNA-associated Sm family protein LSm8, putative	TGME49_272630	Yes	0.00069	21.21	20.05	1.158	0.2166	5.345	8	0.00034
RNA	nuclear factor NF7	TGME49_248810	Yes	<0,000001	27.54	26.39	1.156	0.05683	20.34	8	<0,000001
hypothetical	hypothetical protein	TGME49_220950	Yes	0.000819	25.09	23.94	1.152	0.2214	5.203	8	0.000394
Vesicle traffic	Yip1 domain-containing protein	TGME49_250740	Yes	4e-06	23.75	22.6	1.152	0.1039	11.08	8	5e-06
protein	cyclophilin	TGME49_221210	Yes	0.003915	29.32	28.17	1.15	0.287	4.006	8	0.001553
Invasion	rhoptry kinase family protein ROP34, putative	TGME49_240090	Yes	0.002851	21.47	20.32	1.142	0.2696	4.237	8	0.001171
Invasion	dense granule protein GRA61	TGME49_269950	Yes	<0,000001	23.59	22.45	1.138	0.08	14.23	8	1e-06
miscellaneous	inhibitor of cysteine protease 1	TGME49_257380	Yes	0.000132	24.37	23.24	1.138	0.1663	6.842	8	7.9e-05
Metabolism	phosphatidylserine synthase, putative	TGME49_273540	Yes	0.000646	22	20.87	1.132	0.2096	5.4	8	0.000321
Metabolism	NTPase I	TGME49_277240	Yes	2e-06	24.2	23.06	1.132	0.0935	12.11	8	3e-06
DNA	DnaK family protein	TGME49_219310	Yes	0.000777	23.25	22.12	1.13	0.2154	5.247	8	0.000377
Ribosomal Proteins	brix domain-containing protein	TGME49_232520	Yes	0.000105	25.67	24.54	1.13	0.1598	7.069	8	6.6e-05
RNA	U3 small nucleolar RNA-associated protein 10, putative	TGME49_311030	Yes	0.010661	27.09	25.97	1.126	0.3399	3.312	8	0.003846
Metabolism	NTPase II	TGME49_277270	Yes	0.001786	24.21	23.09	1.116	0.2433	4.587	8	0.000771
RNA	pre-mRNA-processing factor 17, putative	TGME49_265410	Yes	0.000179	22.38	21.26	1.116	0.1704	6.549	8	0.000104
transport proton	vacuolar ATP synthase subunit 54kD, putative	TGME49_208590	Yes	0.005191	22.26	21.15	1.116	0.2932	3.806	8	0.002008
Invasion	microneme protein MIC13	TGME49_260190	Yes	0.000817	24.75	23.65	1.108	0.2129	5.205	8	0.000393
cytoskeleton	myosin F	TGME49_278870	Yes	0.00411	27.13	26.02	1.104	0.278	3.972	8	0.001627
Vesicle traffic	alpha-soluble NSF attachment protein	TGME49_218760	Yes	0.000252	22.47	21.37	1.104	0.1773	6.228	8	0.000139
Vesicle traffic	synaptobrevin protein	TGME49_248100	Yes	<0,000001	24.43	23.33	1.1	0.0458	24.02	8	<0,000001
RNA	SRP72 RNA-binding domain-containing protein	TGME49_275802	Yes	0.031041	25.91	24.82	1.092	0.4181	2.612	8	0.010037
Vesicle traffic	ras-related protein RAB5B	TGME49_207460	Yes	0.010622	20.62	19.53	1.088	0.3282	3.315	8	0.003836
Invasion	dense granule protein GRA23	TGME49_297880	Yes	5.4e-05	27.74	26.66	1.082	0.1392	7.774	8	3.7e-05
Ribosomal Proteins	ribosomal protein RPL5	TGME49_320050	Yes	<0,000001	30.08	29.01	1.072	0.06504	16.48	8	<0,000001
Metabolism	glycyl-tRNA synthetase	TGME49_256990	Yes	4.3e-05	21.93	20.86	1.07	0.1335	8.013	8	3.1e-05
transcription	transcription initiation factor TFIID complex subunit TAF8	TGME49_313810	Yes	0.018393	22.92	21.85	1.068	0.3619	2.951	8	0.006272
miscellaneous	Myc-regulation protein MYR1	TGME49_254470	Yes	4.5e-05	24.02	22.96	1.066	0.1339	7.963	8	3.2e-05
miscellaneous	cyst wall protein CST9	TGME49_310790	Yes	0.077369	22.65	21.59	1.066	0.5262	2.026	8	0.023337
Invasion	microneme protein MIC21	TGME49_234380	Yes	3.1e-05	29.09	28.03	1.06	0.1261	8.406	8	2.4e-05
protein folding	T-complex protein 1 delta subunit	TGME49_272910	Yes	6e-06	27.42	26.37	1.054	0.1005	10.48	8	6e-06
hypothetical	hypothetical protein	TGME49_225160	Yes	1.5e-05	23.56	22.51	1.052	0.1135	9.266	8	1.3e-05
Metabolism	mannosyl-oligosaccharide glucosidase	TGME49_242020	Yes	0.001948	20.83	19.77	1.052	0.2327	4.521	8	0.000835
Metabolism	acetyltransferase, GNAT family protein	TGME49_219250	Yes	<0,000001	24.64	23.59	1.05	0.0705	14.89	8	<0,000001
Proteolysis	serine protease DegP	TGME49_262920	Yes	2.8e-05	25.16	24.11	1.05	0.1236	8.495	8	2.2e-05
protein	armadillo repeat-containing protein	TGME49_219738	Yes	0.063637	19.96	18.91	1.042	0.4843	2.151	8	0.019503
Signal Transduction Proteins	signal recognition particle receptor beta subunit protein	TGME49_264440	Yes	6e-06	25.36	24.32	1.042	0.09905	10.52	8	6e-06
membrane	sortilin-like receptor SORTLR	TGME49_290160	Yes	<0,000001	28.91	27.88	1.038	0.0534	19.44	8	<0,000001
Invasion	rhoptry discharge factor RDF1	TGME49_247195	Yes	2.8e-05	25.2	24.17	1.032	0.1211	8.52	8	2.2e-05
protein ufmylation	E3 UFM1-protein ligase 1	TGME49_222360	Yes	0.002703	25.08	24.04	1.032	0.2414	4.276	8	0.001124
miscellaneous	cyst wall protein CST7	TGME49_258870	Yes	3e-06	28.43	27.4	1.03	0.0901	11.43	8	4e-06
Metabolism	enolase 2	TGME49_268850	Yes	3.1e-05	25.94	24.92	1.026	0.1222	8.397	8	2.4e-05
Vesicle traffic	ras-related protein RAB4	TGME49_257340	Yes	<0,000001	25.51	24.48	1.026	0.05697	18.01	8	<0,000001
Vesicle traffic	ras-related protein RAB5A	TGME49_267810	Yes	<0,000001	26.71	25.68	1.026	0.04202	24.41	8	<0,000001
Invasion	SAG-related sequence SRS19C	TGME49_301160	Yes	5e-05	25.32	24.29	1.022	0.13	7.859	8	3.5e-05
Metabolism	phosphate transporter PT2	TGME49_235150	Yes	2e-06	24.6	23.58	1.022	0.08562	11.94	8	3e-06
Metabolism	glucose-6-phosphate 1-dehydrogenase	TGME49_294200	Yes	4.9e-05	26.29	25.27	1.018	0.1292	7.881	8	3.4e-05
protein ubiquitination	ubiquitin interaction motif family protein	TGME49_223960	Yes	<0,000001	26.22	25.21	1.014	0.06508	15.58	8	<0,000001
Metabolism	CTP synthase	TGME49_299210	Yes	0.001239	21.63	20.62	1.012	0.2078	4.87	8	0.000556
Signal Transduction Proteins	signal peptidase subunit protein	TGME49_300060	Yes	6e-06	23.86	22.85	1.012	0.09672	10.46	8	7e-06
REDOX	catalase	TGME49_232250	Yes	2.2e-05	25.64	24.63	1.01	0.1151	8.772	8	1.9e-05
miscellaneous	cysteine repeat modular protein CRMPA	TGME49_261080	Yes	1.5e-05	25.6	24.59	1.006	0.109	9.227	8	1.4e-05
hypothetical	hypothetical protein	TGME49_253640	Yes	0.000281	23.49	22.49	1.002	0.1636	6.126	8	0.000154
DNA-histone	histone lysine acetyltransferase GCN5-B	TGME49_243440	Yes	0.016635	24.32	23.32	0.998	0.3308	3.017	8	0.005763
miscellaneous	CBF/Mak21 family protein	TGME49_319658	Yes	0.001941	24.75	23.76	0.994	0.2197	4.524	8	0.000833
protein phosphorylation	protein phosphatase PPM13, putative	TGME49_231850	Yes	0.000126	23.88	22.89	0.994	0.1443	6.886	8	7.6e-05
Metabolism	chitobiosyldiphosphodolichol beta-mannosyltransferase	TGME49_230590	Yes	0.000134	22.07	21.08	0.992	0.1452	6.83	8	8e-05
hypothetical	hypothetical protein	TGME49_263850	Yes	0.006113	23.82	22.83	0.988	0.2676	3.692	8	0.002322
Invasion	dense granule protein GRA5	TGME49_286450	Yes	0.003178	26.95	25.96	0.986	0.2372	4.157	8	0.001291
miscellaneous	Gpi16 subunit, GPI transamidase component protein	TGME49_308000	Yes	0.000272	23.03	22.05	0.982	0.1595	6.156	8	0.000149
Transport	Sec61beta family protein	TGME49_211040	Yes	<0,000001	25.8	24.82	0.982	0.07165	13.71	8	1e-06
Transport Proteins	apicomplexan amino acid transporter ApiAT5-3	TGME49_257530	Yes	7e-06	27.2	26.22	0.98	0.09487	10.33	8	7e-06
Signal Transduction Proteins	signal recognition particle receptor alpha subunit	TGME49_280610	Yes	2.3e-05	24.72	23.75	0.972	0.1109	8.764	8	1.9e-05
Metabolism	P-type ATPase of unknown pump specificity (type V) protein	TGME49_318460	Yes	0.000502	22.58	21.61	0.97	0.1728	5.615	8	0.000258
RNA	U5 snRNP-associated subunit, putative	TGME49_205220	Yes	0.011168	24.35	23.39	0.96	0.2926	3.281	8	0.004
Ribosomal Proteins	brix domain-containing protein	TGME49_273840	Yes	2e-06	25.18	24.22	0.958	0.07845	12.21	8	3e-06
miscellaneous	hydrolase, putative	TGME49_305260	Yes	0.001042	22.95	21.99	0.952	0.1901	5.008	8	0.000481
hypothetical	hypothetical protein	TGME49_254300	Yes	0.049326	24.99	24.05	0.946	0.4087	2.315	8	0.015332
hypothetical	hypothetical protein	TGME49_253820	Yes	0.027858	21.69	20.75	0.944	0.352	2.682	8	0.009104
hypothetical	hypothetical protein	TGME49_255410	Yes	8.7e-05	24.67	23.73	0.94	0.1294	7.263	8	5.6e-05
metal ion binding	zinc finger, zz type domain-containing protein	TGME49_219150	Yes	0.009023	24.41	23.47	0.94	0.2745	3.425	8	0.003306
Metabolism	polyadenylate-binding protein PABC	TGME49_224850	Yes	0.000256	25.43	24.49	0.938	0.151	6.213	8	0.000141
Invasion	rhoptry protein ROP10	TGME49_315490	Yes	0.000388	23.24	22.31	0.936	0.1603	5.837	8	0.000203
miscellaneous	serpin (serine proteinase inhibitor) superfamily protein	TGME49_246130	Yes	0.037155	22.38	21.44	0.934	0.3742	2.496	8	0.011863
REDOX	endoplasmic reticulum oxidoreductin, putative	TGME49_300380	Yes	0.001416	22.67	21.74	0.932	0.1956	4.766	8	0.000622
Invasion	microneme protein MIC7	TGME49_261780	Yes	0.001453	26.37	25.44	0.928	0.1956	4.746	8	0.000637
Metabolism	ATP-binding cassette transporter ABC.B1	TGME49_260310	Yes	<0,000001	25.88	24.95	0.928	0.06848	13.55	8	1e-06
REDOX	thioredoxin domain-containing protein	TGME49_204480	Yes	0.000223	25.25	24.33	0.924	0.1457	6.34	8	0.000127
hypothetical	hypothetical protein, conserved	TGME49_500225	Yes	0.000168	25.42	24.5	0.918	0.1389	6.609	8	9.9e-05
Transport	V-type proton ATPase subunit a2, putative	TGME49_290720	Yes	6e-06	24.83	23.92	0.916	0.08798	10.41	8	7e-06
Transcription Factors and Regulators	AP2 domain transcription factor AP2XII-1	TGME49_218960	Yes	0.076212	24.66	23.74	0.914	0.449	2.035	8	0.023033
hypothetical	hypothetical protein	TGME49_288290	Yes	0.018347	23.46	22.55	0.912	0.3089	2.953	8	0.006264
REDOX	thioredoxin-dependent peroxidase TPX1/2	TGME49_266120	Yes	4.3e-05	22.12	21.2	0.912	0.1139	8.007	8	3.1e-05
Vesicle traffic	trafficking protein particle complex subunit TRS120, putative	TGME49_268330	Yes	0.080017	20.68	19.77	0.912	0.4551	2.004	8	0.024088
Metabolism	PLU-1 family protein	TGME49_253750	Yes	0.027619	26.41	25.5	0.908	0.3379	2.687	8	0.009045
miscellaneous	TLC domain-containing protein	TGME49_295080	Yes	0.024585	19.41	18.51	0.904	0.3273	2.762	8	0.008156
Signal Transduction Proteins	signal peptidase complex subunit 2, putative	TGME49_229030	Yes	0.000745	24.5	23.6	0.894	0.1693	5.281	8	0.000364
transport proton	vacuolar ATP synthase subunit d, putative	TGME49_259010	Yes	<0,000001	26.45	25.56	0.892	0.05109	17.46	8	<0,000001
Signal Transduction Proteins	ADP ribosylation factor ARF1	TGME49_276140	Yes	0.006119	24.96	24.08	0.888	0.2406	3.691	8	0.002322
Invasion	SAG-related sequence SRS19F	TGME49_301180	Yes	<0,000001	25.42	24.53	0.886	0.05185	17.09	8	<0,000001
miscellaneous	crooked neck family 1 protein isoform 2, putative	TGME49_269200	Yes	0.000693	24.42	23.54	0.88	0.1647	5.342	8	0.000341
REDOX	superoxide dismutase SOD1	TGME49_316310	Yes	0.00063	24.28	23.4	0.876	0.1616	5.42	8	0.000314
hypothetical	hypothetical protein	TGME49_278960	Yes	0.000767	22.15	21.27	0.874	0.1663	5.257	8	0.000374
protein transport	KDEL endoplasmic reticulum proteinretention receptor 2 (KDELR2), putative	TGME49_294040	Yes	8.6e-05	24.12	23.24	0.874	0.1202	7.273	8	5.5e-05
hypothetical	hypothetical protein	TGME49_261960	Yes	0.130099	19.3	18.43	0.864	0.5122	1.687	8	0.037787
proteolysis	OTU domain-containing protein OTUD3A	TGME49_258780	Yes	0.039932	20	19.13	0.862	0.3518	2.45	8	0.012631
Invasion	rhoptry kinase family protein ROP35	TGME49_304740	Yes	9.1e-05	24.75	23.89	0.86	0.1192	7.212	8	5.8e-05
RNA	activating signal cointegrator 1 complex subunit 3 family 1 ASCC3L1, putative	TGME49_223390	Yes	0.007809	28.54	27.68	0.858	0.2435	3.523	8	0.002888
transcription	inhibitor of STAT1 transcription	TGME49_240060	Yes	7.2e-05	25.77	24.91	0.858	0.1151	7.457	8	4.8e-05
Metabolism	ATP-binding cassette G family transporter ABCG84	TGME49_289350	Yes	2.8e-05	23.64	22.79	0.856	0.1008	8.488	8	2.2e-05
RNA	nuclear transport factor 2 (ntf2) domain-containing protein	TGME49_243960	Yes	0.050325	22.53	21.68	0.856	0.3719	2.302	8	0.015627
miscellaneous	COPI associated protein, putative	TGME49_260500	Yes	0.00131	24.29	23.44	0.852	0.1765	4.827	8	0.00058
DNA	DNA-directed RNA polymerase I RPA2	TGME49_297530	Yes	0.086768	24.85	24	0.848	0.4345	1.952	8	0.026018
Metabolism	lipase maturation factor, putative	TGME49_222410	Yes	0.000899	22.87	22.02	0.848	0.1654	5.127	8	0.000424
REDOX	peroxiredoxin 6, putative	TGME49_309210	Yes	0.00351	24.11	23.27	0.844	0.2066	4.085	8	0.001417
Invasion	dense granule protein GRA12	TGME49_288650	Yes	1.3e-05	30.1	29.26	0.84	0.08865	9.476	8	1.2e-05
protein	TCF25 domain-containing protein	TGME49_290240	Yes	0.006138	20.51	19.67	0.838	0.2272	3.689	8	0.002327
protein chaperone	tetratricopeptide repeat-containing protein	TGME49_247000	Yes	0.000616	23.11	22.27	0.836	0.1537	5.44	8	0.000308
hypothetical	hypothetical protein	TGME49_288000	Yes	3.7e-05	22.06	21.23	0.834	0.1019	8.187	8	2.7e-05
Invasion	dense granule protein GRA14	TGME49_239740	Yes	<0,000001	27.34	26.52	0.82	0.05308	15.45	8	<0,000001
Metabolism	P-type ATPase4	TGME49_278660	Yes	<0,000001	28.77	27.95	0.82	0.05875	13.96	8	1e-06
miscellaneous	GRAM domain-containing protein	TGME49_311920	Yes	0.009297	22.44	21.62	0.82	0.2408	3.405	8	0.003378
Invasion	thrombospondin type 1 domain-containing protein	TGME49_209060	Yes	5.3e-05	25.93	25.12	0.812	0.1042	7.792	8	3.7e-05
Invasion	SAG-related sequence SRS30A	TGME49_273130	Yes	3e-06	27.46	26.65	0.808	0.0695	11.63	8	3e-06
transport proton	vacuolar ATP synthase subunit b, putative	TGME49_219800	Yes	0.014098	24.37	23.56	0.806	0.2578	3.126	8	0.00494
Invasion	dense granule protein GRA76	TGME49_299780	Yes	0.001246	24.33	23.53	0.804	0.1652	4.866	8	0.000557
Protein	proteasome subunit beta type-3, putative	TGME49_314090	Yes	0.001469	25.36	24.56	0.804	0.1697	4.737	8	0.000641
hypothetical	hypothetical protein	TGME49_254500	Yes	0.001953	22.9	22.1	0.8	0.177	4.519	8	0.000836
Invasion	dense granule protein GRA55	TGME49_309760	Yes	0.029833	23.23	22.44	0.79	0.2995	2.637	8	0.009677
protein phosphorylation	casein kinase I, putative	TGME49_289320	Yes	0.001022	24.73	23.94	0.79	0.1573	5.024	8	0.000474
hypothetical	hypothetical protein	TGME49_293440	Yes	0.000116	27.55	26.76	0.788	0.1131	6.968	8	7.2e-05
protein	cyclophilin precursor	TGME49_205700	Yes	1.7e-05	25.57	24.79	0.786	0.08608	9.131	8	1.5e-05
miscellaneous	IMP1-like protein, putative	TGME49_227030	Yes	0.000106	22.36	21.58	0.784	0.111	7.064	8	6.6e-05
miscellaneous	GPI transamidase subunit PIG-U protein	TGME49_275568	Yes	0.039493	21.45	20.68	0.778	0.3166	2.457	8	0.012518
hypothetical	hypothetical protein	TGME49_268580	Yes	0.013245	20.93	20.16	0.776	0.245	3.167	8	0.004689
miscellaneous	MORN repeat-containing protein	TGME49_313290	Yes	7.1e-05	27.33	26.56	0.774	0.1036	7.473	8	4.7e-05
miscellaneous	CRAL/TRIO domain-containing protein	TGME49_254390	Yes	3e-06	26.63	25.85	0.772	0.06687	11.54	8	4e-06
miscellaneous	dynamin-related protein DRPA	TGME49_267800	Yes	0.009113	24.32	23.55	0.772	0.2259	3.418	8	0.003331
Metabolism	glycosyltransferase family protein	TGME49_266320	Yes	0.000129	22.22	21.45	0.77	0.1121	6.868	8	7.8e-05
protein folding	calreticulin family protein	TGME49_310320	Yes	2.5e-05	24.83	24.06	0.77	0.0891	8.642	8	2e-05
Transport	transporter facilitator protein TFP4	TGME49_248840	Yes	0.003458	21.97	21.2	0.768	0.1875	4.096	8	0.001398
Transport Proteins	apicomplexan amino acid transporter ApiAT6-3	TGME49_249580	Yes	7e-06	20.84	20.08	0.76	0.07409	10.26	8	7e-06
Ribosomal Proteins	ribosome biogenesis regulatory protein (rrs1) protein	TGME49_320450	Yes	0.00114	24.41	23.65	0.758	0.1536	4.936	8	0.000519
Transport	V-type ATPase, D subunit protein	TGME49_281920	Yes	0.00023	21.51	20.76	0.756	0.1198	6.311	8	0.00013
Metabolism	fatty acid elongase	TGME49_242380	Yes	0.003547	23.17	22.42	0.754	0.1849	4.077	8	0.001426
Metabolism	phospholipase	TGME49_306330	Yes	4e-06	26.73	25.98	0.752	0.06719	11.19	8	4e-06
miscellaneous	MORN repeat-containing protein	TGME49_207830	Yes	0.000777	23.46	22.72	0.746	0.1422	5.246	8	0.000377
Metabolism	aspartyl protease ASP5	TGME49_242720	Yes	0.002296	20.97	20.22	0.744	0.1692	4.397	8	0.000968
Vesicle traffic	syntaxin 5, putative	TGME49_226600	Yes	0.001207	23.66	22.92	0.744	0.1521	4.891	8	0.000544
RNA	U3 small nucleolar RNA-associated protein 25, putative	TGME49_270960	Yes	0.083542	23.62	22.88	0.742	0.3755	1.976	8	0.0251
transcription	transcription initiation factor TFIID subunit TAF5	TGME49_318260	Yes	0.044174	24.06	23.32	0.742	0.3111	2.385	8	0.013886
cytoskeleton	actin-related protein ARP4A	TGME49_253040	Yes	0.131803	23.49	22.75	0.74	0.4409	1.678	8	0.038245
signalling-calcium ion binding	EF hand domain-containing protein	TGME49_216620	Yes	0.013736	21.3	20.56	0.74	0.2354	3.143	8	0.00483
Invasion	SAG-related sequence SRS57	TGME49_308020	Yes	4.7e-05	29.58	28.84	0.738	0.09319	7.919	8	3.3e-05
Invasion	dense granule protein GRA7	TGME49_203310	Yes	0.002161	28.91	28.18	0.736	0.1657	4.442	8	0.000916
Invasion	SAG-related sequence SRS49B	TGME49_207140	Yes	0.000166	24.85	24.11	0.736	0.1112	6.621	8	9.8e-05
DNA	ARID/BRIGHT DNA binding domain-containing protein	TGME49_246170	Yes	0.095217	24.35	23.62	0.734	0.3881	1.891	8	0.028301
Invasion	dense granule protein GRA31	TGME49_220240	Yes	3e-06	24.68	23.95	0.734	0.06456	11.37	8	4e-06
Invasion	dense granule protein GRA22	TGME49_215220	Yes	0.000199	24.98	24.25	0.732	0.1135	6.447	8	0.000114
Signal Transduction Proteins	calcium-dependent protein kinase CDPK3	TGME49_305860	Yes	5e-06	28.18	27.45	0.73	0.06745	10.82	8	5e-06
hypothetical	hypothetical protein	TGME49_316350	Yes	0.021285	25.02	24.29	0.728	0.2549	2.856	8	0.007179
Invasion	SAG-related sequence SRS15C	TGME49_320230	Yes	0.000169	20.94	20.21	0.726	0.11	6.601	8	9.9e-05
RNA	U4/U6 small nuclear ribonucleoprotein PRP4, putative	TGME49_243540	Yes	0.030924	23.82	23.1	0.726	0.2777	2.614	8	0.010009
Vesicle traffic	ras-related protein RAB7	TGME49_248880	Yes	3.7e-05	25.6	24.88	0.724	0.08841	8.189	8	2.7e-05
Vesicle traffic	Ras family protein	TGME49_249170	Yes	8e-06	24.08	23.36	0.724	0.07187	10.07	8	8e-06
DNA	DNA-directed RNA polymerase I RPA1	TGME49_244880	Yes	0.113908	25.21	24.49	0.72	0.4058	1.774	8	0.033338
Invasion	SAG-related sequence SRS17B	TGME49_319350	Yes	0.000223	28.17	27.45	0.716	0.1129	6.341	8	0.000127
miscellaneous	shewanella-like protein phosphatase SLP	TGME49_254770	Yes	0.000856	21.59	20.88	0.712	0.1378	5.168	8	0.000408
Metabolism	phosphofructokinase PFKII	TGME49_226960	Yes	1e-06	29.42	28.71	0.71	0.05532	12.84	8	2e-06
Signal Transduction Proteins	signal recognition particle subunit SRP68, putative	TGME49_258070	Yes	0.056425	25.56	24.85	0.71	0.3186	2.229	8	0.01745
hypothetical	hypothetical protein	TGME49_314260	Yes	0.001266	22.68	21.97	0.708	0.1459	4.853	8	0.000564
miscellaneous	integral membrane protein, GNS1/SUR4 family protein, putative	TGME49_205350	Yes	0.002034	23.63	22.93	0.704	0.1569	4.488	8	0.000867
Transcription Factors and Regulators	AP2 domain transcription factor AP2XI-2	TGME49_310900	Yes	0.045699	23.75	23.05	0.7	0.2962	2.364	8	0.014321
Signal Transduction Proteins	calcium-dependent protein kinase CDPK2A	TGME49_206590	Yes	3e-06	26.33	25.63	0.698	0.06045	11.55	8	4e-06
Vesicle traffic	syntaxin-12	TGME49_204060	Yes	<0,000001	24.28	23.58	0.696	0.03614	19.26	8	<0,000001
DNA	RuvB family 1 protein	TGME49_219590	Yes	0.109925	23.83	23.13	0.694	0.386	1.798	8	0.032358
protein	cyclophilin, putative	TGME49_229940	Yes	0.00374	24.93	24.23	0.694	0.1718	4.039	8	0.001496
Metabolism	phosphatase, putative	TGME49_252380	Yes	0.06469	20.08	19.39	0.69	0.3223	2.141	8	0.019786
hypothetical	hypothetical protein	TGME49_233220	Yes	0.001102	23	22.31	0.684	0.1378	4.964	8	0.000505
protein	WD domain, G-beta repeat-containing protein	TGME49_213060	No	0.222934	20.94	20.26	0.684	0.5177	1.321	8	0.062265
protein ubiquitination	HECT-domain (ubiquitin-transferase) domain-containing protein	TGME49_209000	Yes	0.098701	22.36	21.67	0.684	0.3662	1.868	8	0.029251
proteolysis	aminopeptidase N3	TGME49_224460	Yes	<0,000001	23.56	22.88	0.684	0.04492	15.23	8	<0,000001
Transport	protein transport protein BOS1, putative	TGME49_223620	Yes	0.002075	22.56	21.88	0.678	0.1516	4.473	8	0.000883
cytoskeleton	actin depolymerizing factor ADF	TGME49_220400	Yes	0.027981	21.65	20.98	0.674	0.2516	2.679	8	0.009134
DNA	SWIRM domain-containing protein	TGME49_286920	Yes	0.10675	25.12	24.45	0.672	0.3699	1.817	8	0.031484
Protein	proteasome subunit alpha type-7, putative	TGME49_258150	Yes	0.003454	26.63	25.96	0.672	0.164	4.096	8	0.001398
hypothetical	hypothetical protein	TGME49_203760	Yes	0.11074	22.03	21.36	0.67	0.3737	1.793	8	0.032473
miscellaneous	nucleoside diphosphate kinase, putative	TGME49_295350	Yes	1.2e-05	25.15	24.48	0.666	0.06983	9.538	8	1.1e-05
cytoskeleton	myosin G	TGME49_314780	Yes	0.001105	25.8	25.13	0.664	0.1338	4.962	8	0.000505
Invasion	rhoptry protein ROP12	TGME49_203990	Yes	0.01328	23.44	22.79	0.656	0.2072	3.166	8	0.004696
Metabolism	long-chain fatty acid CoA ligase, putative	TGME49_243800	Yes	2e-06	28.16	27.5	0.656	0.05483	11.96	8	3e-06
miscellaneous	symplekin, putative	TGME49_247330	No	0.218578	22.76	22.11	0.652	0.4883	1.335	8	0.061104
hypothetical	hypothetical protein	TGME49_264090	Yes	0.0197	21.31	20.66	0.65	0.2237	2.906	8	0.006696
protein	protein disulfide-isomerase domain-containing protein	TGME49_238040	Yes	0.000227	26.19	25.55	0.648	0.1025	6.323	8	0.000128
Transport	transporter, major facilitator family protein	TGME49_253700	Yes	0.009046	23.68	23.03	0.648	0.1893	3.423	8	0.00331
Transport	V-type proton ATPase subunit a1	TGME49_232830	Yes	0.000967	26.87	26.22	0.646	0.1275	5.068	8	0.000452
miscellaneous	MSP (Major sperm protein) domain-containing protein	TGME49_318160	Yes	0.00056	26.37	25.73	0.644	0.1166	5.521	8	0.000284
Invasion	SAG-related sequence SRS29C	TGME49_233480	Yes	0.026457	27.12	26.48	0.64	0.2357	2.715	8	0.008711
Invasion	dense granule protein GRA43	TGME49_237015	Yes	0.020452	21.05	20.41	0.638	0.2214	2.882	8	0.006913
Ribosomal Proteins	ribosomal-ubiquitin protein RPS27A	TGME49_245620	Yes	0.037554	24.13	23.49	0.638	0.2563	2.489	8	0.011969
Transport	importin alpha, putative	TGME49_252290	Yes	0.110669	23.03	22.39	0.634	0.3535	1.793	8	0.032473
RNA	pre-rRNA-processing protein PNO1, putative	TGME49_220490	Yes	0.008977	22.64	22.01	0.632	0.1843	3.428	8	0.003293
transport anion	inorganic anion transporter, sulfate permease (SulP) family protein	TGME49_233710	Yes	0.03372	21	20.37	0.632	0.247	2.559	8	0.010868
Vesicle traffic	ras-related protein RAB1A	TGME49_258130	Yes	0.024483	24.76	24.13	0.628	0.2271	2.765	8	0.008131
Metabolism	triose-phosphate isomerase TPI-I	TGME49_225930	Yes	0.000243	22.95	22.32	0.624	0.0997	6.259	8	0.000136
miscellaneous	CPSF A subunit region protein	TGME49_224280	Yes	0.006632	22.53	21.9	0.624	0.1716	3.636	8	0.002486
Transport	formate/nitrite transporter FNT1	TGME49_209800	Yes	0.001378	26.91	26.28	0.624	0.1303	4.787	8	0.000607
protein ubiquitination	ubiquitin family protein	TGME49_266970	Yes	0.000469	26.79	26.17	0.622	0.1096	5.673	8	0.000243
Vesicle traffic	ras-related protein RAB18	TGME49_313190	Yes	0.071187	21.9	21.28	0.622	0.2991	2.079	8	0.021577
miscellaneous	integral membrane protein, putative	TGME49_310870	Yes	0.01055	22.41	21.79	0.62	0.1868	3.319	8	0.003815
cytoskeleton	myosin D	TGME49_263180	Yes	<0,000001	30.37	29.75	0.618	0.03707	16.67	8	<0,000001
DNA	DNA-directed RNA polymerase I RPA12	TGME49_250060	Yes	0.097145	23.46	22.84	0.618	0.329	1.878	8	0.028818
hypothetical	hypothetical protein	TGME49_248120	Yes	0.046782	24.89	24.28	0.614	0.2614	2.349	8	0.014616
hypothetical	hypothetical protein	TGME49_266400	Yes	0.059903	24.01	23.4	0.612	0.2794	2.19	8	0.018395
Invasion	SAG-related sequence SRS34A	TGME49_271050	Yes	0.001323	31.61	31	0.612	0.127	4.819	8	0.000585
hypothetical	hypothetical protein	TGME49_294780	Yes	0.03903	23.97	23.36	0.61	0.2475	2.465	8	0.012397
Metabolism	fructose-1,6-bisphosphate aldolase	TGME49_236040	Yes	0.002767	27.52	26.91	0.61	0.1432	4.259	8	0.001147
REDOX	thioredoxin reductase	TGME49_309730	Yes	9.8e-05	22.83	22.23	0.604	0.08453	7.145	8	6.1e-05
Translation	PCI domain-containing protein	TGME49_207770	Yes	0.005553	25.92	25.32	0.6	0.1596	3.759	8	0.002126
hypothetical	hypothetical protein	TGME49_229750	Yes	0.042128	24.47	23.87	0.594	0.2459	2.416	8	0.013298
miscellaneous	suppressor of calcium-dependent egress SCE1	TGME49_269260	Yes	1.9e-05	22.29	21.7	0.594	0.06615	8.979	8	1.6e-05
hypothetical	hypothetical protein	TGME49_203240	Yes	2.2e-05	25.21	24.62	0.59	0.06701	8.805	8	1.8e-05
hypothetical	hypothetical protein	TGME49_320760	Yes	0.009141	22.65	22.06	0.59	0.1727	3.416	8	0.003337
RNA	DEAD/DEAH box ATP-dependent RNA helicase	TGME49_312990	Yes	0.029547	25.47	24.88	0.586	0.2217	2.644	8	0.009613
Vesicle traffic	Yip1 domain-containing protein	TGME49_293300	Yes	0.002115	23.54	22.96	0.584	0.131	4.459	8	0.000897
miscellaneous	Hrf1 family protein	TGME49_268720	Yes	0.063945	22.03	21.45	0.58	0.27	2.148	8	0.019578
Transport iron	GNS1/SUR4 family protein	TGME49_253880	Yes	2e-05	21.57	20.99	0.58	0.06527	8.886	8	1.7e-05
Invasion	SAG-related sequence SRS51	TGME49_308840	Yes	0.000612	29.26	28.68	0.578	0.1061	5.446	8	0.000307
miscellaneous	GPI transamidase component PIG-S, putative	TGME49_500109	Yes	8e-06	24.62	24.04	0.578	0.05722	10.1	8	8e-06
protein binding	CS domain-containing protein	TGME49_290730	Yes	0.02224	23.78	23.21	0.578	0.2044	2.827	8	0.007476
protein phosphorylation	ULK kinase	TGME49_235750	Yes	4.5e-05	23.18	22.6	0.576	0.07236	7.96	8	3.2e-05
Vesicle traffic	ras-related protein RAB1B	TGME49_214770	Yes	0.004292	26.73	26.15	0.576	0.1462	3.941	8	0.001694
DNA	regulator of chromosome condensation RCC1	TGME49_213900	Yes	0.01628	25.22	24.65	0.572	0.1887	3.031	8	0.005666
hypothetical	hypothetical protein	TGME49_258826	Yes	0.004015	24.52	23.95	0.572	0.1434	3.988	8	0.001591
miscellaneous	TDC1, putative	TGME49_244370	Yes	0.002016	22.58	22.01	0.572	0.1273	4.495	8	0.00086
miscellaneous	MYND-like zinc finger protein	TGME49_294220	Yes	0.002859	25.24	24.67	0.566	0.1337	4.235	8	0.001172
hypothetical	hypothetical protein, conserved	TGME49_500284	Yes	0.09282	21.64	21.07	0.564	0.2956	1.908	8	0.027669
RNA	SRP40, C-terminal domain-containing protein	TGME49_209860	No	0.207327	22.42	21.86	0.562	0.4096	1.372	8	0.058278
hypothetical	hypothetical protein	TGME49_205300	Yes	0.000114	23.13	22.57	0.56	0.08011	6.99	8	7e-05
Metabolism	facilitative glucose transporter GT1	TGME49_214320	Yes	2e-06	28.61	28.05	0.56	0.04585	12.21	8	3e-06
cytoskeleton	mature soluble cytoskeleton protein MSC1A	TGME49_216650	Yes	<0,000001	26.29	25.73	0.556	0.03234	17.19	8	<0,000001
protein folding	CCT chaperonin gamma subunit	TGME49_205440	Yes	<0,000001	27.84	27.29	0.556	0.03493	15.92	8	<0,000001
Metabolism	AMP-binding enzyme domain-containing protein	TGME49_310080	Yes	8.4e-05	26.9	26.35	0.548	0.07513	7.294	8	5.5e-05
cytoskeleton	cyclase-associated protein CAP	TGME49_310030	Yes	2.4e-05	26.2	25.65	0.546	0.06267	8.712	8	1.9e-05
Metabolism	3-ketoacyl-CoA reductase, putative	TGME49_271888	Yes	1e-05	25.8	25.25	0.546	0.05575	9.794	8	1e-05
DNA	Myb family DNA-binding domain-containing protein	TGME49_213890	Yes	0.046746	23.63	23.09	0.54	0.2299	2.349	8	0.014616
Transport	PGAP1 family protein	TGME49_205040	Yes	0.008314	24.25	23.71	0.54	0.1552	3.48	8	0.003053
hypothetical	hypothetical protein	TGME49_225200	Yes	0.002961	22.95	22.41	0.538	0.1278	4.209	8	0.001213
Protein chaperone	chaperonin protein BiP	TGME49_311720	Yes	0.000884	31.55	31.01	0.538	0.1046	5.141	8	0.000419
miscellaneous	proliferation-associated protein 2G4, putative	TGME49_279390	Yes	7e-06	26.16	25.63	0.536	0.05177	10.35	8	7e-06
REDOX	saccharopine dehydrogenase domain-containing protein	TGME49_215290	Yes	0.002972	21.94	21.4	0.534	0.127	4.206	8	0.001214
hypothetical	hypothetical protein	TGME49_314020	Yes	0.003899	23.1	22.57	0.528	0.1317	4.009	8	0.001549
membrane	membrane protein MYR3	TGME49_237230	Yes	0.001852	23.52	23	0.526	0.1154	4.559	8	0.000797
Metabolism	phosphoglycerate mutase PGMII	TGME49_297060	Yes	0.003172	23.9	23.38	0.526	0.1265	4.158	8	0.001291
Invasion	dense granule protein GRA54	TGME49_204340	Yes	7e-06	25.3	24.78	0.524	0.05085	10.3	8	7e-06
Metabolism	D-3-phosphoglycerate dehydrogenase	TGME49_239820	No	0.253295	20.96	20.44	0.522	0.4241	1.231	8	0.070104
Protein	proteasome subunit beta type-2, putative	TGME49_254900	Yes	0.002533	25.91	25.39	0.522	0.1207	4.324	8	0.001059
RNA	root hair defective 3 gtp-binding protein (rhd3) protein	TGME49_314970	Yes	0.009244	26.99	26.47	0.522	0.1531	3.408	8	0.003362
RNA	nuclear factor NF2	TGME49_286790	Yes	0.174828	23.18	22.66	0.52	0.3492	1.489	8	0.04953
Metabolism	PEP-carboxykinase I	TGME49_289650	Yes	0.002842	24.27	23.75	0.518	0.1222	4.239	8	0.00117
hypothetical	hypothetical protein	TGME49_212090	Yes	0.014827	24.54	24.02	0.516	0.1668	3.093	8	0.005184
hypothetical	hypothetical protein	TGME49_244550	Yes	0.015601	21.27	20.76	0.516	0.1687	3.059	8	0.005436
Metabolism	ATP-binding cassette G family transporter ABCG89	TGME49_290580	Yes	0.000495	22.47	21.96	0.516	0.09171	5.627	8	0.000255
Protein	proteasome subunit beta type-4, putative	TGME49_280710	Yes	0.000117	25.6	25.09	0.516	0.07409	6.964	8	7.2e-05
DNA	XPG N-terminal domain-containing protein	TGME49_212250	No	0.238484	21.94	21.43	0.512	0.4019	1.274	8	0.066244
Signal Transduction Proteins	calcium-dependent protein kinase CDPK1	TGME49_301440	Yes	0.013502	24.61	24.1	0.512	0.1623	3.155	8	0.004758
cytoskeleton	mature soluble cytoskeleton protein MSC1B	TGME49_202390	Yes	0.001041	27.97	27.46	0.508	0.1014	5.009	8	0.000481
Invasion	dense granule protein GRA45	TGME49_316250	Yes	0.002517	23.94	23.43	0.508	0.1174	4.328	8	0.001054
cytoskeleton	profilin PRF	TGME49_293690	Yes	6.5e-05	25.09	24.59	0.506	0.06693	7.56	8	4.4e-05
DNA	DNA-directed RNA polymerase III RPC2	TGME49_272740	Yes	0.124835	22.32	21.82	0.506	0.2952	1.714	8	0.036327
hypothetical	hypothetical protein	TGME49_225540	Yes	0.009235	25.44	24.94	0.504	0.1478	3.409	8	0.003362
Metabolism	mitochondrial association factor 1a	TGME49_279100	Yes	1.3e-05	27.29	26.78	0.504	0.05339	9.441	8	1.2e-05
hypothetical	hypothetical protein	TGME49_293430	Yes	0.000718	27.71	27.21	0.502	0.0945	5.312	8	0.000352
Protein	proteasome subunit alpha type-1, putative	TGME49_278050	Yes	0.008222	25.64	25.14	0.5	0.1433	3.488	8	0.003027
hypothetical	hypothetical protein	TGME49_323100	Yes	1.8e-05	25	24.5	0.494	0.05486	9.004	8	1.6e-05
miscellaneous	LisH protein	TGME49_314900	No	0.445807	21.51	21.02	0.488	0.6086	0.8018	8	0.118149
Proteolysis	peptidase M20D, amidohydrolase	TGME49_213520	Yes	0.000617	22.27	21.78	0.488	0.08972	5.439	8	0.000308
hypothetical	hypothetical protein	TGME49_252390	Yes	0.000827	26.65	26.16	0.484	0.09317	5.195	8	0.000396
hypothetical	hypothetical protein	TGME49_274050	Yes	0.02463	22.9	22.42	0.484	0.1753	2.761	8	0.008162
Vesicle traffic	ras-related protein RAB6	TGME49_310460	Yes	0.000672	24.68	24.2	0.482	0.0898	5.367	8	0.000332
RNA	XPA binding protein 2 family protein	TGME49_305240	Yes	0.043383	23.57	23.09	0.48	0.2003	2.397	8	0.013666
miscellaneous	hydrolase, putative	TGME49_289880	Yes	0.000249	25.58	25.1	0.478	0.07662	6.239	8	0.000138
miscellaneous	NLE (NUC135) domain-containing protein	TGME49_309950	No	0.216687	23.4	22.93	0.476	0.3549	1.341	8	0.060686
protein	ATPase MORC	TGME49_305340	No	0.177661	26.82	26.35	0.476	0.3221	1.478	8	0.050217
DNA-histone	SWI2/SNF2 Brahma-like putative	TGME49_320300	Yes	0.103577	24.39	23.92	0.472	0.257	1.837	8	0.030637
REDOX	thioredoxin CTRX1	TGME49_266620	Yes	0.004992	23.97	23.5	0.466	0.1216	3.834	8	0.001936
protein	protein disulfide isomerase	TGME49_211680	Yes	0.000231	30.88	30.41	0.464	0.07355	6.308	8	0.00013
DNA	DnaJ family Sec63 protein	TGME49_260630	Yes	0.001456	25.94	25.48	0.462	0.09739	4.744	8	0.000638
miscellaneous	cleft lip and palate transmembrane protein 1 (clptm1) protein	TGME49_205240	Yes	0.006425	24.84	24.38	0.46	0.1258	3.657	8	0.002418
protein	protein disulfide isomerase-related protein (provisional), putative	TGME49_249270	Yes	1.2e-05	28	27.54	0.46	0.04837	9.509	8	1.1e-05
miscellaneous	EMP/nonaspanin domain family protein	TGME49_290940	Yes	0.002967	26.19	25.73	0.458	0.1089	4.207	8	0.001213
miscellaneous	minor histocompatibility antigen h13, putative	TGME49_237150	Yes	0.036748	26.05	25.6	0.456	0.1822	2.503	8	0.011757
miscellaneous	cysteine repeat modular protein CRMPB	TGME49_292020	Yes	1.3e-05	27.18	26.73	0.456	0.04817	9.467	8	1.2e-05
Metabolism	glutamate/leucine/phenylalanine/valine dehydrogenase family protein	TGME49_249390	Yes	0.174908	25.03	24.58	0.45	0.3023	1.489	8	0.04953
Metabolism	cytosolic tRNA-Ala synthetase	TGME49_219540	Yes	0.154162	25.15	24.7	0.448	0.2846	1.574	8	0.044064
miscellaneous	Utp12 domain-containing protein	TGME49_203370	Yes	0.003773	26.3	25.85	0.448	0.1111	4.033	8	0.001503
Metabolism	phosphatidylinositol-4-phosphate 5-Kinase	TGME49_245730	Yes	0.00107	22.31	21.86	0.446	0.08943	4.987	8	0.000492
Translation	translation elongation factor 2 family protein, putative	TGME49_205470	Yes	0.008179	26.03	25.58	0.446	0.1277	3.492	8	0.003015
hypothetical	hypothetical protein	TGME49_205680	Yes	0.005387	23.27	22.82	0.442	0.1169	3.78	8	0.002073
DNA	S1/P1nuclease	TGME49_240280	Yes	0.004615	27.23	26.79	0.44	0.1131	3.889	8	0.001808
REDOX	thioredoxin, putative	TGME49_224060	Yes	0.000182	27.77	27.33	0.44	0.06736	6.532	8	0.000105
membrane	membrane occupation and recognition nexus protein MORN2	TGME49_292120	Yes	0.001203	25.1	24.66	0.438	0.0895	4.894	8	0.000543
hypothetical	hypothetical protein	TGME49_217480	No	0.278299	23.58	23.14	0.436	0.3749	1.163	8	0.07647
Invasion	dense granule protein GRA12A	TGME49_220890	Yes	0.00635	24.79	24.35	0.436	0.1189	3.666	8	0.002395
cytoskeleton	myosin light chain MLC2	TGME49_297470	Yes	0.000206	28.77	28.34	0.428	0.06671	6.416	8	0.000117
Invasion	SAG-related sequence SRS29B	TGME49_233460	Yes	0.000282	34.19	33.77	0.424	0.06925	6.122	8	0.000154
RNA	pre-mRNA-splicing factor CEF1, putative	TGME49_275480	Yes	0.159478	25.47	25.05	0.422	0.2721	1.551	8	0.045413
Invasion	gliding-associated protein GAP45	TGME49_223940	Yes	0.016936	25.41	24.99	0.42	0.1398	3.005	8	0.005854
protein phosphorylation	CAM Kinase family, incomplete catalytic triad	TGME49_253940	Yes	0.005381	23.12	22.7	0.42	0.1111	3.781	8	0.002073
Metabolism	AMP-binding enzyme domain-containing protein	TGME49_247760	Yes	0.029493	28.19	27.78	0.416	0.1573	2.645	8	0.009607
Transport Proteins	apicomplexan amino acid transporter ApiAT3-3	TGME49_220600	Yes	0.014415	25.13	24.71	0.416	0.1337	3.111	8	0.005045
hypothetical	hypothetical protein	TGME49_258730	Yes	0.055854	22.83	22.41	0.414	0.1852	2.235	8	0.017291
Metabolism	glycerol-3-phosphate-acyltransferase	TGME49_256980	Yes	0.029575	25	24.59	0.414	0.1566	2.643	8	0.009613
DNA-histone	histone deacetylase HDAC3	TGME49_227290	No	0.274531	23.15	22.74	0.408	0.3478	1.173	8	0.075707
Metabolism	glycosyl transferase	TGME49_318730	Yes	0.039102	25.09	24.69	0.406	0.1648	2.464	8	0.012407
miscellaneous	non-specific serine/threonine protein kinase	TGME49_268370	No	0.200469	27.31	26.91	0.406	0.291	1.395	8	0.056507
protein phosphorylation	cell-cycle-control protein (translation regulation), putative	TGME49_320430	No	0.355587	23.47	23.07	0.406	0.4141	0.9804	8	0.09615
hypothetical	hypothetical protein	TGME49_237250	Yes	0.012105	26.7	26.29	0.404	0.1252	3.227	8	0.004306
hypothetical	hypothetical protein	TGME49_230510	Yes	0.010952	23.9	23.51	0.396	0.1202	3.294	8	0.003937
Translation	translation initiation factor eIF-5A, putative	TGME49_251810	Yes	7.4e-05	24.31	23.91	0.394	0.05301	7.433	8	4.9e-05
protein	UBX domain-containing protein	TGME49_288340	Yes	0.047875	22.04	21.64	0.392	0.168	2.334	8	0.014942
Translation	eukaryotic initiation factor-4A, putative	TGME49_250770	Yes	0.016926	25.1	24.71	0.392	0.1304	3.006	8	0.005854
hypothetical	hypothetical protein	TGME49_285180	Yes	0.000322	25.42	25.03	0.39	0.06495	6.005	8	0.000172
DNA	DnaK family protein	TGME49_226830	Yes	0.00035	27.53	27.14	0.386	0.0651	5.929	8	0.000184
DNA	DnaJ domain-containing protein	TGME49_232050	Yes	0.000934	26.39	26	0.386	0.07574	5.097	8	0.000438
signalling-calcium ion binding	EF hand domain-containing protein	TGME49_315860	No	0.525592	22.72	22.33	0.384	0.5786	0.6636	8	0.136909
Protein	proteasome subunit alpha type-2, putative	TGME49_287210	Yes	0.01365	26.26	25.88	0.382	0.1214	3.147	8	0.004805
Invasion	SAG-related sequence SRS20A	TGME49_285870	Yes	4.7e-05	28.85	28.47	0.38	0.04804	7.91	8	3.4e-05
Proteolysis	rhomboid protease ROM5	TGME49_294690	No	0.354036	20.61	20.23	0.378	0.3842	0.9838	8	0.095901
Invasion	rhoptry protein ROP18	TGME49_205250	Yes	0.000553	26.06	25.69	0.372	0.06726	5.531	8	0.000281
protein	WD domain, G-beta repeat-containing protein	TGME49_201710	Yes	0.114199	23.57	23.2	0.37	0.2087	1.773	8	0.033391
membrane	RER1 protein, putative	TGME49_291300	Yes	0.005281	24.36	23.99	0.366	0.09647	3.794	8	0.00204
Metabolism	glycosyltransferase, group 1 family protein	TGME49_227790	Yes	0.017675	22.52	22.16	0.364	0.1223	2.977	8	0.006075
hypothetical	hypothetical protein	TGME49_269450	Yes	0.147961	21.26	20.9	0.36	0.2248	1.601	8	0.04241
hypothetical	hypothetical protein	TGME49_268760	Yes	0.038093	25.05	24.69	0.354	0.1427	2.48	8	0.012112
Metabolism	polypeptide n-acetylgalactosaminyltransferase 12, putative	TGME49_258770	Yes	0.001158	25.56	25.21	0.354	0.07189	4.924	8	0.000525
protein chaperone	tetratricopeptide repeat-containing protein	TGME49_243410	Yes	0.034621	23.32	22.97	0.352	0.1385	2.542	8	0.011135
Invasion	dense granule protein GRA30	TGME49_232000	Yes	0.001221	24.08	23.73	0.35	0.07169	4.882	8	0.000549
Invasion	dense granule protein GRA64	TGME49_202620	Yes	0.027284	23.14	22.79	0.348	0.1291	2.695	8	0.008948
Metabolism	palmitoyltransferase DHHC1	TGME49_250870	Yes	0.022223	23.68	23.33	0.348	0.1231	2.828	8	0.007476
RNA	methionyl-tRNA synthetase	TGME49_289300	No	0.211368	20.37	20.02	0.348	0.2562	1.359	8	0.059305
RNA	BRCA1 C Terminus (BRCT) domain-containing protein	TGME49_239790	No	0.330612	24.57	24.23	0.342	0.3302	1.036	8	0.089954
protein ubiquitination	ubiquitin, putative	TGME49_248460	Yes	0.025569	27.59	27.25	0.34	0.1242	2.737	8	0.008455
Invasion	rhoptry protein ROP13	TGME49_312270	Yes	0.026759	25.36	25.02	0.338	0.1248	2.708	8	0.008801
miscellaneous	immune mapped protein IMP1	TGME49_293470	Yes	0.00107	27.39	27.05	0.338	0.06778	4.987	8	0.000492
REDOX	alkyl hydroperoxide reductase AHP1	TGME49_286630	Yes	0.002831	25.05	24.71	0.338	0.07969	4.242	8	0.001167
Protein	proteasome subunit beta type-1, putative	TGME49_290005	Yes	0.030438	25.25	24.92	0.334	0.1273	2.624	8	0.009863
Proteolysis	Ufm1-specific protease UFSP	TGME49_216020	Yes	0.023504	23.92	23.59	0.334	0.1196	2.791	8	0.007866
Metabolism	acetyltransferase, GNAT family protein	TGME49_305450	Yes	0.138788	23.64	23.31	0.332	0.2019	1.644	8	0.040006
Protein	proteasome subunit beta type-6, putative	TGME49_223590	Yes	0.017639	26.12	25.79	0.332	0.1115	2.979	8	0.006069
miscellaneous	PA domain-containing protein	TGME49_312860	Yes	0.002319	23.95	23.62	0.33	0.07518	4.389	8	0.000975
cytoskeleton	p25-alpha family protein	TGME49_229930	Yes	0.13694	21.93	21.61	0.32	0.1936	1.653	8	0.039586
membrane	Toxoplasma gondii family A protein	TGME49_278370	Yes	0.011553	25.24	24.92	0.318	0.09759	3.258	8	0.004114
miscellaneous	translationally-controlled tumor protein homolog	TGME49_251680	Yes	0.000931	22.26	21.94	0.318	0.06237	5.099	8	0.000438
miscellaneous	ER membrane protein complex subunit 4, putative	TGME49_259000	Yes	0.037567	21.5	21.18	0.318	0.1277	2.489	8	0.011969
DNA	DEAD/DEAH box helicase domain-containing protein	TGME49_205540	No	0.313103	24.4	24.09	0.312	0.2898	1.076	8	0.085571
DNA	DnaJ protein, putative	TGME49_258390	Yes	0.091615	25.82	25.51	0.312	0.1628	1.916	8	0.02739
Metabolism	3'5'-cyclic nucleotide phosphodiesterase PDE7	TGME49_280410	Yes	0.001486	23.92	23.61	0.312	0.06598	4.728	8	0.000648
Protein chaperon	heat shock protein HSP29	TGME49_289600	Yes	0.143006	21.26	20.95	0.308	0.1896	1.624	8	0.041106
hypothetical	hypothetical protein	TGME49_221470	Yes	0.110038	24.03	23.73	0.302	0.168	1.797	8	0.03236
protein glycosilation	dolichol-phosphate-mannose synthase family protein	TGME49_277970	Yes	0.066126	23.29	22.99	0.302	0.142	2.127	8	0.020164
protein	WD domain, G-beta repeat-containing protein	TGME49_293700	No	0.353684	21.64	21.34	0.3	0.3047	0.9845	8	0.09589
protein transport	endoplasmic reticulum retention receptor	TGME49_256000	Yes	0.155598	24.61	24.31	0.3	0.1914	1.568	8	0.044433
hypothetical	hypothetical protein	TGME49_262060	Yes	0.065293	23.09	22.79	0.298	0.1396	2.135	8	0.01995
Invasion	rhoptry neck protein RON8	TGME49_306060	Yes	0.023997	27.73	27.43	0.294	0.1058	2.778	8	0.007996
RNA	pre-mRNA processing factor PRP3	TGME49_219790	No	0.276052	22.61	22.31	0.294	0.2515	1.169	8	0.075989
Invasion	dense granule protein GRA63	TGME49_217530	Yes	0.022322	24.18	23.89	0.292	0.1034	2.825	8	0.007487
Invasion	SAG-related sequence SRS29A	TGME49_233450	Yes	0.045082	26.2	25.91	0.292	0.1231	2.372	8	0.014142
DNA-histone	histone H2A1	TGME49_261250	No	0.367461	23.4	23.11	0.29	0.3036	0.9552	8	0.099098
miscellaneous	IMP1-like protein, putative	TGME49_276930	Yes	0.008251	24.18	23.89	0.29	0.0832	3.486	8	0.003034
Protein	proteasome regulatory subunit	TGME49_269840	Yes	0.083168	24.76	24.47	0.29	0.1465	1.979	8	0.025012
hypothetical	hypothetical protein	TGME49_310420	Yes	0.110331	22.58	22.29	0.286	0.1593	1.795	8	0.032415
Protein	proteasome subunit beta type-5, putative	TGME49_218920	Yes	0.0241	24.83	24.55	0.286	0.1031	2.775	8	0.008022
Signal Transduction Proteins	serine/threonine protein phosphatase 6 structural subunit PP6S	TGME49_216680	Yes	0.007798	24.33	24.04	0.286	0.08115	3.524	8	0.002888
miscellaneous	DJ-1 family protein	TGME49_214290	Yes	0.001734	23.8	23.52	0.284	0.06161	4.61	8	0.000751
Metabolism	phosphoglucomutase PGM1	TGME49_285980	Yes	0.005505	27.16	26.89	0.278	0.07384	3.765	8	0.00211
Transport	emp24/gp25L/p24 family protein	TGME49_310750	Yes	0.058501	27.25	26.97	0.278	0.1261	2.205	8	0.017988
DNA	RuvB family 2 protein	TGME49_288860	Yes	0.166601	22.8	22.53	0.274	0.1801	1.522	8	0.047353
vesicle trafficking	vesicle-associated membrane protein, putative	TGME49_230430	Yes	0.033252	24.23	23.96	0.274	0.1067	2.568	8	0.010729
hypothetical	hypothetical protein	TGME49_289800	No	0.343764	24.6	24.33	0.272	0.2703	1.006	8	0.093283
miscellaneous	endonuclease/exonuclease/phosphatase family protein	TGME49_249030	Yes	0.011385	26.05	25.78	0.268	0.082	3.268	8	0.004064
cytoskeleton	actin ACT1	TGME49_209030	Yes	0.025989	29.16	28.9	0.264	0.09683	2.726	8	0.008567
RNA	THO complex subunit 2, putative	TGME49_270930	No	0.215524	25.2	24.93	0.264	0.1963	1.345	8	0.060416
hypothetical	hypothetical protein	TGME49_288030	Yes	0.001248	21.21	20.95	0.262	0.05385	4.865	8	0.000557
Metabolism	asparaginyl-tRNA synthetase (NOB+tRNA synthase)	TGME49_270510	Yes	0.021251	25.61	25.35	0.262	0.09171	2.857	8	0.007175
Invasion	dense granule protein GRA8	TGME49_254720	Yes	0.000968	26.01	25.76	0.258	0.05091	5.068	8	0.000452
protein transport	gamma-soluble NSF attachment protein, putative	TGME49_320690	No	0.204404	20.79	20.53	0.258	0.1867	1.382	8	0.057563
protein ubiquitination	small ubiquitin family modifier, putative	TGME49_266460	No	0.455395	23.5	23.25	0.256	0.3264	0.7844	8	0.120264
hypothetical	hypothetical protein	TGME49_270220	Yes	0.027691	22.22	21.97	0.254	0.09458	2.685	8	0.009059
Metabolism	protein tyrosine phosphatase, putative	TGME49_221230	Yes	0.142274	22.68	22.43	0.254	0.1561	1.628	8	0.040934
hypothetical	hypothetical protein	TGME49_214575	Yes	0.023324	27.12	26.87	0.25	0.0894	2.796	8	0.007814
Invasion	dense granule protein GRA3	TGME49_227280	Yes	0.087275	29.24	28.99	0.25	0.1283	1.948	8	0.026118
miscellaneous	PHD-finger domain-containing protein	TGME49_224260	No	0.485113	23.9	23.66	0.246	0.3361	0.7319	8	0.127561
RNA	leucyl-tRNA synthetase	TGME49_292080	No	0.311812	22.78	22.53	0.246	0.2279	1.08	8	0.085295
miscellaneous	MC family transporter, putative	TGME49_208790	No	0.561993	21.32	21.08	0.244	0.4034	0.6049	8	0.145154
Protein	26S proteasome regulatory subunit RPN12, putative	TGME49_250830	Yes	0.055005	26.35	26.11	0.238	0.106	2.245	8	0.017045
hypothetical	hypothetical protein	TGME49_233160	No	0.688032	22.16	21.93	0.234	0.5619	0.4164	8	0.175776
RNA	nuclease, putative	TGME49_226700	No	0.323859	22.6	22.37	0.232	0.2207	1.051	8	0.088285
DNA	aquarius, putative	TGME49_314410	Yes	0.092788	25.62	25.39	0.23	0.1205	1.908	8	0.027669
Metabolism	3-oxo-5-alpha-steroid 4-dehydrogenase	TGME49_285240	Yes	0.171978	24.38	24.15	0.23	0.1533	1.5	8	0.048836
miscellaneous	START domain-containing protein	TGME49_231000	Yes	0.023798	24.04	23.81	0.23	0.08263	2.783	8	0.007947
miscellaneous	lectin family protein	TGME49_258950	Yes	0.048039	27.07	26.85	0.228	0.09779	2.332	8	0.014978
hypothetical	hypothetical protein	TGME49_223600	No	0.49772	20.77	20.54	0.226	0.3182	0.7103	8	0.130539
hypothetical	hypothetical protein	TGME49_226710	Yes	0.048412	24.04	23.82	0.222	0.09541	2.327	8	0.015079
hypothetical	hypothetical protein	TGME49_269990	No	0.261196	21.95	21.73	0.222	0.1836	1.209	8	0.07216
hypothetical	hypothetical protein	TGME49_313640	No	0.183286	21.97	21.75	0.222	0.1524	1.457	8	0.051759
miscellaneous	nmda receptor glutamate-binding chain	TGME49_309560	Yes	0.012506	25.46	25.24	0.22	0.06863	3.206	8	0.004438
DNA	DnaJ domain-containing protein	TGME49_267430	Yes	0.148344	25.29	25.08	0.212	0.1325	1.6	8	0.04248
Invasion	dense granule protein GRA6	TGME49_275440	No	0.443732	25.14	24.93	0.212	0.2631	0.8056	8	0.117844
miscellaneous	cleft lip and palate transmembrane protein 1 (clptm1) protein	TGME49_299110	Yes	0.104899	25.33	25.12	0.21	0.1149	1.828	8	0.030968
Signal Transduction Proteins	calcium-dependent protein kinase CDPK9	TGME49_217600	No	0.443917	19.53	19.33	0.208	0.2583	0.8053	8	0.117844
Invasion	rhoptry neck protein RON4	TGME49_229010	Yes	0.043985	27.05	26.85	0.196	0.08207	2.388	8	0.013841
Metabolism	hexokinase	TGME49_265450	Yes	0.042941	22.78	22.59	0.196	0.08155	2.404	8	0.01354
RNA	DEAD (Asp-Glu-Ala-Asp) box polypeptide DDX3X	TGME49_226250	No	0.50174	22.18	21.98	0.196	0.2786	0.7034	8	0.131368
Metabolism	aspartyl protease ASP1	TGME49_201840	No	0.504546	21.95	21.76	0.194	0.2777	0.6987	8	0.13199
Metabolism	phosphorylase family protein	TGME49_310640	Yes	0.077322	23.76	23.57	0.194	0.09575	2.026	8	0.023337
miscellaneous	ferlin 2	TGME49_260470	No	0.458196	22.35	22.16	0.192	0.2464	0.7794	8	0.1209
protein ubiquitination	cullin family protein	TGME49_316660	No	0.715995	20.33	20.14	0.192	0.5093	0.377	8	0.182007
Proteolysis	serine hydrolase ASH2	TGME49_254690	No	0.464555	26.22	26.03	0.186	0.2422	0.768	8	0.122366
Invasion	rhoptry kinase family protein ROP33	TGME49_201130	No	0.333269	22.43	22.26	0.178	0.1729	1.03	8	0.090596
Metabolism	mitochondrial marker protein MYS	TGME49_215430	Yes	0.132571	25.6	25.43	0.174	0.1039	1.674	8	0.038432
Metabolism	diacylglycerol kinase accessory domain (presumed) domain-containing protein	TGME49_202460	Yes	0.094722	24.79	24.62	0.172	0.09077	1.895	8	0.028182
protein phosphorylation	protein phosphatase 4, catalytic subunit	TGME49_286210	No	0.689001	22.07	21.9	0.172	0.4144	0.4151	8	0.175877
Invasion	dense granule protein GRA32	TGME49_212300	Yes	0.000233	26.86	26.69	0.17	0.02698	6.301	8	0.000131
Protein	proteasome subunit alpha type-6, putative	TGME49_242290	Yes	0.025991	26.21	26.04	0.17	0.06235	2.726	8	0.008567
Metabolism	acyltransferase domain-containing protein	TGME49_223910	No	0.226857	24.08	23.92	0.166	0.1268	1.309	8	0.063187
Metabolism	pyruvate kinase PyK1	TGME49_256760	Yes	0.137356	24.7	24.54	0.166	0.1005	1.651	8	0.039668
Metabolism	sarco/endoplasmic reticulum Ca2+-ATPase	TGME49_230420	Yes	0.057013	27.51	27.35	0.164	0.07381	2.222	8	0.017614
Vesicle traffic	vacuolar protein sorting-associated protein 39	TGME49_315530	No	0.711769	21.42	21.26	0.16	0.4179	0.3829	8	0.181083
Signal Transduction Proteins	protein phosphatase 2a regulatory b subunit (b56 family) protein	TGME49_246510	No	0.69252	19.66	19.5	0.158	0.3853	0.4101	8	0.176627
Signal Transduction Proteins	signal peptidase	TGME49_280740	Yes	0.1416	24.4	24.25	0.146	0.08953	1.631	8	0.040778
miscellaneous	MIR domain-containing protein	TGME49_228630	No	0.370358	24.79	24.64	0.144	0.1517	0.9491	8	0.099791
Metabolism	acyl-glycerol-3-phosphate acyltransferase AGPAT	TGME49_240860	Yes	0.068979	25.25	25.11	0.142	0.06763	2.1	8	0.020992
Vesicle traffic	ras-related protein RAB11A	TGME49_289680	No	0.206536	27.37	27.22	0.142	0.1033	1.375	8	0.05811
hypothetical	hypothetical protein	TGME49_307605	No	0.275269	22.35	22.21	0.14	0.1195	1.171	8	0.075842
Invasion	rhoptry kinase family protein ROP39	TGME49_262050	No	0.364261	24.78	24.65	0.134	0.1393	0.9619	8	0.098409
Transport	preprotein translocase Sec61, putative	TGME49_269980	Yes	0.122166	27.09	26.96	0.128	0.07405	1.728	8	0.035584
Protein chaperon	heat shock protein HSP70	TGME49_273760	Yes	0.172726	27.81	27.7	0.118	0.07882	1.497	8	0.049003
Invasion	SAG-related sequence SRS53F	TGME49_315410	No	0.281285	25.05	24.94	0.114	0.09867	1.155	8	0.077151
Invasion	rhoptry protein ROP4	TGME49_295125	No	0.490912	26.12	26.01	0.11	0.1524	0.7219	8	0.128975
RNA	LSM domain-containing protein	TGME49_267350	No	0.309142	25.15	25.04	0.106	0.09761	1.086	8	0.08464
hypothetical	hypothetical protein	TGME49_209890	No	0.644824	21.5	21.39	0.104	0.2172	0.4789	8	0.16529
Metabolism	glutaminyl-tRNA synthetase (GlnRS)	TGME49_217460	No	0.260177	23.84	23.74	0.104	0.08583	1.212	8	0.071943
hypothetical	hypothetical protein	TGME49_321540	No	0.585197	23.44	23.34	0.102	0.1794	0.5687	8	0.150892
membrane	membrane protein, putative	TGME49_310000	No	0.41445	26.74	26.64	0.102	0.1185	0.8607	8	0.110986
Invasion	dense granule protein GRA25	TGME49_290700	No	0.424948	23.28	23.18	0.1	0.119	0.8407	8	0.1134
hypothetical	hypothetical protein	TGME49_288040	No	0.656239	24.22	24.12	0.098	0.212	0.4622	8	0.168075
proteolysis	Mov34/MPN/PAD-1 family protein	TGME49_269250	No	0.635256	25.33	25.23	0.098	0.1988	0.493	8	0.162974
Ribosomal Proteins	ribosome biogenesis protein BOP1, putative	TGME49_301390	No	0.826962	24.5	24.41	0.09	0.3984	0.2259	8	0.206605
Invasion	rhoptry kinase family protein ROP35	TGME49_281675	No	0.768584	20.17	20.08	0.088	0.2891	0.3044	8	0.193763
Ribosomal Proteins	ribosomal-ubiquitin protein RPL40	TGME49_289750	No	0.537443	26.45	26.36	0.084	0.1304	0.6443	8	0.13952
RNA	DEAD (Asp-Glu-Ala-Asp) box polypeptide DDX6	TGME49_313010	No	0.739523	24.08	24	0.084	0.244	0.3443	8	0.187054
Invasion	dense granule protein GRA44	TGME49_228170	No	0.507968	27.69	27.61	0.082	0.1183	0.6929	8	0.132658
Invasion	rhoptry neck protein RON2	TGME49_300100	No	0.218092	27.92	27.84	0.08	0.05985	1.337	8	0.061024
hypothetical	hypothetical protein	TGME49_313080	No	0.415465	27.54	27.46	0.078	0.09083	0.8588	8	0.111161
hypothetical	hypothetical protein	TGME49_237180	No	0.781894	24.64	24.56	0.076	0.2654	0.2863	8	0.196794
Metabolism	adenosylhomocysteinase, putative	TGME49_225050	No	0.70037	23.81	23.74	0.074	0.1855	0.3989	8	0.178332
Metabolism	N-acetylglucosaminylphosphatidylinositol deacetylase	TGME49_258110	No	0.323901	22.8	22.73	0.074	0.0704	1.051	8	0.088285
Transport	inorganic phosphate transporter PIT	TGME49_297650	Yes	0.158178	26.38	26.3	0.074	0.04754	1.557	8	0.045127
miscellaneous	14-3-3 protein	TGME49_263090	No	0.542183	25.92	25.85	0.07	0.11	0.6366	8	0.140512
membrane	SCP family extracellular subfamily protein	TGME49_239890	No	0.411283	26.81	26.74	0.068	0.07845	0.8668	8	0.110283
hypothetical	hypothetical protein	TGME49_261430	No	0.819552	22.6	22.53	0.064	0.2715	0.2357	8	0.204922
hypothetical	hypothetical protein, conserved	TGME49_500251	No	0.627161	21.18	21.11	0.064	0.1267	0.505	8	0.161033
miscellaneous	nucleolar protein, putative	TGME49_247470	No	0.830449	27.66	27.6	0.06	0.2712	0.2212	8	0.207138
Transport Proteins	aquaporin 1	TGME49_215450	No	0.592708	24.86	24.8	0.06	0.1077	0.5571	8	0.1527
Vesicle traffic	ras-related protein RAB2	TGME49_312050	No	0.336115	25.86	25.8	0.06	0.05863	1.023	8	0.091289
membrane	TB2/DP1, HVA22 family protein	TGME49_257040	No	0.681613	25.47	25.42	0.054	0.1269	0.4256	8	0.174282
DNA	replication factor C subunit 4, putative	TGME49_210960	No	0.8807	22.5	22.45	0.052	0.3356	0.1549	8	0.218424
membrane	membrane protein C17G8.08c, putative	TGME49_319550	No	0.759623	22.38	22.33	0.052	0.1642	0.3166	8	0.191662
hypothetical	hypothetical protein	TGME49_272660	No	0.365613	25.33	25.28	0.05	0.05213	0.9591	8	0.098686
metal ion binding	zinc finger protein ZFP1	TGME49_218358	No	0.809533	22.08	22.03	0.05	0.2007	0.2491	8	0.203248
REDOX	thioredoxin domain-containing protein	TGME49_247350	No	0.776259	27.94	27.89	0.048	0.1633	0.294	8	0.195537
hypothetical	hypothetical protein	TGME49_200360	No	0.816658	23.48	23.43	0.046	0.192	0.2396	8	0.204533
miscellaneous	G-patch domain-containing protein	TGME49_233080	No	0.693958	24.77	24.73	0.046	0.1127	0.408	8	0.176847
Transport	GTP-binding nuclear protein ran/tc4	TGME49_248340	No	0.804148	25.62	25.57	0.044	0.1716	0.2564	8	0.202228
miscellaneous	selenide, water dikinase	TGME49_280560	No	0.662507	24.52	24.47	0.042	0.09269	0.4531	8	0.169539
RNA	MIF4G domain-containing protein	TGME49_269180	No	0.908249	22.8	22.76	0.036	0.3027	0.1189	8	0.224527
Metabolism	glycosylphosphatidylinositol anchor attachment 1 protein, putative	TGME49_319300	No	0.828561	21.34	21.31	0.032	0.143	0.2237	8	0.206836
Metabolism	asparagine synthetase, putative	TGME49_253430	No	0.849037	24.29	24.27	0.028	0.1424	0.1966	8	0.211257
Metabolism	ceramide synthase CERS1, putative	TGME49_283710	No	0.724378	25.29	25.27	0.02	0.05475	0.3653	8	0.183832
miscellaneous	endomembrane protein 70 subfamily protein	TGME49_283730	No	0.913757	23.45	23.43	0.018	0.161	0.1118	8	0.22516
cytoskeleton	inner membrane complex protein IMC39	TGME49_255420	No	0.928282	24.39	24.37	0.014	0.1507	0.09288	8	0.228371
Proteolysis	rhomboid protease ROM4	TGME49_268590	No	0.921888	26.01	26	0.008	0.07906	0.1012	8	0.22698
EV related	golgi apparatus membrane protein TVP15, putative	TGME49_267300	No	>0,999999	22.68	22.68	0	0.08051	0	8	0.245619
miscellaneous	LITAF-like zinc finger protein, putative	TGME49_246220	No	0.910189	25.83	25.84	-0.01	0.0859	0.1164	8	0.224825
protein phosphorylation	protein phosphatase PPM5C, putative	TGME49_281580	No	0.836402	26.09	26.1	-0.012	0.05625	0.2133	8	0.208452
RNA	RNA recognition motif-containing protein	TGME49_254220	No	0.961065	22.7	22.71	-0.012	0.2383	0.05037	8	0.236246
Metabolism	glyceraldehyde-3-phosphate dehydrogenase GAPDH2	TGME49_269190	No	0.87509	23.99	24.01	-0.016	0.09858	0.1623	8	0.217209
RNA	prolyl-tRNA synthetase (ProRS)	TGME49_219850	No	0.91365	22.03	22.04	-0.016	0.143	0.1119	8	0.22516
Metabolism	protein tyrosine phosphatase family protein, ptpla protein	TGME49_311290	No	0.846303	24.48	24.49	-0.018	0.0899	0.2002	8	0.210748
Metabolism	phosphatidyl serine synthase	TGME49_261480	No	0.893495	24.03	24.05	-0.022	0.1592	0.1382	8	0.221417
Metabolism	cytochrome p450	TGME49_315770	No	0.546264	25.54	25.57	-0.032	0.05079	0.63	8	0.14133
cytoskeleton	IMC sub-compartment protein ISP3	TGME49_316540	No	0.810453	23.32	23.36	-0.034	0.1371	0.2479	8	0.203312
Invasion	rhoptry protein ROP8	TGME49_215775	No	0.728459	26.31	26.35	-0.034	0.09455	0.3596	8	0.184714
Invasion	rhoptry metalloprotease toxolysin TLN1	TGME49_269885	No	0.849879	26.86	26.89	-0.036	0.1841	0.1955	8	0.211294
Metabolism	protein tyrosine phosphatase type IVA A, putative	TGME49_208718	No	0.901114	19.54	19.57	-0.036	0.2807	0.1283	8	0.222944
hypothetical	hypothetical protein	TGME49_221870	No	0.859427	21.87	21.92	-0.042	0.2296	0.1829	8	0.213494
miscellaneous	Sin3-associated polypeptide SAP18	TGME49_201400	No	0.910999	24.71	24.75	-0.042	0.3641	0.1154	8	0.224843
protein	U-snRNP-associated cyclophilin family protein	TGME49_285760	No	0.748226	19.9	19.94	-0.044	0.1324	0.3323	8	0.189099
Proteolysis	peptidase, M28 family protein	TGME49_225850	No	0.445838	25.11	25.16	-0.048	0.05987	0.8018	8	0.118149
protein phosphorylation	cell-cycle-associated protein kinase SRPK, putative	TGME49_253440	No	0.898991	22.46	22.51	-0.054	0.4121	0.131	8	0.222599
Protein	26s proteasome subunit p55, putative	TGME49_261210	No	0.724019	25.89	25.94	-0.056	0.1531	0.3658	8	0.183832
hypothetical	hypothetical protein	TGME49_219710	No	0.818855	24.74	24.8	-0.058	0.2451	0.2367	8	0.204915
Metabolism	glycerophosphodiester phosphodiesterase family protein	TGME49_256090	No	0.44693	23.11	23.17	-0.06	0.07502	0.7998	8	0.118336
miscellaneous	MBOAT domain-containing protein	TGME49_252340	No	0.813901	25.73	25.79	-0.06	0.2466	0.2433	8	0.204009
hypothetical	hypothetical protein	TGME49_215910	No	0.59579	22.23	22.3	-0.07	0.1267	0.5524	8	0.153364
hypothetical	hypothetical protein	TGME49_239752	No	0.223418	24.89	24.97	-0.076	0.05758	1.32	8	0.062343
Metabolism	inosine-5'-monophosphate dehydrogenase	TGME49_233110	No	0.529546	22.83	22.91	-0.076	0.1157	0.6571	8	0.137673
Invasion	rhoptry neck protein RON5	TGME49_311470	No	0.239201	27.95	28.02	-0.078	0.06134	1.272	8	0.066383
Invasion	rhoptry protein ROP17	TGME49_258580	No	0.280978	26.85	26.93	-0.08	0.0692	1.156	8	0.077137
Metabolism	pyridine nucleotide-disulfide oxidoreductase domain-containing protein	TGME49_207620	No	0.557128	22.98	23.07	-0.084	0.1371	0.6126	8	0.144019
Metabolism	palmitoyltransferase DHHC13	TGME49_249380	No	0.583285	22.19	22.29	-0.096	0.1679	0.5716	8	0.150526
DNA	tat-binding family protein, putative	TGME49_261010	No	0.52377	25.47	25.56	-0.098	0.147	0.6666	8	0.136551
Signal Transduction Proteins	serine/threonine-protein phosphatase PP2A subunit A	TGME49_315670	No	0.755292	21.59	21.69	-0.1	0.31	0.3226	8	0.190727
Protein	26S proteasome regulatory subunit	TGME49_228210	No	0.596996	25.43	25.53	-0.104	0.1889	0.5505	8	0.153546
Metabolism	glucose-6-phosphate isomerase GPI	TGME49_283780	No	0.40524	21.01	21.12	-0.106	0.1206	0.8786	8	0.108901
Invasion	rhoptry protein ROP5	TGME49_308090	No	0.354962	31.11	31.22	-0.116	0.1182	0.9818	8	0.096066
proteolysis	CAAX metallo endopeptidase	TGME49_221170	No	0.505771	23.48	23.6	-0.116	0.1665	0.6966	8	0.132197
Invasion	SAG-related sequence SRS52A	TGME49_315320	Yes	0.133379	28.44	28.56	-0.118	0.07064	1.67	8	0.038629
Translation	PCI domain-containing protein	TGME49_292220	No	0.434448	26.38	26.5	-0.122	0.1483	0.8228	8	0.115733
Vesicle traffic	vacuolar protein sorting-associated protein 18	TGME49_289730	No	0.809171	19.7	19.82	-0.124	0.4968	0.2496	8	0.203248
Metabolism	phosphatidate cytidylyltransferase	TGME49_254365	No	0.435792	22.15	22.29	-0.136	0.1658	0.8203	8	0.115889
Transport	translocation protein sec62, putative	TGME49_293570	No	0.244395	25.97	26.11	-0.136	0.1082	1.256	8	0.067763
hypothetical	hypothetical protein	TGME49_279340	No	0.625516	19.77	19.91	-0.138	0.2719	0.5075	8	0.160746
Translation	elongation factor 1-alpha (EF-1-ALPHA), putative	TGME49_286420	No	0.276912	27.44	27.58	-0.14	0.12	1.167	8	0.076157
Invasion	rhoptry neck protein RON1	TGME49_310010	No	0.248773	25.99	26.14	-0.146	0.1174	1.244	8	0.068914
Transport	transmembrane protein	TGME49_238100	Yes	0.116754	26.23	26.38	-0.15	0.08531	1.758	8	0.034105
hypothetical	hypothetical protein	TGME49_223610	No	0.739019	19.22	19.37	-0.156	0.4522	0.345	8	0.187054
Metabolism	phosphotransferase enzyme family protein	TGME49_320630	No	0.411463	23.18	23.34	-0.16	0.1847	0.8665	8	0.110283
hypothetical	hypothetical protein	TGME49_213910	Yes	0.092647	24.22	24.38	-0.162	0.08485	1.909	8	0.027669
DNA	cell division protein CDC48CY	TGME49_273090	No	0.389293	29.36	29.53	-0.166	0.1824	0.9102	8	0.1048
protein	armadillo repeats only protein ARO	TGME49_261440	Yes	0.058519	24.55	24.72	-0.168	0.07618	2.205	8	0.017988
protein	WD domain, G-beta repeat-containing protein	TGME49_294250	No	0.434975	23.23	23.4	-0.17	0.2069	0.8218	8	0.115772
proteolysis	leucyl aminopeptidase LAP	TGME49_290670	Yes	0.005729	26.89	27.07	-0.176	0.0471	3.737	8	0.002188
miscellaneous	dynamin-related protein DRPB	TGME49_321620	No	0.734596	19.2	19.38	-0.18	0.5127	0.3511	8	0.186116
hypothetical	hypothetical protein	TGME49_304500	No	0.211159	25.13	25.33	-0.2	0.1471	1.359	8	0.059301
hypothetical	hypothetical protein	TGME49_202200	Yes	0.029292	25.02	25.22	-0.202	0.07625	2.649	8	0.009552
Protein chaperon	heat shock protein	TGME49_324600	Yes	0.071123	25.88	26.09	-0.202	0.09712	2.08	8	0.021577
Invasion	rhoptry protein ROP42	TGME49_209985	Yes	0.01498	23.77	23.98	-0.206	0.06675	3.086	8	0.005225
Invasion	SAG-related sequence SRS18	TGME49_215680	Yes	0.05438	25.76	25.97	-0.206	0.09147	2.252	8	0.016869
cytoskeleton	actin-related protein ARP1	TGME49_248630	No	0.522152	23.33	23.54	-0.21	0.3138	0.6693	8	0.136246
Proteolysis	peptidase, M28 family protein	TGME49_231130	Yes	0.073615	24.97	25.18	-0.212	0.103	2.058	8	0.02227
Invasion	rhoptry neck protein RON6	TGME49_297960	Yes	0.138207	23.98	24.19	-0.214	0.1299	1.647	8	0.039877
Protein	proteasome subunit beta type-7, putative	TGME49_306930	Yes	0.029742	25.58	25.79	-0.218	0.0826	2.639	8	0.009658
RNA	pre-mRNA processing factor 4 kinase	TGME49_313180	No	0.529877	23.51	23.74	-0.23	0.3503	0.6566	8	0.137673
hypothetical	hypothetical protein	TGME49_255980	Yes	0.151562	21.44	21.67	-0.234	0.1476	1.585	8	0.043361
Protein	26S proteasome regulatory subunit 6b, putative	TGME49_229950	Yes	0.118661	25.57	25.81	-0.236	0.135	1.748	8	0.034629
hypothetical	hypothetical protein	TGME49_311220	Yes	0.017823	23.32	23.56	-0.238	0.08009	2.972	8	0.006112
Protein	26s proteasome regulatory complex subunit, putative	TGME49_238180	Yes	0.109131	25.07	25.31	-0.24	0.1331	1.803	8	0.032155
RNA	small nuclear ribonucleoprotein f (snrnp-f), putative	TGME49_213410	Yes	0.176724	21.68	21.93	-0.246	0.166	1.482	8	0.049998
miscellaneous	nucleolar protein 5, putative	TGME49_205510	No	0.313599	26.43	26.67	-0.248	0.2306	1.075	8	0.08563
cytoskeleton	myosin-light-chain kinase	TGME49_242118	No	0.418137	22.11	22.36	-0.25	0.2929	0.8536	8	0.111778
miscellaneous	ER membrane protein complex subunit 1, putative	TGME49_205740	Yes	0.018299	25.13	25.38	-0.25	0.08462	2.954	8	0.006254
miscellaneous	ER membrane protein complex subunit 7, putative	TGME49_243390	No	0.461137	22.45	22.7	-0.25	0.323	0.7741	8	0.121571
hypothetical	hypothetical protein	TGME49_211150	Yes	0.147033	22.13	22.38	-0.252	0.157	1.606	8	0.042205
miscellaneous	KH domain-containing protein	TGME49_241170	No	0.544048	25.99	26.24	-0.252	0.3977	0.6336	8	0.140876
Signal Transduction Proteins	signal recognition particle SRP54 protein	TGME49_313100	No	0.500162	22.64	22.89	-0.254	0.3597	0.7061	8	0.131067
hypothetical	hypothetical protein	TGME49_275770	Yes	0.016431	21.98	22.24	-0.264	0.08727	3.025	8	0.005712
hypothetical	hypothetical protein	TGME49_225120	Yes	0.068266	22.12	22.39	-0.27	0.1282	2.106	8	0.020796
miscellaneous	strictosidine synthase subfamily protein	TGME49_289580	Yes	0.01711	26.04	26.32	-0.274	0.09138	2.999	8	0.0059
RNA	RNA recognition motif-containing protein	TGME49_306600	No	0.411177	22.93	23.21	-0.28	0.3229	0.867	8	0.110283
hypothetical	hypothetical protein	TGME49_309250	No	0.431542	21.06	21.34	-0.282	0.3405	0.8283	8	0.115059
Metabolism	glutathione S-transferase 2	TGME49_306030	Yes	0.125982	25.02	25.3	-0.282	0.1651	1.708	8	0.036626
hypothetical	hypothetical protein	TGME49_225320	Yes	0.027197	22.61	22.89	-0.284	0.1053	2.697	8	0.008936
hypothetical	hypothetical protein	TGME49_219440	No	0.481985	22.44	22.73	-0.286	0.3879	0.7373	8	0.126848
Ribosomal Proteins	60S ribosomal protein L7a, putative	TGME49_313560	Yes	0.133588	25.08	25.36	-0.286	0.1713	1.669	8	0.038653
Protein	26S protease regulatory subunit 4, putative	TGME49_267080	Yes	0.046412	26.62	26.9	-0.288	0.1224	2.354	8	0.01453
membrane	TB2/DP1, HVA22 family protein	TGME49_211710	Yes	0.070472	25.07	25.36	-0.29	0.139	2.086	8	0.021404
Protein chaperon	heat shock protein HSP21	TGME49_312600	No	0.529329	19.69	19.98	-0.292	0.4441	0.6575	8	0.137673
Invasion	SAG-related sequence SRS43	TGME49_234930	Yes	0.010684	24.92	25.22	-0.302	0.09121	3.311	8	0.00385
miscellaneous	DUF4149 domain-containing protein	TGME49_209720	No	0.492934	21.84	22.14	-0.304	0.4231	0.7184	8	0.129395
miscellaneous	START domain-containing protein	TGME49_252430	Yes	0.00146	26.72	27.03	-0.304	0.06411	4.742	8	0.000638
hypothetical	hypothetical protein	TGME49_264600	Yes	0.158726	21.16	21.48	-0.318	0.2046	1.554	8	0.045241
Metabolism	malate dehydrogenase MDH	TGME49_318430	Yes	0.147108	24.17	24.49	-0.318	0.1981	1.605	8	0.042205
protein	SPRY domain-containing protein	TGME49_293060	No	0.422888	23.96	24.28	-0.318	0.3765	0.8446	8	0.112949
RNA	rRNA pseudouridine synthase	TGME49_214210	No	0.283676	26.12	26.45	-0.324	0.2819	1.149	8	0.077738
DNA	DNA-directed RNA polymerase II RPB5	TGME49_240590	No	0.330493	23.34	23.67	-0.33	0.3185	1.036	8	0.089954
hypothetical	hypothetical protein	TGME49_203400	Yes	0.005947	23.47	23.81	-0.334	0.09	3.711	8	0.002263
hypothetical	hypothetical protein	TGME49_310370	Yes	0.022278	21.51	21.84	-0.334	0.1182	2.826	8	0.00748
hypothetical	hypothetical protein	TGME49_216060	Yes	0.060214	24.51	24.85	-0.34	0.1555	2.187	8	0.018472
DNA-histone	histone H2AX	TGME49_261580	Yes	0.00094	23.63	23.97	-0.348	0.06835	5.091	8	0.00044
RNA	RNA-directed RNA polymerase	TGME49_318620	No	0.450092	19.98	20.33	-0.35	0.4408	0.794	8	0.11907
Invasion	dense granule protein GRA46	TGME49_208370	Yes	0.003009	22.84	23.19	-0.352	0.08387	4.197	8	0.001227
cytoskeleton	IMC sub-compartment protein ISP2	TGME49_237820	Yes	0.011381	23.67	24.03	-0.354	0.1083	3.269	8	0.004064
membrane	membrane-associated progesterone-binding protein homolog MAPR	TGME49_276990	Yes	0.018674	20.98	21.33	-0.354	0.1204	2.941	8	0.006361
Vesicle traffic	coatomer gamma 2-subunit protein, putative	TGME49_273370	Yes	0.086676	26.74	27.1	-0.358	0.1834	1.952	8	0.026016
membrane	sarcalumenin/eps15 family protein	TGME49_231210	Yes	0.004692	23.8	24.16	-0.36	0.09284	3.877	8	0.001833
miscellaneous	hydroxymethyldihydropterin pyrophosphokinase-dihydropteroate synthase	TGME49_259550	Yes	0.04106	24.74	25.1	-0.36	0.148	2.432	8	0.012974
RNA	tryptophanyl-tRNA synthetase (TrpRS2)	TGME49_288360	Yes	0.00276	25.94	26.3	-0.362	0.08497	4.26	8	0.001146
Signal Transduction Proteins	cAMP-dependent protein kinase regulatory subunit 1	TGME49_242070	Yes	0.01347	26.39	26.75	-0.362	0.1147	3.156	8	0.004752
Invasion	rhoptry neck protein RON11	TGME49_230350	No	0.539223	25.27	25.64	-0.376	0.5863	0.6414	8	0.139864
hypothetical	hypothetical protein	TGME49_305810	Yes	0.01225	23.14	23.52	-0.38	0.118	3.219	8	0.004352
Invasion	apical cap protein AC1	TGME49_311480	Yes	0.002793	22.65	23.03	-0.38	0.08938	4.252	8	0.001153
signalling-calcium ion binding	EF hand domain-containing protein	TGME49_280480	Yes	0.057093	20.66	21.05	-0.382	0.172	2.221	8	0.017621
Invasion	rhoptry neck protein RON9	TGME49_308810	Yes	0.001282	24.49	24.87	-0.386	0.07969	4.844	8	0.000569
protein ubiquitination	ubiquitin-activating enzyme E1 family protein	TGME49_290290	Yes	0.024692	23.17	23.56	-0.386	0.1399	2.76	8	0.008174
Metabolism	fructose-1,6-bisphosphatase 2	TGME49_247510	Yes	0.112808	24.31	24.7	-0.388	0.2179	1.781	8	0.033047
Metabolism	NADH-cytochrome b5 reductase 1, putative	TGME49_262910	Yes	0.006866	24.18	24.56	-0.388	0.1074	3.612	8	0.002559
miscellaneous	sialic acid binding protein SABP1	TGME49_225940	Yes	0.005799	22.43	22.82	-0.39	0.1046	3.729	8	0.002212
hypothetical	hypothetical protein	TGME49_226580	Yes	0.001918	23.27	23.66	-0.394	0.08693	4.533	8	0.000824
Transport	adenine nucleotide translocator	TGME49_249900	Yes	0.001165	25.22	25.61	-0.396	0.0805	4.919	8	0.000527
Protein	26S proteasome regulatory subunit, S6a family AAA ATpase	TGME49_300310	Yes	0.004697	25.95	26.35	-0.398	0.1027	3.877	8	0.001833
Protein	Proteasome/cyclosome repeat-containing protein	TGME49_263060	Yes	0.032892	26.66	27.06	-0.402	0.1561	2.575	8	0.010624
hypothetical	hypothetical protein	TGME49_225150	Yes	0.009395	24.66	25.07	-0.404	0.1189	3.397	8	0.003405
Metabolism	3'5'-cyclic nucleotide phosphodiesterase PDE2	TGME49_293000	No	0.452786	23.06	23.46	-0.406	0.5145	0.7891	8	0.119679
Invasion	dense granule protein GRA9	TGME49_251540	Yes	0.004333	24.14	24.55	-0.41	0.1042	3.934	8	0.001706
Transport	V-type H(+)-translocating pyrophosphatase VP1	TGME49_248670	Yes	0.005864	22.52	22.93	-0.412	0.1107	3.721	8	0.002234
Invasion	dense granule protein GRA2	TGME49_227620	Yes	0.00121	27.79	28.21	-0.414	0.08468	4.889	8	0.000545
Protein	26S proteasome regulatory subunit 7, putative	TGME49_277500	Yes	0.007363	26.02	26.44	-0.416	0.1167	3.564	8	0.002737
Invasion	rhoptry protein ROP7	TGME49_295110	Yes	0.001359	27.15	27.57	-0.42	0.08753	4.798	8	0.0006
RNA	DEAD (Asp-Glu-Ala-Asp) box polypeptide 41 family protein	TGME49_210360	No	0.229439	23.4	23.82	-0.422	0.3243	1.301	8	0.063825
Metabolism	phosphatidylinositol synthase	TGME49_207710	Yes	0.009363	21.41	21.83	-0.426	0.1253	3.4	8	0.003398
Protein chaperon	heat shock protein 90, putative	TGME49_244560	Yes	5.4e-05	30.31	30.75	-0.436	0.0562	7.759	8	3.7e-05
cytoskeleton	beta tubulin	TGME49_266960	No	0.19035	23.58	24.03	-0.446	0.3117	1.431	8	0.053704
hypothetical	hypothetical protein	TGME49_288350	No	0.229565	22.23	22.68	-0.45	0.346	1.301	8	0.063825
Protein	proteasome 26S regulatory subunit	TGME49_313410	Yes	0.034983	27.1	27.55	-0.45	0.1775	2.535	8	0.011228
Vesicle traffic	beta-COP	TGME49_266990	Yes	0.163516	26.28	26.73	-0.45	0.2933	1.534	8	0.04652
RNA	seryl-tRNA synthetase, cytoplasmic, putative	TGME49_251690	Yes	0.006378	23.72	24.17	-0.454	0.124	3.662	8	0.002403
RNA	LSM domain-containing protein	TGME49_309740	Yes	0.000591	24.56	25.03	-0.47	0.08584	5.475	8	0.000298
hypothetical	hypothetical protein	TGME49_258360	Yes	0.013899	24.13	24.6	-0.472	0.1505	3.136	8	0.004876
hypothetical	hypothetical protein	TGME49_243690	Yes	0.011299	22.16	22.64	-0.476	0.1454	3.273	8	0.004043
Metabolism	patatin-like phospholipase PL1	TGME49_232600	Yes	0.00483	25.57	26.06	-0.486	0.126	3.857	8	0.001878
RNA	tRNA import protein tRIP, putative	TGME49_223140	Yes	0.004377	23.41	23.9	-0.49	0.1248	3.927	8	0.001721
transport anion	voltage-dependent anion-selective channel protein	TGME49_263300	Yes	1.2e-05	26.66	27.16	-0.5	0.05246	9.531	8	1.1e-05
DNA-histone	histone H2AZ	TGME49_300200	Yes	0.087121	21.95	22.45	-0.504	0.2586	1.949	8	0.026098
DNA	DNA-directed RNA polymerase III RPC5	TGME49_264460	Yes	0.096257	21.76	22.27	-0.506	0.2685	1.884	8	0.028582
Metabolism	phosphatidate cytidylyltransferase	TGME49_281980	Yes	0.00111	18.83	19.34	-0.506	0.1021	4.958	8	0.000507
Transport	exportin 1, putative	TGME49_249530	No	0.262244	21.25	21.76	-0.508	0.4212	1.206	8	0.072383
DNA-histone	histone H2Ba	TGME49_305160	Yes	0.000145	26.79	27.3	-0.514	0.07613	6.751	8	8.6e-05
RNA	LSM domain-containing protein	TGME49_300280	Yes	0.000191	24.13	24.65	-0.52	0.0802	6.484	8	0.00011
protein ubiquitination	ubiquitin carboxyl-terminal hydrolase family 2 protein	TGME49_289330	Yes	0.034776	25.22	25.75	-0.524	0.2064	2.539	8	0.011173
miscellaneous	reticulon protein	TGME49_226430	Yes	0.000238	26.17	26.71	-0.532	0.08475	6.278	8	0.000133
DNA	Myb family DNA-binding domain-containing protein	TGME49_321450	No	0.391309	21.19	21.76	-0.568	0.6268	0.9062	8	0.10525
Invasion	rhoptry protein ROP2A	TGME49_215785	Yes	0.00107	25.83	26.4	-0.57	0.1143	4.987	8	0.000492
RNA	splicing factor 3b, subunit 3, putative	TGME49_230960	Yes	0.006687	26.32	26.9	-0.584	0.1609	3.63	8	0.002501
RNA	RNA methyltransferase, putative	TGME49_285950	Yes	0.079824	22.39	22.98	-0.592	0.2952	2.006	8	0.024054
Translation	PCI domain-containing protein	TGME49_227960	Yes	0.0013	25.68	26.29	-0.61	0.1262	4.833	8	0.000577
Metabolism	carbonic anhydrase-related protein CARP	TGME49_297070	Yes	0.000837	25.49	26.13	-0.634	0.1223	5.185	8	0.0004
cytoskeleton	clathrin light chain, putative	TGME49_213030	No	0.224598	22.39	23.03	-0.636	0.4832	1.316	8	0.062615
RNA	lysine-tRNA ligase	TGME49_205710	Yes	7.8e-05	21.36	22	-0.642	0.08712	7.369	8	5.1e-05
hypothetical	hypothetical protein	TGME49_216180	Yes	0.000828	26.73	27.38	-0.648	0.1248	5.194	8	0.000396
RNA	histidyl-tRNA synthetase (HisRS), putative	TGME49_280600	Yes	0.00014	22.22	22.88	-0.656	0.09674	6.781	8	8.4e-05
Translation	eukaryotic translation initiation factor 3 subunit 6 interacting protein	TGME49_273460	Yes	0.006239	27.85	28.51	-0.656	0.1784	3.678	8	0.002359
hypothetical	hypothetical protein, conserved	TGME49_500081	Yes	0.001248	21.17	21.85	-0.682	0.1402	4.865	8	0.000557
DNA-histone	histone H4	TGME49_239260	Yes	<0,000001	26.31	26.99	-0.684	0.05075	13.48	8	1e-06
RNA	valyl-tRNA synthetase	TGME49_253290	Yes	0.003579	22.39	23.07	-0.688	0.169	4.071	8	0.001437
Translation	eukaryotic translation initiation factor 3 subunit 7, putative	TGME49_317720	Yes	0.005315	25.42	26.11	-0.69	0.1821	3.79	8	0.00205
REDOX	peroxiredoxin PRX1	TGME49_217890	Yes	2.4e-05	24.49	25.19	-0.704	0.08091	8.701	8	2e-05
Vesicle traffic	coatomer protein complex, subunit alpha, putative	TGME49_240650	Yes	0.12112	24.94	25.65	-0.704	0.406	1.734	8	0.035313
Metabolism	glutamate-tRNA ligase	TGME49_263870	Yes	0.000274	24.34	25.05	-0.706	0.1148	6.151	8	0.00015
Metabolism	ATP-binding cassette sub-family E member 1, putative	TGME49_216790	Yes	0.027293	20.53	21.25	-0.718	0.2664	2.695	8	0.008948
metal ion binding	zinc finger (CCCH type) motif-containing protein	TGME49_306400	Yes	0.069347	24.04	24.76	-0.718	0.3425	2.096	8	0.021084
miscellaneous	autophagy-related protein ATG8	TGME49_254120	Yes	0.009191	22.32	23.03	-0.718	0.2104	3.412	8	0.003351
miscellaneous	leucine rich repeat-containing protein	TGME49_313370	Yes	0.017956	24.47	25.19	-0.72	0.2427	2.967	8	0.006151
hypothetical	hypothetical protein	TGME49_220390	Yes	0.007668	21.7	22.45	-0.744	0.2104	3.536	8	0.002847
RNA	RNA recognition motif-containing protein	TGME49_224580	Yes	0.016508	22.04	22.79	-0.748	0.2475	3.022	8	0.005725
cytoskeleton	clathrin heavy chain	TGME49_290950	Yes	0.094616	26.5	27.25	-0.754	0.3978	1.896	8	0.028177
Metabolism	carbamoylphosphate synthetase	TGME49_215260	Yes	0.013463	26.17	26.92	-0.758	0.2401	3.157	8	0.004752
Ribosomal Proteins	ribosome biogenesis protein, putative	TGME49_265110	Yes	0.018181	21.75	22.51	-0.764	0.2582	2.959	8	0.006221
DNA-histone	histone H2Bv	TGME49_209910	Yes	3e-06	24.81	25.58	-0.772	0.06731	11.47	8	4e-06
hypothetical	hypothetical protein	TGME49_280370	Yes	0.023628	22.35	23.14	-0.792	0.2841	2.788	8	0.007899
Invasion	rhoptry neck protein RON10	TGME49_261750	Yes	<0,000001	23.06	23.85	-0.794	0.05221	15.21	8	<0,000001
Invasion	glideosome-associated connector GAC	TGME49_312630	Yes	2.8e-05	28.01	28.81	-0.796	0.09336	8.526	8	2.2e-05
RNA	pre-mRNA branch site protein p14, putative	TGME49_305010	Yes	0.016482	22.79	23.58	-0.796	0.2633	3.023	8	0.005723
RNA	RNA pseudouridine synthase superfamily protein	TGME49_306660	Yes	0.000536	25.25	26.05	-0.802	0.1443	5.558	8	0.000273
RNA	small nuclear ribonucleoprotein G, putative	TGME49_314790	Yes	3e-06	24.17	24.97	-0.802	0.07127	11.25	8	4e-06
hypothetical	hypothetical protein	TGME49_312150	Yes	0.000326	24.78	25.58	-0.804	0.1342	5.993	8	0.000174
Metabolism	6-phosphofructokinase	TGME49_240890	Yes	0.022029	23.09	23.89	-0.806	0.2844	2.834	8	0.007421
protein phosphorylation	CDK-related protein kinase CRK3	TGME49_249260	Yes	0.004858	21.05	21.86	-0.808	0.2097	3.853	8	0.001886
hypothetical	hypothetical protein	TGME49_225360	Yes	0.019919	21.56	22.38	-0.82	0.2828	2.899	8	0.006763
protein transport	conserved oligomeric Golgi complex subunit 2	TGME49_273580	Yes	0.071253	21.3	22.14	-0.844	0.406	2.079	8	0.021577
Invasion	rhoptry protein ROP14	TGME49_315220	Yes	4.9e-05	24.52	25.37	-0.85	0.1081	7.864	8	3.5e-05
DNA	replication factor C subunit 5, putative	TGME49_273950	Yes	0.066077	21.38	22.24	-0.858	0.4033	2.127	8	0.020164
hypothetical	hypothetical protein	TGME49_265850	Yes	0.002547	21.53	22.41	-0.876	0.2028	4.32	8	0.001063
transport cation	sodium/hydrogen exchanger NHE2	TGME49_299060	Yes	8.8e-05	21.7	22.59	-0.886	0.1221	7.255	8	5.6e-05
hypothetical	hypothetical protein	TGME49_243460	Yes	0.104136	22.84	23.73	-0.89	0.4855	1.833	8	0.030773
DNA-histone	transducin beta-like protein TBL1	TGME49_309140	Yes	0.10155	23.1	24	-0.902	0.4877	1.85	8	0.030067
RNA	splicing factor 3B subunit 1, putative	TGME49_205010	Yes	0.013855	24.36	25.27	-0.91	0.29	3.138	8	0.004866
Invasion	rhoptry protein ROP1	TGME49_309590	Yes	0.025917	26.24	27.17	-0.93	0.3409	2.728	8	0.008561
RNA	small nuclear ribonucleoprotein	TGME49_270830	Yes	0.000154	24.03	24.98	-0.952	0.1422	6.694	8	9.1e-05
RNA	nuclear factor NF4	TGME49_205580	Yes	0.017127	24.53	25.48	-0.954	0.3182	2.998	8	0.0059
Invasion	rhoptry protein, putative	TGME49_315210	Yes	1e-06	22.91	23.87	-0.96	0.07442	12.9	8	2e-06
Metabolism	phosphoserine phosphatase	TGME49_222900	Yes	0.023833	22.58	23.55	-0.966	0.3472	2.782	8	0.00795
Metabolism	glyceraldehyde-3-phosphate dehydrogenase GAPDH1	TGME49_289690	Yes	0.003737	27.54	28.54	-1	0.2475	4.04	8	0.001496
hypothetical	hypothetical protein	TGME49_281910	Yes	0.002376	20.56	21.57	-1.01	0.231	4.371	8	0.000997
miscellaneous	COPI protein, putative	TGME49_235020	Yes	0.036724	25.23	26.24	-1.01	0.4034	2.504	8	0.011757
miscellaneous	ck2 beta subunit	TGME49_268810	No	0.057942	23.72	24.78	-1.06	0.4793	2.212	8	0.017865
Signal Transduction Proteins	signal recognition particle 14kd protein	TGME49_256050	Yes	0.000318	22.05	23.12	-1.062	0.1766	6.015	8	0.000171
DNA-histone	SWI2/SNF2 ISWI-like (AT hook)	TGME49_273870	Yes	<0,000001	26.87	27.95	-1.08	0.07754	13.93	8	1e-06
miscellaneous	PSP protein	TGME49_314740	Yes	0.001001	24.21	25.29	-1.08	0.2142	5.041	8	0.000465
protein phosphorylation	mitogen-activated protein kinase ERK7	TGME49_233010	Yes	2e-06	22.9	24	-1.102	0.09118	12.09	8	3e-06
hypothetical	hypothetical protein	TGME49_224620	Yes	0.00476	20.65	21.76	-1.11	0.287	3.867	8	0.001855
Signal Transduction Proteins	serine/threonine protein phosphatase 2B catalytic subunit A	TGME49_311310	Yes	0.0012	21.76	22.88	-1.118	0.2284	4.896	8	0.000543
protein ubiquitination	HECT-domain (ubiquitin-transferase) domain-containing protein	TGME49_295710	Yes	0.000985	25.83	26.95	-1.122	0.222	5.053	8	0.000459
RNA	S1 RNA binding domain-containing protein	TGME49_211670	Yes	0.007162	22.17	23.29	-1.122	0.3132	3.583	8	0.002665
RNA	WD-40 repeat protein	TGME49_290850	Yes	0.034299	21.21	22.34	-1.128	0.4428	2.548	8	0.011043
Translation	eukaryotic translation initiation factor 3 subunit E, putative	TGME49_273520	Yes	0.002689	26.76	27.89	-1.128	0.2636	4.28	8	0.001119
Metabolism	poly(ADP-ribose) polymerase catalytic domain-containing protein	TGME49_270840	Yes	6e-06	22.72	23.87	-1.152	0.111	10.38	8	7e-06
RNA	Gar1 protein RNA binding region protein	TGME49_272010	Yes	4e-06	31.12	32.28	-1.16	0.1046	11.09	8	5e-06
miscellaneous	Elicitor-responsive protein, putative	TGME49_202830	Yes	0.000481	21.56	22.72	-1.168	0.2067	5.65	8	0.000249
Metabolism	phospholipase, patatin family protein	TGME49_212130	Yes	8.9e-05	21.81	23	-1.19	0.1644	7.236	8	5.6e-05
Metabolism	2-oxoglutarate/malate translocase OMT	TGME49_274060	Yes	1.2e-05	21.45	22.65	-1.2	0.126	9.526	8	1.1e-05
RNA	small nuclear ribonucleoprotein E, putative	TGME49_275750	Yes	0.001126	21.99	23.19	-1.2	0.2426	4.947	8	0.000513
Invasion	acylated pleckstrin-homology domain-containing protein APH	TGME49_249970	Yes	<0,000001	25.6	26.82	-1.214	0.07141	17	8	<0,000001
protein chaperone	tetratricopeptide repeat-containing protein	TGME49_255340	Yes	0.035391	21.18	22.39	-1.214	0.4803	2.528	8	0.011347
DNA	replication factor C subunit 2, putative	TGME49_237110	Yes	0.005498	22.28	23.51	-1.226	0.3256	3.766	8	0.00211
hypothetical	hypothetical protein	TGME49_232800	Yes	1e-06	21.98	23.21	-1.23	0.09299	13.23	8	2e-06
protein	peptidyl-prolyl cis-trans isomerase	TGME49_283850	Yes	0.02002	21.44	22.69	-1.258	0.4344	2.896	8	0.006789
DNA-histone	histone H3.3	TGME49_218260	Yes	<0,000001	24.45	25.75	-1.306	0.08468	15.42	8	<0,000001
Translation	SAC3/GANP family protein	TGME49_262040	Yes	4.2e-05	24.51	25.86	-1.348	0.1676	8.042	8	3.1e-05
Translation	eukaryotic initiation factor-3 subunit 10, putative	TGME49_201680	Yes	0.001089	27.75	29.11	-1.358	0.2731	4.973	8	0.0005
Translation	eukaryotic initiation factor-3, delta subunit, putative	TGME49_289830	Yes	9.9e-05	25.27	26.63	-1.36	0.1907	7.133	8	6.2e-05
miscellaneous	HEAT repeat-containing protein	TGME49_229180	Yes	1.5e-05	21.9	23.27	-1.37	0.1481	9.252	8	1.4e-05
protein phosphorilation	VPS15-like kinase	TGME49_310190	Yes	0.048752	18.99	20.37	-1.38	0.5943	2.322	8	0.015169
miscellaneous	GCN1, putative	TGME49_231480	Yes	0.002404	25.18	26.58	-1.398	0.3204	4.363	8	0.001008
DNA	DnaJ domain-containing protein	TGME49_315690	Yes	1.7e-05	23.98	25.39	-1.414	0.1556	9.087	8	1.5e-05
Transport	adaptor complexes medium subunit family protein	TGME49_500306	Yes	0.00683	23.14	24.56	-1.422	0.3933	3.615	8	0.002548
RNA	NUC153 domain-containing protein	TGME49_271100	Yes	0.01073	23.37	24.83	-1.462	0.442	3.308	8	0.003862
Translation	PCI domain-containing protein	TGME49_217820	Yes	0.003826	26.3	27.77	-1.476	0.3669	4.023	8	0.001522
Translation	eukaryotic initiation factor-3, subunit 5, putative	TGME49_228190	Yes	0.0018	26.59	28.07	-1.48	0.3231	4.581	8	0.000776
Protein chaperone	chaperonin GroS protein	TGME49_273960	Yes	4.2e-05	21.64	23.14	-1.502	0.1868	8.041	8	3.1e-05
hypothetical	hypothetical protein	TGME49_244460	Yes	5e-06	21.67	23.18	-1.51	0.1424	10.61	8	6e-06
miscellaneous	micro-fibrillar-associated protein 1	TGME49_214590	Yes	0.011449	20.08	21.59	-1.51	0.4625	3.265	8	0.004082
RNA	RNA polymerase II accessory factor CDC73	TGME49_306210	Yes	0.012841	20.16	21.71	-1.548	0.4856	3.188	8	0.004552
Translation	eukaryotic translation initiation factor 3 subunit B, putative	TGME49_222860	Yes	0.00036	26.76	28.33	-1.574	0.2665	5.905	8	0.000189
Transcription Factors and Regulators	AP-1 complex subunit gamma, putative	TGME49_313670	Yes	0.000962	23.8	25.38	-1.584	0.3123	5.073	8	0.00045
RNA	SART-1 family protein	TGME49_318140	Yes	0.000924	22.61	24.21	-1.6	0.3134	5.105	8	0.000435
EV related	exosome complex exonuclease RRP44, putative	TGME49_261050	Yes	0.000249	21.89	23.52	-1.628	0.261	6.237	8	0.000138
Translation	initiation factor, subunit 2 family protein	TGME49_252620	Yes	0.0037	19.62	21.28	-1.654	0.4087	4.047	8	0.001484
DNA	replication factor C, subunit 5, putative	TGME49_213000	Yes	0.001149	22.36	24.04	-1.676	0.3399	4.93	8	0.000522
miscellaneous	PUB domain-containing protein	TGME49_209100	Yes	<0,000001	22.71	24.4	-1.684	0.1165	14.45	8	<0,000001
Metabolism	ATP-binding cassette sub-family F member 1	TGME49_318710	Yes	<0,000001	23.51	25.2	-1.692	0.05472	30.92	8	<0,000001
Translation	translation initiation factor IF-2, putative	TGME49_214270	Yes	0.006449	23.72	25.43	-1.702	0.4657	3.655	8	0.002424
RNA	PRP38 family protein	TGME49_285230	Yes	0.000865	23.11	24.81	-1.704	0.3303	5.159	8	0.000412
Metabolism	glucose-6-phosphate 1-dehydrogenase	TGME49_278830	Yes	<0,000001	24.93	26.65	-1.712	0.1065	16.08	8	<0,000001
miscellaneous	ND9 protein	TGME49_249730	Yes	0.004172	22.12	23.9	-1.778	0.4489	3.961	8	0.001649
Translation	eukaryotic initiation factor-3, subunit 3, putative	TGME49_251500	Yes	0.000319	26.13	27.91	-1.78	0.2961	6.011	8	0.000171
hypothetical	hypothetical protein	TGME49_310330	Yes	7.5e-05	18.61	20.4	-1.788	0.2413	7.411	8	5e-05
protein	peptidyl-prolyl cis-trans isomerase, cyclophilin-type domain-containing protein	TGME49_227850	Yes	0.00615	19.01	20.82	-1.812	0.4913	3.688	8	0.002328
miscellaneous	GTP-binding protein, putative	TGME49_233260	Yes	<0,000001	23.48	25.3	-1.82	0.03795	47.96	8	<0,000001
miscellaneous	ran binding protein	TGME49_219300	Yes	2e-05	24.44	26.29	-1.852	0.2074	8.928	8	1.7e-05
cytoskeleton	dynactin p25, putative	TGME49_313820	Yes	7.5e-05	19.96	21.85	-1.894	0.2556	7.41	8	5e-05
DNA	DNA mismatch repair protein MSH2, putative	TGME49_261000	Yes	<0,000001	23.15	25.05	-1.894	0.1132	16.73	8	<0,000001
Translation	eukaryotic initiation factor-2 beta, putative	TGME49_235540	Yes	1e-05	22.99	24.91	-1.914	0.1955	9.789	8	1e-05
Vesicle traffic	vacuolar protein sorting-associated protein 13, putative	TGME49_291180	Yes	3.3e-05	24.16	26.08	-1.922	0.2313	8.309	8	2.5e-05
Invasion	dense granule protein GRA4	TGME49_310780	Yes	7e-06	21.06	22.99	-1.93	0.1876	10.29	8	7e-06
RNA	seryl-tRNA synthetase (SerRS2)	TGME49_271760	Yes	2e-06	21.14	23.07	-1.93	0.1628	11.86	8	3e-06
cytoskeleton	dynactin subunit 4, putative	TGME49_316240	Yes	8.8e-05	20.52	22.46	-1.94	0.2675	7.251	8	5.6e-05
RNA	threonyl-tRNA synthetase family protein	TGME49_300260	Yes	<0,000001	23.64	25.59	-1.954	0.09405	20.78	8	<0,000001
miscellaneous	PH domain-containing protein, putative	TGME49_294630	Yes	2e-06	21.65	23.61	-1.958	0.1623	12.06	8	3e-06
protein phosphorylation	RIO1 family protein	TGME49_210830	Yes	0.004424	19.41	21.38	-1.962	0.5006	3.919	8	0.001738
Translation	eukaryotic translation initiation factor 3 subunit G, putative	TGME49_294670	Yes	2e-06	25.53	27.5	-1.974	0.1632	12.1	8	3e-06
hypothetical	hypothetical protein	TGME49_312260	Yes	0.00012	21.67	23.66	-1.996	0.2878	6.936	8	7.3e-05
Metabolism	glyoxalase, putative	TGME49_500183	Yes	0.000491	20.83	22.84	-2.014	0.3576	5.633	8	0.000254
protein deubiquitination	UBA/TS-N domain-containing protein	TGME49_213870	Yes	2e-06	23.76	25.78	-2.018	0.1667	12.11	8	3e-06
Translation	translation initiation factor sui1 protein	TGME49_257060	Yes	2.3e-05	22.57	24.59	-2.02	0.2316	8.722	8	1.9e-05
hypothetical	hypothetical protein	TGME49_264830	Yes	0.001029	20.63	22.68	-2.052	0.4089	5.018	8	0.000477
RNA	RNA recognition motif-containing protein	TGME49_291930	Yes	0.000375	25.62	27.71	-2.082	0.3547	5.869	8	0.000196
Metabolism	poly(ADP-ribose) polymerase and DNA-Ligase Zn-finger region domain-containing protein	TGME49_293510	Yes	<0,000001	22.29	24.37	-2.084	0.09031	23.08	8	<0,000001
miscellaneous	Arf-GAP domain and FG repeat-containing protein AGFG	TGME49_257070	Yes	3.1e-05	20.86	22.95	-2.088	0.2494	8.371	8	2.4e-05
RNA	RNA recognition motif-containing protein	TGME49_292200	Yes	0.000156	22.83	24.95	-2.118	0.3171	6.678	8	9.2e-05
protein phosphorylation	protein phosphatase PPM2B	TGME49_267100	Yes	<0,000001	23.23	25.42	-2.192	0.1155	18.98	8	<0,000001
RNA	U1 snRNP-associated protein Usp106, putative	TGME49_262960	Yes	0.000114	22.35	24.54	-2.194	0.3139	6.99	8	7e-05
miscellaneous	HID1 domain-containing protein	TGME49_235490	Yes	4e-06	22.47	24.71	-2.238	0.2031	11.02	8	5e-06
Translation	eukaryotic initiation factor-2B, gamma subunit, putative	TGME49_216260	Yes	3.4e-05	24.41	26.65	-2.244	0.2704	8.299	8	2.5e-05
RNA	splicing factor 3A subunit 3, putative	TGME49_221950	Yes	<0,000001	23.07	25.33	-2.26	0.1671	13.53	8	1e-06
miscellaneous	Vid27 domain-containing protein	TGME49_252510	Yes	0.000443	20.08	22.36	-2.278	0.3982	5.721	8	0.00023
hypothetical	hypothetical protein	TGME49_316650	Yes	0.000885	20.8	23.1	-2.304	0.4482	5.14	8	0.000419
transcription	transcriptional elongation factor FACT140	TGME49_221670	Yes	6e-05	24.36	26.72	-2.358	0.3085	7.644	8	4.1e-05
hypothetical	hypothetical protein	TGME49_254870	Yes	1.1e-05	22.35	24.79	-2.446	0.2527	9.679	8	1e-05
DNA	ATPase, AAA family protein	TGME49_235170	Yes	<0,000001	22.97	25.42	-2.454	0.1751	14.01	8	1e-06
miscellaneous	KH domain-containing protein	TGME49_209210	Yes	<0,000001	22.25	24.73	-2.478	0.1774	13.97	8	1e-06
protein	bromodomain-containing protein BDP2	TGME49_264640	Yes	0.000193	21.62	24.12	-2.498	0.3858	6.474	8	0.000111
Metabolism	acetyl-CoA synthetase ACS	TGME49_266640	Yes	<0,000001	27.28	29.8	-2.518	0.1304	19.31	8	<0,000001
RNA	splicing factor 3A subunit 2, putative	TGME49_228000	Yes	<0,000001	21.46	23.98	-2.52	0.1072	23.5	8	<0,000001
Protein	protein BCP1, putative	TGME49_228490	Yes	6.4e-05	24.21	26.74	-2.528	0.3334	7.583	8	4.3e-05
Metabolism	adenylosuccinate lyase, putative	TGME49_277760	Yes	2.3e-05	21.39	23.93	-2.538	0.291	8.721	8	1.9e-05
miscellaneous	GYF domain-containing protein	TGME49_204160	Yes	3e-06	22.42	24.96	-2.542	0.2169	11.72	8	3e-06
protein	peptidyl-prolyl cis-trans isomerase, FKBP-type domain-containing protein	TGME49_285850	Yes	8.8e-05	21.43	23.97	-2.542	0.3507	7.249	8	5.6e-05
protein chaperone	tetratricopeptide repeat-containing protein	TGME49_223710	Yes	2.1e-05	21.21	23.81	-2.6	0.2947	8.821	8	1.8e-05
DNA	DNA mismatch repair protein MSH6-1, putative	TGME49_290640	Yes	0.000613	19.88	22.51	-2.622	0.4816	5.444	8	0.000307
hypothetical	hypothetical protein	TGME49_266435	Yes	0.000595	23.7	26.32	-2.628	0.4805	5.469	8	0.0003
DNA	DEAD/DEAH box helicase domain-containing protein	TGME49_294350	Yes	<0,000001	25.52	28.21	-2.692	0.1982	13.58	8	1e-06
Metabolism	NAD(P) transhydrogenase subunit beta, putative	TGME49_301210	Yes	<0,000001	24.07	26.8	-2.726	0.09185	29.68	8	<0,000001
hypothetical	hypothetical protein	TGME49_251840	Yes	<0,000001	21.9	24.65	-2.746	0.1658	16.57	8	<0,000001
DNA-histone	histone arginine methyltransferase PRMT3	TGME49_252420	Yes	1.3e-05	21.63	24.41	-2.788	0.2965	9.402	8	1.2e-05
Metabolism	5'-nucleotidase, C-terminal domain-containing protein	TGME49_239620	Yes	<0,000001	24.02	26.82	-2.804	0.1648	17.01	8	<0,000001
cytoskeleton	dynein heavy chain	TGME49_294550	Yes	0.000328	20.99	23.81	-2.826	0.472	5.987	8	0.000174
protein	kelch repeat-containing protein	TGME49_203810	Yes	3.2e-05	21.02	23.91	-2.886	0.3457	8.348	8	2.5e-05
Transport	importin-beta N-terminal domain-containing protein	TGME49_223540	Yes	1.6e-05	23.51	26.4	-2.892	0.3159	9.156	8	1.4e-05
Vesicle traffic	beta adaptin protein, putative	TGME49_240870	Yes	8.4e-05	23.65	26.55	-2.904	0.3978	7.301	8	5.4e-05
Translation	eukaryotic initiation factor 2B epsilon subunit, putative	TGME49_274190	Yes	5e-06	23.82	26.76	-2.936	0.2767	10.61	8	6e-06
Translation	elongation factor 1-gamma, putative	TGME49_300140	Yes	<0,000001	25.98	28.93	-2.954	0.1112	26.55	8	<0,000001
miscellaneous	autophagy-related protein ATG7	TGME49_229690	Yes	3.5e-05	21.06	24.02	-2.962	0.3585	8.262	8	2.6e-05
DNA	MA3 domain-containing protein	TGME49_286750	Yes	0.000284	25.21	28.18	-2.964	0.4846	6.117	8	0.000155
protein	peptidylprolyl isomerase domain-containing protein	TGME49_320640	Yes	5e-06	22.1	25.1	-3	0.2795	10.73	8	6e-06
DNA	chromodomain helicase DNA binding protein CHD1/SWI2/SNF2	TGME49_258240	Yes	4.2e-05	20.6	23.65	-3.05	0.3789	8.05	8	3.1e-05
miscellaneous	high mobility group protein b1, putative	TGME49_247020	Yes	6.3e-05	20.8	23.85	-3.058	0.4023	7.602	8	4.3e-05
protein	bromodomain-containing protein BDP1	TGME49_263580	Yes	5.2e-05	22.89	25.95	-3.06	0.3924	7.799	8	3.7e-05
RNA	RNA recognition motif-containing protein	TGME49_205180	Yes	0.000205	21.19	24.29	-3.1	0.4829	6.42	8	0.000117
miscellaneous	FHA domain-containing protein	TGME49_267600	Yes	1e-05	21.63	24.78	-3.144	0.3217	9.773	8	1e-05
DNA	DnaJ family chaperone J1	TGME49_311240	Yes	<0,000001	24.07	27.26	-3.188	0.1395	22.86	8	<0,000001
protein chaperone	tetratricopeptide repeat-containing protein	TGME49_314100	Yes	<0,000001	24.48	27.73	-3.25	0.1782	18.24	8	<0,000001
Metabolism	phosphatidylinositol 3- and 4-kinase	TGME49_276170	Yes	0.000216	21.01	24.28	-3.274	0.514	6.37	8	0.000123
DNA-histone	histone arginine methyltransferase PRMT5	TGME49_215560	Yes	6e-06	20.94	24.22	-3.28	0.312	10.51	8	6e-06
protein chaperone	HSP20-like chaperone	TGME49_321520	Yes	<0,000001	22.9	26.19	-3.286	0.2438	13.48	8	1e-06
protein ubiquitination	HECT-domain (ubiquitin-transferase) domain-containing protein	TGME49_291980	Yes	0.000194	19.91	23.2	-3.286	0.508	6.469	8	0.000112
DNA	DNA topoisomerase I, putative	TGME49_234360	Yes	1.7e-05	22.12	25.45	-3.326	0.3651	9.111	8	1.5e-05
hypothetical	hypothetical protein	TGME49_249870	Yes	1.3e-05	22.01	25.34	-3.338	0.3532	9.451	8	1.2e-05
protein ubiquitination	ubiquitin specific protease 39 isoform 2, putative	TGME49_294360	Yes	<0,000001	20.85	24.19	-3.342	0.1652	20.23	8	<0,000001
protein phosphorylation	protein kinase, putative	TGME49_278900	Yes	3.6e-05	18.89	22.25	-3.36	0.4092	8.21	8	2.7e-05
protein	ankyrin repeat-containing protein	TGME49_265150	Yes	<0,000001	21.65	25.04	-3.386	0.1502	22.54	8	<0,000001
RNA	zinc finger, C2H2 type domain-containing protein	TGME49_239070	Yes	<0,000001	19.11	22.53	-3.418	0.1803	18.96	8	<0,000001
transport ion	GTP-binding protein	TGME49_244310	Yes	2e-06	20.83	24.25	-3.42	0.283	12.08	8	3e-06
Transcription Factors and Regulators	AP2 domain transcription factor AP2X-4	TGME49_224050	Yes	<0,000001	21.27	24.7	-3.424	0.1923	17.8	8	<0,000001
miscellaneous	lanp, putative	TGME49_271810	Yes	<0,000001	25.16	28.59	-3.426	0.08915	38.43	8	<0,000001
Protein chaperone	chaperone protein ClpB1	TGME49_257990	Yes	3e-06	22.52	25.98	-3.454	0.3037	11.37	8	4e-06
Translation	eukaryotic initiation factor-2 gamma, putative	TGME49_235970	Yes	<0,000001	24.86	28.32	-3.464	0.1978	17.51	8	<0,000001
hypothetical	hypothetical protein	TGME49_224890	Yes	4e-06	20.68	24.16	-3.476	0.3094	11.23	8	4e-06
protein	WD domain, G-beta repeat-containing protein	TGME49_257560	Yes	0.000249	19.7	23.23	-3.524	0.5651	6.236	8	0.000138
Translation	eukaryotic initiation factor-5, putative	TGME49_244650	Yes	<0,000001	21.77	25.31	-3.538	0.2604	13.59	8	1e-06
Metabolism	NADP-specific glutamate dehydrogenase	TGME49_293180	Yes	<0,000001	25.8	29.4	-3.6	0.03298	109.1	8	<0,000001
RNA	serine/arginine-rich splicing factor SR4	TGME49_270640	Yes	<0,000001	20.8	24.41	-3.604	0.2093	17.22	8	<0,000001
RNA	zinc finger, C2H2 type domain-containing protein	TGME49_293630	Yes	<0,000001	23.24	26.84	-3.604	0.1511	23.85	8	<0,000001
hypothetical	hypothetical protein	TGME49_268950	Yes	<0,000001	21.91	25.54	-3.622	0.1475	24.56	8	<0,000001
transcription	transcription elongation factor SPT6	TGME49_308890	Yes	7.7e-05	21.96	25.65	-3.69	0.4992	7.392	8	5e-05
Metabolism	trehalose-phosphatase	TGME49_297720	Yes	<0,000001	21.65	25.36	-3.71	0.2065	17.97	8	<0,000001
DNA	nucleosome assembly protein (nap) protein	TGME49_256060	Yes	<0,000001	21.39	25.1	-3.714	0.2173	17.09	8	<0,000001
protein ubiquitination	ubiquitin fusion degradation protein UFD1CY	TGME49_270530	Yes	<0,000001	21.1	24.86	-3.764	0.122	30.86	8	<0,000001
DNA	DEAD-family helicase	TGME49_298020	Yes	<0,000001	22	25.78	-3.782	0.2367	15.98	8	<0,000001
protein phosphorylation	CMGC kinase, CK2 family	TGME49_263070	Yes	<0,000001	24.13	27.93	-3.806	0.2223	17.12	8	<0,000001
Metabolism	cholinephosphate cytidylyltransferase	TGME49_216930	Yes	<0,000001	22.1	25.96	-3.858	0.1695	22.76	8	<0,000001
DNA	DEAD/DEAH box helicase domain-containing protein	TGME49_221660	Yes	8e-06	21.3	25.17	-3.874	0.3862	10.03	8	8e-06
Transcription Factors and Regulators	AP-1 complex subunit mu-1, putative	TGME49_289770	Yes	<0,000001	21.99	25.87	-3.878	0.2019	19.2	8	<0,000001
protein	WD repeat-containing protein	TGME49_240980	Yes	3e-06	21.8	25.76	-3.96	0.3428	11.55	8	4e-06
protein glycosilation	dolichyl-diphosphooligosaccharide--protein glycosyltransferase	TGME49_203970	Yes	<0,000001	21.61	25.6	-3.984	0.09198	43.31	8	<0,000001
miscellaneous	phosducin, putative	TGME49_246100	Yes	<0,000001	21.8	25.83	-4.036	0.2761	14.62	8	<0,000001
hypothetical	hypothetical protein	TGME49_209600	Yes	<0,000001	26.05	30.12	-4.068	0.07632	53.31	8	<0,000001
Metabolism	phosphoserine aminotransferase, putative	TGME49_218780	Yes	<0,000001	21.39	25.47	-4.078	0.2013	20.26	8	<0,000001
signalling-calcium ion binding	EF-1 guanine nucleotide exchange domain-containing protein	TGME49_226410	Yes	<0,000001	25.12	29.24	-4.118	0.08556	48.13	8	<0,000001
DNA	nucleosome assembly protein (NAP), putative	TGME49_288630	Yes	<0,000001	25.05	29.19	-4.138	0.1719	24.07	8	<0,000001
RNA	U2 snRNP auxilliary factor, large subunit, splicing factor subfamily protein	TGME49_234520	Yes	2.5e-05	18.79	22.93	-4.142	0.4786	8.654	8	2e-05
hypothetical	hypothetical protein	TGME49_311890	Yes	1e-06	20.55	24.74	-4.19	0.3215	13.03	8	2e-06
transcription	transcriptional elongation factor FACT80	TGME49_261460	Yes	0.000814	20.71	25.02	-4.308	0.8271	5.208	8	0.000393
RNA	nuclear factor NF3	TGME49_260440	Yes	<0,000001	24.31	28.68	-4.368	0.2454	17.8	8	<0,000001
RNA	RNA recognition motif-containing protein	TGME49_209850	Yes	5e-06	21.71	26.12	-4.412	0.4073	10.83	8	5e-06
Translation	eukaryotic initiation factor-2, alpha subunit	TGME49_313230	Yes	<0,000001	23.85	28.27	-4.422	0.1557	28.4	8	<0,000001
miscellaneous	alpha-glucan water dikinase 1, putative	TGME49_214260	Yes	<0,000001	22.33	26.76	-4.432	0.2336	18.97	8	<0,000001
protein	kelch repeat-containing protein	TGME49_229000	Yes	<0,000001	23.33	27.87	-4.538	0.2437	18.62	8	<0,000001
Protein chaperon	heat shock protein HSP90	TGME49_288380	Yes	<0,000001	27.73	32.31	-4.586	0.0502	91.36	8	<0,000001
protein phosphorylation	protein phosphatase PPM2A	TGME49_232340	Yes	<0,000001	23.04	27.69	-4.652	0.08695	53.5	8	<0,000001
RNA	RNA recognition motif-containing protein	TGME49_294710	Yes	9e-06	21.27	26.09	-4.822	0.4876	9.889	8	9e-06
hypothetical	hypothetical protein	TGME49_247450	Yes	4e-06	21.22	26.09	-4.872	0.4425	11.01	8	5e-06
hypothetical	hypothetical protein	TGME49_315270	Yes	<0,000001	20.87	25.8	-4.932	0.1466	33.64	8	<0,000001
hypothetical	hypothetical protein	TGME49_321680	Yes	<0,000001	23.75	28.68	-4.936	0.08479	58.21	8	<0,000001
miscellaneous	NAC domain-containing protein	TGME49_257090	Yes	<0,000001	23.46	28.41	-4.954	0.07354	67.37	8	<0,000001
protein	kelch repeat-containing protein	TGME49_321420	Yes	<0,000001	22.65	27.63	-4.976	0.2146	23.18	8	<0,000001
miscellaneous	NAC domain-containing protein	TGME49_205558	Yes	<0,000001	23.51	28.51	-5.002	0.1219	41.03	8	<0,000001
Translation	eukaryotic initiation factor-1A, putative	TGME49_262720	Yes	<0,000001	21.17	26.28	-5.116	0.2754	18.58	8	<0,000001
miscellaneous	Brf1p family coiled coil protein	TGME49_232440	Yes	<0,000001	22.56	27.71	-5.148	0.1033	49.84	8	<0,000001
RNA	RNA recognition motif-containing protein	TGME49_206670	Yes	<0,000001	20.82	25.99	-5.168	0.3236	15.97	8	<0,000001
RNA	domain K- type RNA binding proteins family protein	TGME49_235930	Yes	<0,000001	23.93	29.18	-5.252	0.2562	20.5	8	<0,000001
hypothetical	hypothetical protein	TGME49_205320	Yes	<0,000001	21.65	26.97	-5.326	0.1485	35.86	8	<0,000001
Proteolysis	peptidase M16 inactive domain-containing protein	TGME49_214490	Yes	<0,000001	22.41	27.76	-5.354	0.1025	52.23	8	<0,000001
hypothetical	hypothetical protein	TGME49_226980	Yes	<0,000001	21.21	26.61	-5.404	0.355	15.22	8	<0,000001
protein phosphorylation	casein kinase ii regulatory subunit protein	TGME49_272400	Yes	<0,000001	21.37	26.79	-5.418	0.2124	25.51	8	<0,000001
miscellaneous	leucine-rich repeat protein LRR1	TGME49_267550	Yes	<0,000001	20.38	25.88	-5.496	0.1103	49.84	8	<0,000001
metal ion binding	zinc finger (CCCH type) motif-containing protein	TGME49_308870	Yes	<0,000001	19.01	24.63	-5.614	0.3336	16.83	8	<0,000001
DNA	nucleosome assembly protein (nap) protein	TGME49_244110	Yes	<0,000001	23.75	29.51	-5.76	0.08984	64.11	8	<0,000001
RNA	serine/arginine-rich splicing factor SR1	TGME49_319530	Yes	<0,000001	20.78	26.65	-5.874	0.4096	14.34	8	<0,000001
RNA	U2 snRNP auxiliary factor, putative	TGME49_236910	Yes	<0,000001	20.01	26.29	-6.278	0.374	16.79	8	<0,000001

## Sheet: Fibro-Vero
Biological function	Protein name	gene ID	Discovery?	P value	Mean of Fibroblast	Mean of VERO	logFC	SE of difference	t ratio	df	q value
DNA	Myb family DNA-binding domain-containing protein	TGME49_321450	Yes	<0,000001	21.19	16.68	4.51	0.2286	19.73	8	<0,000001
hypothetical	hypothetical protein	TGME49_220260	Yes	<0,000001	23.16	18.95	4.218	0.2187	19.29	8	<0,000001
protein ubiquitination	HECT-domain (ubiquitin-transferase) domain-containing protein	TGME49_209000	Yes	<0,000001	22.36	18.28	4.08	0.1748	23.35	8	<0,000001
hypothetical	hypothetical protein	TGME49_247450	Yes	0.000287	21.22	17.19	4.032	0.6603	6.107	8	4e-05
hypothetical	hypothetical protein	TGME49_243460	Yes	0.000483	22.84	19.16	3.682	0.652	5.647	8	6.5e-05
signalling-calcium ion binding	EF hand domain-containing protein	TGME49_315860	Yes	<0,000001	22.72	19.08	3.638	0.2607	13.96	8	<0,000001
hypothetical	hypothetical protein	TGME49_275650	Yes	<0,000001	25.07	21.44	3.634	0.2045	17.77	8	<0,000001
miscellaneous	LisH protein	TGME49_314900	Yes	5e-06	21.51	17.92	3.594	0.3317	10.84	8	1e-06
RNA	nuclear transport factor 2 (ntf2) domain-containing protein	TGME49_243960	Yes	<0,000001	22.53	18.96	3.574	0.2574	13.88	8	<0,000001
protein	bromodomain-containing protein	TGME49_214240	Yes	1e-06	22.04	18.54	3.498	0.2648	13.21	8	<0,000001
Vesicle traffic	vacuolar protein sorting-associated protein 18	TGME49_289730	Yes	<0,000001	19.7	16.23	3.464	0.2377	14.58	8	<0,000001
hypothetical	hypothetical protein	TGME49_202950	Yes	1e-06	22.09	18.67	3.424	0.259	13.22	8	<0,000001
RNA	SRP72 RNA-binding domain-containing protein	TGME49_275802	Yes	<0,000001	25.91	22.54	3.368	0.1066	31.6	8	<0,000001
hypothetical	hypothetical protein	TGME49_311890	Yes	0.000113	20.55	17.22	3.336	0.4766	7	8	1.7e-05
RNA	DEAD (Asp-Glu-Ala-Asp) box polypeptide 17	TGME49_236650	Yes	<0,000001	23.59	20.27	3.318	0.1728	19.2	8	<0,000001
hypothetical	hypothetical protein	TGME49_209500	Yes	1.6e-05	22.61	19.37	3.234	0.3518	9.192	8	3e-06
Vesicle traffic	vacuolar protein sorting-associated protein 13, putative	TGME49_291180	Yes	1.2e-05	24.16	20.96	3.2	0.335	9.553	8	2e-06
cytoskeleton	actin-like protein ALP3b	TGME49_248890	Yes	<0,000001	23.41	20.26	3.156	0.182	17.34	8	<0,000001
DNA	ADA2-A transcriptional co-activator SAGA component	TGME49_217050	Yes	<0,000001	23.7	20.58	3.126	0.1395	22.4	8	<0,000001
protein	WD domain, G-beta repeat-containing protein	TGME49_268250	Yes	<0,000001	20.54	17.42	3.118	0.1857	16.79	8	<0,000001
protein	kelch repeat-containing protein	TGME49_321420	Yes	5e-06	22.65	19.54	3.112	0.2931	10.62	8	1e-06
Vesicle traffic	vacuolar protein sorting-associated protein 39	TGME49_315530	Yes	3.5e-05	21.42	18.31	3.11	0.3774	8.241	8	6e-06
miscellaneous	zinc finger protein, putative	TGME49_259650	Yes	7e-05	22.75	19.65	3.096	0.4134	7.49	8	1.1e-05
hypothetical	hypothetical protein	TGME49_287480	Yes	<0,000001	25.24	22.15	3.088	0.1117	27.64	8	<0,000001
protein chaperone	tetratricopeptide repeat-containing protein	TGME49_255340	Yes	<0,000001	21.18	18.12	3.052	0.1995	15.3	8	<0,000001
RNA	S1 RNA binding domain-containing protein	TGME49_211670	Yes	<0,000001	22.17	19.18	2.986	0.1885	15.84	8	<0,000001
Metabolism	phosphatidylinositol 3- and 4-kinase	TGME49_276170	Yes	3e-06	21.01	18.04	2.964	0.2527	11.73	8	<0,000001
miscellaneous	SANT domain-containing protein	TGME49_237520	Yes	<0,000001	23.05	20.11	2.944	0.1308	22.5	8	<0,000001
protein transport	conserved oligomeric Golgi complex subunit 2	TGME49_273580	Yes	<0,000001	21.3	18.42	2.878	0.1917	15.01	8	<0,000001
hypothetical	hypothetical protein	TGME49_305270	Yes	3e-06	22.05	19.18	2.876	0.2456	11.71	8	<0,000001
Vesicle traffic	Qb-SNARE VTI1, putative	TGME49_242080	Yes	<0,000001	23.98	21.11	2.864	0.1484	19.3	8	<0,000001
REDOX	flavodoxin domain-containing protein	TGME49_219630	Yes	4e-06	21.04	18.2	2.838	0.2595	10.94	8	1e-06
Ribosomal Proteins	protein SDA1, putative	TGME49_294430	Yes	<0,000001	23.61	20.78	2.822	0.1179	23.93	8	<0,000001
Invasion	apical cap protein AC1	TGME49_311480	Yes	<0,000001	22.65	19.83	2.822	0.1509	18.7	8	<0,000001
DNA	DEAD/DEAH box helicase family protein	TGME49_279330	Yes	<0,000001	24.57	21.76	2.81	0.2056	13.67	8	<0,000001
miscellaneous	HEAT repeat-containing protein	TGME49_229180	Yes	3.4e-05	21.9	19.09	2.808	0.3392	8.279	8	6e-06
Signal Transduction Proteins	signal recognition particle 14kd protein	TGME49_256050	Yes	<0,000001	22.05	19.25	2.806	0.1756	15.98	8	<0,000001
hypothetical	hypothetical protein	TGME49_230010	Yes	5e-06	22.13	19.34	2.792	0.2606	10.72	8	1e-06
Vesicle traffic	trafficking protein particle complex subunit TRS120, putative	TGME49_268330	Yes	<0,000001	20.68	17.9	2.784	0.2098	13.27	8	<0,000001
RNA	RNA recognition motif-containing protein	TGME49_291930	Yes	<0,000001	25.62	22.84	2.782	0.08485	32.79	8	<0,000001
hypothetical	hypothetical protein	TGME49_217480	Yes	2.3e-05	23.58	20.81	2.766	0.3157	8.761	8	4e-06
protein deubiquitination	UBA/TS-N domain-containing protein	TGME49_213870	Yes	<0,000001	23.76	21	2.76	0.1857	14.86	8	<0,000001
Transport	importin alpha, putative	TGME49_252290	Yes	<0,000001	23.03	20.27	2.758	0.1891	14.59	8	<0,000001
miscellaneous	dynamin-related protein DRPB	TGME49_321620	Yes	1.8e-05	19.2	16.52	2.678	0.2964	9.035	8	3e-06
hypothetical	hypothetical protein	TGME49_225000	Yes	3e-06	23.27	20.6	2.664	0.2302	11.57	8	<0,000001
Vesicle traffic	beta adaptin protein, putative	TGME49_240870	Yes	<0,000001	23.65	20.99	2.66	0.1349	19.72	8	<0,000001
miscellaneous	GAP40 protein	TGME49_249850	Yes	0.000645	22.14	19.49	2.646	0.4899	5.402	8	8.5e-05
hypothetical	hypothetical protein	TGME49_219440	Yes	2e-06	22.44	19.84	2.608	0.2196	11.87	8	<0,000001
protein	bromodomain-containing protein BDP2	TGME49_264640	Yes	<0,000001	21.62	19.02	2.598	0.1716	15.14	8	<0,000001
DNA-histone	SWI2/SNF2 Brahma-like putative	TGME49_278440	Yes	<0,000001	23.29	20.73	2.558	0.1225	20.88	8	<0,000001
DNA	replication factor C subunit 4, putative	TGME49_210960	Yes	0.00029	22.5	19.95	2.548	0.4178	6.098	8	4e-05
miscellaneous	Gas41, putative	TGME49_215730	Yes	<0,000001	22.18	19.68	2.502	0.1634	15.31	8	<0,000001
hypothetical	hypothetical protein	TGME49_307810	Yes	<0,000001	24.89	22.39	2.5	0.154	16.24	8	<0,000001
protein	U-snRNP-associated cyclophilin family protein	TGME49_285760	Yes	0.0003	19.9	17.42	2.48	0.4088	6.066	8	4.2e-05
miscellaneous	ND9 protein	TGME49_249730	Yes	0.000141	22.12	19.68	2.436	0.3593	6.78	8	2.1e-05
Transport	Sec7 domain-containing protein	TGME49_232190	Yes	<0,000001	24.66	22.24	2.424	0.07434	32.61	8	<0,000001
RNA	RNA polymerase II accessory factor CDC73	TGME49_306210	Yes	0.000375	20.16	17.74	2.418	0.412	5.869	8	5.1e-05
Transcription Factors and Regulators	AP2 domain transcription factor AP2X-1	TGME49_227900	Yes	8.1e-05	23.29	20.87	2.416	0.3296	7.33	8	1.3e-05
hypothetical	hypothetical protein	TGME49_268950	Yes	6.1e-05	21.91	19.5	2.414	0.3164	7.629	8	1e-05
Invasion	SAG-related sequence SRS44	TGME49_264660	Yes	<0,000001	24.32	21.92	2.402	0.1276	18.83	8	<0,000001
Invasion	WAVE complex interacting protein WIP	TGME49_247520	Yes	<0,000001	25.41	23.02	2.39	0.1768	13.52	8	<0,000001
hypothetical	hypothetical protein	TGME49_234230	Yes	<0,000001	25.07	22.69	2.38	0.08235	28.9	8	<0,000001
hypothetical	hypothetical protein	TGME49_254870	Yes	0.000173	22.35	19.97	2.376	0.361	6.582	8	2.5e-05
RNA	MIF4G domain-containing protein	TGME49_269180	Yes	<0,000001	22.8	20.42	2.374	0.1109	21.41	8	<0,000001
DNA	XPG N-terminal domain-containing protein	TGME49_212250	Yes	<0,000001	21.94	19.57	2.372	0.1359	17.46	8	<0,000001
hypothetical	hypothetical protein	TGME49_241850	Yes	1e-06	22.42	20.05	2.37	0.1831	12.95	8	<0,000001
DNA	DEAD/DEAH box helicase domain-containing protein	TGME49_205540	Yes	<0,000001	24.4	22.05	2.356	0.1145	20.58	8	<0,000001
hypothetical	hypothetical protein	TGME49_223610	Yes	0.00036	19.22	16.87	2.346	0.3973	5.904	8	5e-05
Metabolism	6-phosphofructokinase	TGME49_240890	Yes	<0,000001	23.09	20.74	2.346	0.1332	17.61	8	<0,000001
Transcription Factors and Regulators	AP2 domain transcription factor AP2XI-2	TGME49_310900	Yes	<0,000001	23.75	21.41	2.342	0.1619	14.47	8	<0,000001
hypothetical	hypothetical protein	TGME49_312260	Yes	3.7e-05	21.67	19.34	2.332	0.2853	8.174	8	7e-06
hypothetical	hypothetical protein	TGME49_264090	Yes	<0,000001	21.31	18.99	2.324	0.1596	14.56	8	<0,000001
Transport	adaptor complexes medium subunit family protein	TGME49_500306	Yes	4e-06	23.14	20.82	2.318	0.21	11.04	8	<0,000001
cytoskeleton	IMC sub-compartment protein ISP3	TGME49_316540	Yes	1e-06	23.32	21.01	2.312	0.176	13.14	8	<0,000001
RNA	SRP40, C-terminal domain-containing protein	TGME49_209860	Yes	3e-06	22.42	20.12	2.306	0.2048	11.26	8	<0,000001
Vesicle traffic	syntaxin-10	TGME49_300290	Yes	1e-06	23.97	21.66	2.306	0.1745	13.22	8	<0,000001
hypothetical	hypothetical protein	TGME49_233160	Yes	<0,000001	22.16	19.86	2.3	0.1637	14.05	8	<0,000001
Signal Transduction Proteins	signal recognition particle subunit SRP68, putative	TGME49_258070	Yes	<0,000001	25.56	23.26	2.294	0.1217	18.85	8	<0,000001
hypothetical	hypothetical protein	TGME49_297745	Yes	1e-06	21.63	19.35	2.282	0.1734	13.16	8	<0,000001
RNA	serine/arginine-rich splicing factor SR1	TGME49_319530	Yes	0.001772	20.78	18.5	2.282	0.4969	4.593	8	0.000223
hypothetical	hypothetical protein	TGME49_259840	Yes	5.7e-05	20.37	18.09	2.274	0.2949	7.712	8	9e-06
Metabolism	2-oxoglutarate dehydrogenase e1 component, mitochondrial precursor, putative	TGME49_244200	Yes	7e-06	22.8	20.53	2.266	0.2203	10.29	8	1e-06
Transcription Factors and Regulators	AP2 domain transcription factor AP2XII-1	TGME49_218960	Yes	0.00024	24.66	22.41	2.25	0.3589	6.27	8	3.4e-05
Vesicle traffic	coatomer protein complex, subunit alpha, putative	TGME49_240650	Yes	<0,000001	24.94	22.69	2.25	0.07689	29.26	8	<0,000001
hypothetical	hypothetical protein	TGME49_268580	Yes	<0,000001	20.93	18.7	2.232	0.1118	19.97	8	<0,000001
Ribosomal Proteins	60S ribosome subunit biogenesis protein NIP7, putative	TGME49_271280	Yes	<0,000001	23.5	21.28	2.228	0.1158	19.24	8	<0,000001
miscellaneous	KH domain-containing protein	TGME49_209210	Yes	3e-06	22.25	20.04	2.206	0.1942	11.36	8	<0,000001
Translation	translation initiation factor IF-2, putative	TGME49_214270	Yes	<0,000001	23.72	21.55	2.178	0.08719	24.98	8	<0,000001
Invasion	SAG-related sequence SRS25	TGME49_213280	Yes	1e-06	25.95	23.77	2.174	0.165	13.18	8	<0,000001
Invasion	rhoptry protein ROP42	TGME49_209985	Yes	<0,000001	23.77	21.6	2.172	0.09995	21.73	8	<0,000001
hypothetical	hypothetical protein	TGME49_261960	Yes	<0,000001	19.3	17.13	2.168	0.1572	13.79	8	<0,000001
hypothetical	hypothetical protein	TGME49_301130	Yes	1.8e-05	22.45	20.29	2.166	0.2398	9.034	8	3e-06
hypothetical	hypothetical protein	TGME49_235420	Yes	<0,000001	24.79	22.63	2.16	0.09259	23.33	8	<0,000001
miscellaneous	PUB domain-containing protein	TGME49_209100	Yes	0.002146	22.71	20.55	2.158	0.4852	4.448	8	0.000268
RNA	rRNA pseudouridine synthase	TGME49_214210	Yes	<0,000001	26.12	23.98	2.148	0.1206	17.81	8	<0,000001
miscellaneous	dynamin-related protein DRPA	TGME49_267800	Yes	<0,000001	24.32	22.18	2.14	0.1218	17.57	8	<0,000001
hypothetical	hypothetical protein	TGME49_264830	Yes	9.6e-05	20.63	18.49	2.138	0.2987	7.158	8	1.5e-05
DNA-histone	SWI2/SNF2 Brahma-like putative	TGME49_320300	Yes	2e-06	24.39	22.25	2.138	0.1718	12.44	8	<0,000001
hypothetical	hypothetical protein	TGME49_266400	Yes	<0,000001	24.01	21.88	2.132	0.1279	16.67	8	<0,000001
RNA	U4/U6 small nuclear ribonucleoprotein PRP31, putative	TGME49_244100	Yes	<0,000001	22.62	20.49	2.126	0.07284	29.19	8	<0,000001
DNA	ARID/BRIGHT DNA binding domain-containing protein	TGME49_246170	Yes	<0,000001	24.35	22.22	2.126	0.106	20.05	8	<0,000001
cytoskeleton	clathrin light chain, putative	TGME49_213030	Yes	4.1e-05	22.39	20.27	2.122	0.2626	8.079	8	7e-06
DNA-histone	histone deacetylase HDAC3	TGME49_227290	Yes	<0,000001	23.15	21.04	2.11	0.1145	18.43	8	<0,000001
Metabolism	phosphatidylinositol 3- and 4-kinase	TGME49_296010	Yes	2e-06	22.2	20.09	2.11	0.168	12.56	8	<0,000001
Metabolism	DDRGK domain-containing protein	TGME49_250330	Yes	5e-06	21.94	19.83	2.108	0.1987	10.61	8	1e-06
Metabolism	phosphate transporter PT2	TGME49_235150	Yes	<0,000001	24.6	22.49	2.106	0.04998	42.14	8	<0,000001
miscellaneous	patched family protein	TGME49_290870	Yes	9e-06	20.33	18.22	2.104	0.2119	9.929	8	2e-06
RNA	nuclear factor NF4	TGME49_205580	Yes	<0,000001	24.53	22.43	2.1	0.1231	17.05	8	<0,000001
REDOX	peroxisome assembly protein 22, putative	TGME49_266810	Yes	3e-06	20.81	18.72	2.092	0.1791	11.68	8	<0,000001
miscellaneous	CPSF A subunit region protein	TGME49_224280	Yes	2.5e-05	22.53	20.44	2.086	0.2419	8.623	8	5e-06
miscellaneous	symplekin, putative	TGME49_247330	Yes	1.2e-05	22.76	20.67	2.084	0.2178	9.567	8	2e-06
RNA	RNA-directed RNA polymerase	TGME49_318620	Yes	0.000139	19.98	17.9	2.084	0.3068	6.792	8	2.1e-05
RNA	SART-1 family protein	TGME49_318140	Yes	0.000186	22.61	20.52	2.082	0.3197	6.512	8	2.7e-05
transcription	transcription initiation factor TFIID subunit TAF5	TGME49_318260	Yes	<0,000001	24.06	21.99	2.076	0.1351	15.37	8	<0,000001
DNA	SWIRM domain-containing protein	TGME49_286920	Yes	<0,000001	25.12	23.05	2.068	0.1478	13.99	8	<0,000001
cytoskeleton	actin-related protein ARP4A	TGME49_253040	Yes	<0,000001	23.49	21.43	2.062	0.07599	27.14	8	<0,000001
Metabolism	3'5'-cyclic nucleotide phosphodiesterase PDE2	TGME49_293000	Yes	5e-05	23.06	21	2.06	0.2625	7.848	8	8e-06
hypothetical	hypothetical protein	TGME49_227610	Yes	0.000126	22.63	20.57	2.054	0.2983	6.885	8	1.9e-05
Metabolism	aspartyl protease ASP1	TGME49_201840	Yes	1.9e-05	21.95	19.9	2.05	0.2286	8.969	8	4e-06
Metabolism	pyruvate dehydrogenase complex subunit PDH-E2	TGME49_206610	Yes	<0,000001	22.78	20.74	2.038	0.09859	20.67	8	<0,000001
Metabolism	enoyl-acyl carrier reductase ENR	TGME49_251930	Yes	5.5e-05	18.42	16.39	2.034	0.2628	7.74	8	9e-06
RNA	RNA recognition motif-containing protein	TGME49_305850	Yes	<0,000001	24.85	22.81	2.032	0.06567	30.94	8	<0,000001
miscellaneous	DUF4149 domain-containing protein	TGME49_209720	Yes	2.5e-05	21.84	19.81	2.026	0.2341	8.656	8	4e-06
Invasion	dense granule protein GRA23	TGME49_297880	Yes	<0,000001	27.74	25.72	2.024	0.1003	20.17	8	<0,000001
protein	armadillo repeat-containing protein	TGME49_219738	Yes	5.4e-05	19.96	17.94	2.018	0.2597	7.771	8	9e-06
Metabolism	D-3-phosphoglycerate dehydrogenase	TGME49_239820	Yes	1e-05	20.96	18.95	2.016	0.2057	9.799	8	2e-06
DNA	DnaJ domain-containing protein	TGME49_246340	Yes	1.4e-05	23.43	21.42	2.01	0.2159	9.309	8	3e-06
Vesicle traffic	SNARE domain-containing protein	TGME49_247930	Yes	1.2e-05	23.61	21.6	2.008	0.2104	9.543	8	2e-06
Ribosomal Proteins	Prp31-15.5k-U4 Snrna Complex family protein	TGME49_236580	Yes	0.000878	23.84	21.83	2.006	0.3898	5.146	8	0.000113
hypothetical	hypothetical protein	TGME49_279420	Yes	1.1e-05	24.53	22.54	1.988	0.2046	9.714	8	2e-06
miscellaneous	KH domain-containing protein	TGME49_241170	Yes	3e-06	25.99	24	1.984	0.1696	11.7	8	<0,000001
RNA	DEAD (Asp-Glu-Ala-Asp) box polypeptide DDX3X	TGME49_226250	Yes	6e-06	22.18	20.2	1.98	0.191	10.37	8	1e-06
DNA	cold-shock DNA-binding domain-containing protein	TGME49_320600	Yes	<0,000001	22.93	20.95	1.98	0.1302	15.2	8	<0,000001
protein folding	t-complex protein beta subunit	TGME49_243710	Yes	<0,000001	27.32	25.34	1.976	0.04707	41.98	8	<0,000001
DNA	Myb family DNA-binding domain-containing protein	TGME49_203950	Yes	3e-06	21.81	19.84	1.968	0.1737	11.33	8	<0,000001
hypothetical	hypothetical protein	TGME49_219710	Yes	1e-06	24.74	22.78	1.96	0.1547	12.67	8	<0,000001
protein chaperone	tetratricopeptide repeat-containing protein	TGME49_223710	Yes	4e-06	21.21	19.26	1.95	0.1767	11.03	8	<0,000001
protein phosphorylation	cell-cycle-associated protein kinase SRPK, putative	TGME49_253440	Yes	<0,000001	22.46	20.51	1.948	0.1007	19.34	8	<0,000001
DNA	ATPase, AAA family protein	TGME49_235170	Yes	8e-06	22.97	21.03	1.938	0.1928	10.05	8	2e-06
protein phosphorylation	CDK5 regulatory subunit-associated protein 3, putative	TGME49_310630	Yes	<0,000001	23.86	21.92	1.938	0.09189	21.09	8	<0,000001
cytoskeleton	actin-related protein ARP1	TGME49_248630	Yes	1e-06	23.33	21.4	1.934	0.152	12.72	8	<0,000001
protein folding	T-complex protein 1, epsilon subunit (TCP-1-epsilon), putative	TGME49_202370	Yes	<0,000001	26.47	24.54	1.932	0.04722	40.91	8	<0,000001
Transport	formate/nitrite transporter FNT1	TGME49_209800	Yes	<0,000001	26.91	24.98	1.932	0.1366	14.15	8	<0,000001
protein	kelch repeat-containing protein	TGME49_229000	Yes	1e-06	23.33	21.4	1.932	0.1481	13.05	8	<0,000001
RNA	hydrolase, NUDIX family protein	TGME49_227450	Yes	2.7e-05	21.16	19.24	1.924	0.2256	8.53	8	5e-06
protein	WD domain, G-beta repeat-containing protein	TGME49_293700	Yes	0.0002	21.64	19.72	1.922	0.2984	6.441	8	2.9e-05
miscellaneous	leucine rich repeat-containing protein	TGME49_313370	Yes	0.000455	24.47	22.55	1.918	0.3366	5.698	8	6.1e-05
miscellaneous	GCN1, putative	TGME49_231480	Yes	1e-06	25.18	23.3	1.88	0.1457	12.91	8	<0,000001
Signal Transduction Proteins	signal recognition particle SRP54 protein	TGME49_313100	Yes	<0,000001	22.64	20.76	1.88	0.1239	15.17	8	<0,000001
metal ion binding	zinc finger (CCCH type) motif-containing protein	TGME49_306400	Yes	<0,000001	24.04	22.16	1.878	0.06253	30.03	8	<0,000001
DNA-histone	transducin beta-like protein TBL1	TGME49_309140	Yes	0.11323	23.1	21.22	1.876	1.055	1.778	8	0.012136
Metabolism	glutamine-dependent NAD(+) synthetase protein, putative	TGME49_269800	Yes	5.7e-05	24.41	22.54	1.872	0.2428	7.709	8	9e-06
RNA	AAA family protein	TGME49_211690	Yes	5.5e-05	21.26	19.39	1.87	0.2411	7.755	8	9e-06
Invasion	SAG-related sequence SRS53F	TGME49_315410	Yes	<0,000001	25.05	23.18	1.87	0.07982	23.43	8	<0,000001
RNA	RNA recognition motif-containing protein	TGME49_209850	Yes	9.9e-05	21.71	19.85	1.86	0.2609	7.13	8	1.5e-05
Metabolism	ATP synthase beta subunit ATP-B	TGME49_261950	Yes	3.6e-05	22.09	20.23	1.858	0.2259	8.225	8	6e-06
Metabolism	glycyl-tRNA synthetase	TGME49_256990	Yes	2e-06	21.93	20.07	1.854	0.1529	12.12	8	<0,000001
hypothetical	hypothetical protein	TGME49_288350	Yes	0.000211	22.23	20.39	1.844	0.2885	6.391	8	3e-05
miscellaneous	GRAM domain-containing protein	TGME49_311920	Yes	1e-05	22.44	20.6	1.844	0.1891	9.75	8	2e-06
protein	WD domain, G-beta repeat-containing protein	TGME49_248290	Yes	<0,000001	24.79	22.95	1.834	0.05568	32.94	8	<0,000001
RNA	methionyl-tRNA synthetase	TGME49_289300	Yes	2e-06	20.37	18.54	1.83	0.1511	12.11	8	<0,000001
Invasion	dense granule protein GRA17	TGME49_222170	Yes	<0,000001	26.45	24.62	1.826	0.07555	24.17	8	<0,000001
transport anion	inorganic anion transporter, sulfate permease (SulP) family protein	TGME49_233710	Yes	1.4e-05	21	19.18	1.822	0.1956	9.314	8	3e-06
hypothetical	hypothetical protein	TGME49_203760	Yes	0.000131	22.03	20.21	1.82	0.2656	6.853	8	2e-05
RNA	FUSE-binding protein 2 / KH-type splicing regulatory protein	TGME49_216670	Yes	<0,000001	29.04	27.22	1.812	0.0671	27.01	8	<0,000001
Translation	eukaryotic initiation factor 2B epsilon subunit, putative	TGME49_274190	Yes	<0,000001	23.82	22.01	1.808	0.08766	20.63	8	<0,000001
metal ion binding	zinc finger (CCCH type) motif-containing protein	TGME49_308870	Yes	0.029125	19.01	17.21	1.802	0.6793	2.653	8	0.003273
miscellaneous	histidine acid phosphatase superfamily protein	TGME49_308950	Yes	<0,000001	20.1	18.31	1.792	0.1068	16.78	8	<0,000001
hypothetical	hypothetical protein	TGME49_263450	Yes	0.00065	22.36	20.57	1.79	0.3318	5.394	8	8.6e-05
hypothetical	hypothetical protein	TGME49_235990	Yes	6e-06	23.01	21.23	1.788	0.1723	10.38	8	1e-06
hypothetical	hypothetical protein	TGME49_248120	Yes	2e-06	24.89	23.11	1.788	0.1481	12.08	8	<0,000001
Proteolysis	prolyl endopeptidase	TGME49_286120	Yes	<0,000001	21.88	20.1	1.784	0.09553	18.67	8	<0,000001
Invasion	rhoptry protein ROP13	TGME49_312270	Yes	4e-06	25.36	23.57	1.784	0.1602	11.14	8	<0,000001
DNA-histone	histone lysine acetyltransferase GCN5-B	TGME49_243440	Yes	<0,000001	24.32	22.54	1.782	0.09839	18.11	8	<0,000001
protein phosphorylation	RIO1 family protein	TGME49_210830	Yes	0.029857	19.41	17.64	1.778	0.6743	2.637	8	0.003346
Vesicle traffic	Ras-related protein Rab2BV, putative	TGME49_243450	Yes	1e-06	22.44	20.66	1.774	0.134	13.24	8	<0,000001
transcription	transcription elongation factor SPT6	TGME49_308890	Yes	3.8e-05	21.96	20.18	1.774	0.2177	8.15	8	7e-06
RNA	leucyl-tRNA synthetase	TGME49_292080	Yes	9.9e-05	22.78	21.02	1.76	0.2468	7.132	8	1.5e-05
protein phosphorylation	CMGC kinase, CK2 family	TGME49_263070	Yes	<0,000001	24.13	22.37	1.756	0.102	17.22	8	<0,000001
protein	ATPase MORC	TGME49_305340	Yes	<0,000001	26.82	25.07	1.754	0.06202	28.28	8	<0,000001
protein folding	T-complex protein 1 subunit alpha, putative	TGME49_229990	Yes	1.9e-05	28.81	27.06	1.752	0.1948	8.993	8	3e-06
protein	bromodomain-containing protein BDP1	TGME49_263580	Yes	0.00067	22.89	21.16	1.732	0.3226	5.369	8	8.8e-05
transcription	transcription initiation factor TFIID complex subunit TAF8	TGME49_313810	Yes	0.000113	22.92	21.19	1.728	0.2469	7	8	1.7e-05
Metabolism	ATPase synthase subunit alpha, putative	TGME49_204400	Yes	1e-06	20.99	19.27	1.726	0.1368	12.62	8	<0,000001
Metabolism	acetyl-CoA synthetase ACS	TGME49_266640	Yes	<0,000001	27.28	25.56	1.726	0.09022	19.13	8	<0,000001
RNA	RNA recognition motif-containing protein	TGME49_206670	Yes	0.000866	20.82	19.1	1.722	0.3339	5.158	8	0.000112
miscellaneous	phosducin, putative	TGME49_246100	Yes	0.008469	21.8	20.08	1.72	0.496	3.468	8	0.000995
transport proton	vacuolar ATP synthase subunit 54kD, putative	TGME49_208590	Yes	1.2e-05	22.26	20.55	1.716	0.1803	9.517	8	2e-06
miscellaneous	sialic acid binding protein SABP1	TGME49_225940	Yes	<0,000001	22.43	20.71	1.716	0.0756	22.7	8	<0,000001
protein ubiquitination	small ubiquitin family modifier, putative	TGME49_266460	Yes	<0,000001	23.5	21.79	1.712	0.1049	16.32	8	<0,000001
protein folding	T-complex protein 1 delta subunit	TGME49_272910	Yes	<0,000001	27.42	25.71	1.712	0.06538	26.19	8	<0,000001
Invasion	SAG-related sequence SRS19C	TGME49_301160	Yes	1.1e-05	25.32	23.61	1.71	0.178	9.607	8	2e-06
Vesicle traffic	ras-related protein RAB5B	TGME49_207460	Yes	6e-06	20.62	18.92	1.704	0.1634	10.43	8	1e-06
Invasion	rhoptry neck protein RON11	TGME49_230350	Yes	0.019763	25.27	23.58	1.688	0.5812	2.904	8	0.002263
protein chaperone	HSP20-like chaperone	TGME49_321520	Yes	5e-06	22.9	21.21	1.688	0.1571	10.75	8	1e-06
Invasion	rhoptry protein ROP17	TGME49_258580	Yes	<0,000001	26.85	25.17	1.682	0.07204	23.35	8	<0,000001
Metabolism	PLU-1 family protein	TGME49_253750	Yes	1e-06	26.41	24.73	1.678	0.1286	13.04	8	<0,000001
Protein	proteasome subunit beta type-1, putative	TGME49_290005	Yes	<0,000001	25.25	23.58	1.676	0.0929	18.04	8	<0,000001
Invasion	SAG-related sequence SRS67	TGME49_226860	Yes	0.00015	24.37	22.7	1.672	0.249	6.715	8	2.2e-05
cytoskeleton	inner membrane complex protein IMC39	TGME49_255420	Yes	2e-06	24.39	22.71	1.672	0.1385	12.07	8	<0,000001
DNA	DEAD/DEAH box helicase domain-containing protein	TGME49_259220	Yes	<0,000001	22.16	20.49	1.67	0.1086	15.37	8	<0,000001
Metabolism	pyridine nucleotide-disulfide oxidoreductase domain-containing protein	TGME49_207620	Yes	<0,000001	22.98	21.31	1.668	0.1082	15.41	8	<0,000001
protein ubiquitination	ubiquitin carboxyl-terminal hydrolase family 2 protein	TGME49_289330	Yes	<0,000001	25.22	23.56	1.666	0.08877	18.77	8	<0,000001
Invasion	rhoptry kinase family protein ROP11 (incomplete catalytic triad)	TGME49_227810	Yes	<0,000001	25.95	24.3	1.654	0.09037	18.3	8	<0,000001
DNA	DNA-directed RNA polymerase III RPC2	TGME49_272740	Yes	0.000117	22.32	20.67	1.654	0.2375	6.965	8	1.8e-05
cytoskeleton	myosin-light-chain kinase	TGME49_242118	Yes	1.7e-05	22.11	20.46	1.652	0.1808	9.136	8	3e-06
Invasion	rhoptry protein ROP8	TGME49_215775	Yes	2e-06	26.31	24.66	1.65	0.1331	12.4	8	<0,000001
REDOX	catalase	TGME49_232250	Yes	<0,000001	25.64	24	1.64	0.04525	36.24	8	<0,000001
RNA	U4/U6 small nuclear ribonucleoprotein PRP4, putative	TGME49_243540	Yes	<0,000001	23.82	22.18	1.64	0.08822	18.59	8	<0,000001
Invasion	rhoptry protein ROP18	TGME49_205250	Yes	<0,000001	26.06	24.42	1.638	0.07416	22.09	8	<0,000001
Transcription Factors and Regulators	AP2 domain transcription factor AP2IX-7	TGME49_290630	Yes	0.000182	22.29	20.65	1.638	0.2507	6.534	8	2.6e-05
Invasion	rhoptry metalloprotease toxolysin TLN1	TGME49_269885	Yes	<0,000001	26.86	25.22	1.636	0.09622	17	8	<0,000001
Translation	eukaryotic initiation factor-6, putative	TGME49_318700	Yes	<0,000001	24.04	22.41	1.636	0.1133	14.44	8	<0,000001
RNA	histidyl-tRNA synthetase (HisRS), putative	TGME49_280600	Yes	<0,000001	22.22	20.59	1.634	0.08659	18.87	8	<0,000001
miscellaneous	NLE (NUC135) domain-containing protein	TGME49_309950	Yes	1.5e-05	23.4	21.77	1.634	0.177	9.233	8	3e-06
Protein	26S proteasome regulatory subunit	TGME49_228210	Yes	<0,000001	25.43	23.8	1.628	0.05064	32.15	8	<0,000001
Transport	exportin 1, putative	TGME49_249530	Yes	0.000105	21.25	19.63	1.628	0.2303	7.069	8	1.6e-05
protein	armadillo repeat-containing protein	TGME49_242570	Yes	2e-06	21.5	19.87	1.626	0.1341	12.12	8	<0,000001
protein transport	KDEL endoplasmic reticulum proteinretention receptor 2 (KDELR2), putative	TGME49_294040	Yes	2e-06	24.12	22.49	1.626	0.1338	12.15	8	<0,000001
protein ubiquitination	cullin family protein	TGME49_316660	Yes	1.5e-05	20.33	18.7	1.626	0.1759	9.246	8	3e-06
Ribosomal Proteins	60S ribosomal protein L7a, putative	TGME49_313560	Yes	<0,000001	25.08	23.45	1.624	0.06364	25.52	8	<0,000001
RNA	alba 1	TGME49_221380	Yes	<0,000001	26.77	25.15	1.622	0.0445	36.45	8	<0,000001
miscellaneous	PUB domain-containing protein	TGME49_271380	Yes	<0,000001	22.29	20.67	1.622	0.09445	17.17	8	<0,000001
protein	WD domain, G-beta repeat-containing protein	TGME49_213060	Yes	<0,000001	20.94	19.33	1.61	0.09974	16.14	8	<0,000001
miscellaneous	FFD and TFG box motifs protein	TGME49_269650	Yes	3.8e-05	23.45	21.84	1.606	0.1969	8.158	8	7e-06
Vesicle traffic	coatomer gamma 2-subunit protein, putative	TGME49_273370	Yes	<0,000001	26.74	25.14	1.606	0.1126	14.26	8	<0,000001
Metabolism	AMP-binding enzyme domain-containing protein	TGME49_310080	Yes	<0,000001	26.9	25.29	1.606	0.07815	20.55	8	<0,000001
Metabolism	PEP-carboxykinase I	TGME49_289650	Yes	<0,000001	24.27	22.67	1.604	0.1021	15.71	8	<0,000001
miscellaneous	MORN repeat-containing protein	TGME49_207830	Yes	3e-06	23.46	21.86	1.602	0.1398	11.46	8	<0,000001
protein	peptidyl-prolyl cis-trans isomerase, cyclophilin-type domain-containing protein	TGME49_227850	Yes	0.000465	19.01	17.41	1.602	0.2821	5.679	8	6.3e-05
miscellaneous	serpin (serine proteinase inhibitor) superfamily protein	TGME49_246130	Yes	0.000185	22.38	20.78	1.6	0.2455	6.516	8	2.7e-05
hypothetical	hypothetical protein	TGME49_264600	Yes	4.5e-05	21.16	19.56	1.594	0.2001	7.966	8	8e-06
cytoskeleton	dynein heavy chain	TGME49_294550	Yes	0.000667	20.99	19.39	1.594	0.2966	5.374	8	8.8e-05
Metabolism	ATP-binding cassette transporter ABC.B1	TGME49_260310	Yes	<0,000001	25.88	24.29	1.586	0.0603	26.3	8	<0,000001
Vesicle traffic	vacuolar protein sorting-associated protein 45	TGME49_271060	Yes	1.1e-05	24.78	23.2	1.576	0.1629	9.673	8	2e-06
vesicle traffic	rab GDI alpha, putative	TGME49_202380	Yes	3.6e-05	24.11	22.54	1.572	0.1916	8.205	8	6e-06
protein	peptidyl-prolyl cis-trans isomerase, FKBP-type domain-containing protein	TGME49_285850	Yes	0.000175	21.43	19.85	1.572	0.2392	6.571	8	2.6e-05
miscellaneous	NOL1/NOP2/sun family protein	TGME49_288530	Yes	<0,000001	26.1	24.53	1.572	0.0462	34.03	8	<0,000001
miscellaneous	leucine rich repeat-containing protein	TGME49_294930	Yes	<0,000001	24.44	22.87	1.566	0.04578	34.21	8	<0,000001
hypothetical	hypothetical protein	TGME49_311220	Yes	<0,000001	23.32	21.76	1.562	0.06086	25.67	8	<0,000001
Invasion	gliding-associated protein GAP50	TGME49_219320	Yes	<0,000001	25.98	24.43	1.556	0.06834	22.77	8	<0,000001
proteolysis	aminopeptidase N2	TGME49_224350	Yes	6.1e-05	22.21	20.65	1.556	0.2039	7.632	8	1e-05
Invasion	SAG-related sequence SRS19F	TGME49_301180	Yes	<0,000001	25.42	23.86	1.556	0.0777	20.02	8	<0,000001
protein	WD domain, G-beta repeat-containing protein	TGME49_257560	Yes	0.020682	19.7	18.15	1.554	0.5406	2.875	8	0.002362
DNA	tat-binding family protein, putative	TGME49_261010	Yes	<0,000001	25.47	23.91	1.554	0.08994	17.28	8	<0,000001
RNA	U6 snRNA-associated Sm family protein LSm8, putative	TGME49_272630	Yes	1.1e-05	21.21	19.65	1.554	0.1618	9.604	8	2e-06
Metabolism	M18 aspartyl aminopeptidase	TGME49_297970	Yes	<0,000001	23.7	22.15	1.554	0.1158	13.42	8	<0,000001
miscellaneous	COPI protein, putative	TGME49_235020	Yes	6.3e-05	25.23	23.68	1.552	0.2044	7.594	8	1e-05
RNA	valyl-tRNA synthetase	TGME49_253290	Yes	3e-06	22.39	20.83	1.552	0.135	11.5	8	<0,000001
hypothetical	hypothetical protein	TGME49_254500	Yes	6e-06	22.9	21.35	1.552	0.1484	10.46	8	1e-06
Transport Proteins	apicomplexan amino acid transporter ApiAT3-1	TGME49_318150	Yes	1e-06	23	21.45	1.552	0.1218	12.74	8	<0,000001
Vesicle traffic	syntaxin 5, putative	TGME49_226600	Yes	3e-06	23.66	22.11	1.55	0.1335	11.61	8	<0,000001
Invasion	rhoptry protein ROP4	TGME49_295125	Yes	3.1e-05	26.12	24.57	1.548	0.1849	8.371	8	6e-06
Translation	SAC1 phosphoinositide phosphatase, putative	TGME49_316230	Yes	<0,000001	22.41	20.86	1.548	0.104	14.89	8	<0,000001
DNA	DNA topoisomerase I, putative	TGME49_234360	Yes	0.002207	22.12	20.58	1.546	0.3493	4.427	8	0.000276
Proteolysis	serine protease DegP	TGME49_262920	Yes	<0,000001	25.16	23.62	1.542	0.08052	19.15	8	<0,000001
protein folding	CCT chaperonin gamma subunit	TGME49_205440	Yes	<0,000001	27.84	26.3	1.54	0.03418	45.06	8	<0,000001
Metabolism	glutaminyl-tRNA synthetase (GlnRS)	TGME49_217460	Yes	0.000101	23.84	22.3	1.54	0.2165	7.113	8	1.6e-05
Metabolism	cytosolic tRNA-Ala synthetase	TGME49_219540	Yes	6e-06	25.15	23.61	1.538	0.1461	10.53	8	1e-06
DNA	DNA mismatch repair protein MSH6-1, putative	TGME49_290640	Yes	0.003842	19.88	18.35	1.538	0.3826	4.02	8	0.000468
cytoskeleton	clathrin heavy chain	TGME49_290950	Yes	<0,000001	26.5	24.96	1.538	0.07344	20.94	8	<0,000001
RNA	BRCA1 C Terminus (BRCT) domain-containing protein	TGME49_239790	Yes	4e-06	24.57	23.03	1.536	0.1385	11.09	8	<0,000001
Metabolism	glycosyltransferase family protein	TGME49_266320	Yes	2e-06	22.22	20.69	1.534	0.1268	12.1	8	<0,000001
miscellaneous	GDA1/CD39 (nucleoside phosphatase) family protein	TGME49_277720	Yes	<0,000001	23.07	21.54	1.532	0.07677	19.96	8	<0,000001		https://www.biorxiv.org/content/10.1101/2024.04.08.588575v1.full
hypothetical	hypothetical protein	TGME49_312150	Yes	<0,000001	24.78	23.25	1.532	0.0922	16.62	8	<0,000001
Signal Transduction Proteins	serine/threonine protein phosphatase 2B catalytic subunit A	TGME49_311310	Yes	<0,000001	21.76	20.23	1.53	0.1014	15.08	8	<0,000001
signalling-calcium ion binding	EF hand domain-containing protein	TGME49_216620	Yes	7.7e-05	21.3	19.77	1.528	0.207	7.383	8	1.2e-05
Vesicle traffic	ras-related protein RAB5C	TGME49_219720	Yes	<0,000001	23.28	21.75	1.528	0.1058	14.44	8	<0,000001
hypothetical	hypothetical protein	TGME49_316360	Yes	<0,000001	20.8	19.27	1.528	0.1037	14.74	8	<0,000001
Protein	proteasome regulatory subunit	TGME49_269840	Yes	<0,000001	24.76	23.23	1.524	0.08735	17.45	8	<0,000001
Signal Transduction Proteins	serine/threonine-protein phosphatase PP2A subunit A	TGME49_315670	Yes	<0,000001	21.59	20.07	1.524	0.105	14.51	8	<0,000001
DNA	helicase associated domain (ha2) protein	TGME49_295070	Yes	<0,000001	22.77	21.25	1.522	0.1068	14.25	8	<0,000001
Protein	proteasome subunit beta type-3, putative	TGME49_314090	Yes	1.4e-05	25.36	23.84	1.522	0.163	9.335	8	3e-06
hypothetical	hypothetical protein	TGME49_237180	Yes	1e-06	24.64	23.12	1.518	0.1187	12.79	8	<0,000001
Invasion	dense granule protein GRA55	TGME49_309760	Yes	2.1e-05	23.23	21.72	1.518	0.1713	8.862	8	4e-06
Invasion	dense granule protein GRA50	TGME49_203600	Yes	<0,000001	24.23	22.71	1.516	0.08733	17.36	8	<0,000001
DNA	RuvB family 1 protein	TGME49_219590	Yes	2e-06	23.83	22.31	1.516	0.128	11.85	8	<0,000001
Transport	transporter, major facilitator family protein	TGME49_253700	Yes	5e-06	23.68	22.17	1.512	0.139	10.87	8	1e-06
hypothetical	hypothetical protein	TGME49_262880	Yes	<0,000001	23.67	22.16	1.512	0.0634	23.85	8	<0,000001
protein chaperone	tetratricopeptide repeat-containing protein	TGME49_247000	Yes	<0,000001	23.11	21.6	1.51	0.09237	16.35	8	<0,000001
Protein	proteasome subunit alpha type-7, putative	TGME49_258150	Yes	5e-06	26.63	25.12	1.51	0.1406	10.74	8	1e-06
RNA	splicing factor 3B subunit 1, putative	TGME49_205010	Yes	<0,000001	24.36	22.86	1.506	0.1004	15	8	<0,000001
miscellaneous	COPI associated protein, putative	TGME49_260500	Yes	9e-06	24.29	22.79	1.504	0.1523	9.875	8	2e-06
hypothetical	hypothetical protein	TGME49_218070	Yes	<0,000001	24.85	23.35	1.502	0.08379	17.93	8	<0,000001
DNA	DEAD/DEAH box helicase domain-containing protein	TGME49_244000	Yes	<0,000001	25.07	23.57	1.5	0.1042	14.4	8	<0,000001
Metabolism	cytochrome p450	TGME49_315770	Yes	<0,000001	25.54	24.04	1.496	0.06765	22.12	8	<0,000001
Transport	V-type ATPase, D subunit protein	TGME49_281920	Yes	<0,000001	21.51	20.02	1.49	0.1063	14.01	8	<0,000001
protein phosphorylation	protein phosphatase 4, catalytic subunit	TGME49_286210	Yes	9.6e-05	22.07	20.58	1.488	0.2077	7.165	8	1.5e-05
Vesicle traffic	Yip1 domain-containing protein	TGME49_293300	Yes	1.8e-05	23.54	22.05	1.486	0.1648	9.017	8	3e-06
protein ubiquitination	ubiquitin interaction motif family protein	TGME49_223960	Yes	<0,000001	26.22	24.74	1.48	0.05198	28.47	8	<0,000001
Protein	26S proteasome regulatory subunit 7, putative	TGME49_277500	Yes	<0,000001	26.02	24.55	1.472	0.05014	29.36	8	<0,000001
Transcription Factors and Regulators	AP-1 complex subunit gamma, putative	TGME49_313670	Yes	0.000277	23.8	22.33	1.472	0.2397	6.141	8	3.9e-05
cytoskeleton	IMC sub-compartment protein ISP2	TGME49_237820	Yes	<0,000001	23.67	22.2	1.468	0.1033	14.2	8	<0,000001
Metabolism	phosphatidylinositol-4-phosphate 5-Kinase	TGME49_245730	Yes	2e-06	22.31	20.84	1.468	0.1193	12.3	8	<0,000001
DNA	DEAD/DEAH box helicase domain-containing protein	TGME49_221660	Yes	0.021908	21.3	19.83	1.466	0.5167	2.837	8	0.002495
DNA	hemimethylated DNA binding domain-containing protein	TGME49_210778	Yes	3.9e-05	20.78	19.32	1.462	0.1801	8.117	8	7e-06
Translation	PCI domain-containing protein	TGME49_207770	Yes	<0,000001	25.92	24.46	1.456	0.104	14.01	8	<0,000001
protein phosphorilation	VPS15-like kinase	TGME49_310190	Yes	0.018198	18.99	17.54	1.454	0.4915	2.958	8	0.00209
REDOX	peroxiredoxin PRX1	TGME49_217890	Yes	<0,000001	24.49	23.04	1.448	0.07255	19.96	8	<0,000001
DNA	DEAD/DEAH box helicase domain-containing protein	TGME49_208540	Yes	<0,000001	24.2	22.75	1.446	0.09228	15.67	8	<0,000001
protein	SPRY domain-containing protein	TGME49_293060	Yes	0.030378	23.96	22.51	1.446	0.5507	2.626	8	0.003397
RNA	pre-mRNA processing factor PRP3	TGME49_219790	Yes	4e-06	22.61	21.16	1.444	0.1314	10.99	8	<0,000001
hypothetical	hypothetical protein	TGME49_312618	Yes	<0,000001	24.72	23.28	1.444	0.1018	14.19	8	<0,000001
Vesicle traffic	syntaxin-12	TGME49_204060	Yes	<0,000001	24.28	22.83	1.442	0.06799	21.21	8	<0,000001
RNA	U5 snRNP-associated subunit, putative	TGME49_205220	Yes	<0,000001	24.35	22.91	1.44	0.07	20.57	8	<0,000001
Translation	eukaryotic initiation factor-1A, putative	TGME49_262720	Yes	0.000222	21.17	19.73	1.438	0.2267	6.343	8	3.2e-05
Invasion	rhoptry protein ROP12	TGME49_203990	Yes	0.000222	23.44	22.01	1.436	0.2263	6.346	8	3.2e-05
hypothetical	hypothetical protein	TGME49_221180	Yes	<0,000001	24.96	23.53	1.436	0.04336	33.12	8	<0,000001
Metabolism	P-type ATPase of unknown pump specificity (type V) protein	TGME49_318460	Yes	1.2e-05	22.58	21.14	1.436	0.1497	9.591	8	2e-06
Protein	26s proteasome subunit p55, putative	TGME49_261210	Yes	<0,000001	25.89	24.45	1.432	0.09204	15.56	8	<0,000001
hypothetical	hypothetical protein	TGME49_205360	Yes	8e-06	20.97	19.54	1.428	0.1413	10.1	8	2e-06
hypothetical	hypothetical protein	TGME49_262060	Yes	4e-06	23.09	21.66	1.428	0.1277	11.18	8	<0,000001
protein chaperone	T complex chaperonin, putative	TGME49_287500	Yes	<0,000001	28.22	26.79	1.428	0.02258	63.23	8	<0,000001
miscellaneous	HID1 domain-containing protein	TGME49_235490	Yes	5.1e-05	22.47	21.05	1.422	0.1815	7.833	8	9e-06
Metabolism	carbonic anhydrase-related protein CARP	TGME49_297070	Yes	<0,000001	25.49	24.07	1.422	0.09798	14.51	8	<0,000001
Metabolism	glutamate/leucine/phenylalanine/valine dehydrogenase family protein	TGME49_249390	Yes	5.8e-05	25.03	23.61	1.42	0.1846	7.694	8	9e-06
protein folding	T-complex protein 1 eta subunit	TGME49_297500	Yes	<0,000001	27.41	25.99	1.418	0.08176	17.34	8	<0,000001
Transport	importin-beta N-terminal domain-containing protein	TGME49_223540	Yes	0.031357	23.51	22.09	1.414	0.5427	2.605	8	0.003497
Protein	Proteasome/cyclosome repeat-containing protein	TGME49_263060	Yes	<0,000001	26.66	25.24	1.414	0.09192	15.38	8	<0,000001
RNA	DEAD/DEAH box ATP-dependent RNA helicase	TGME49_312990	Yes	<0,000001	25.47	24.05	1.414	0.08246	17.15	8	<0,000001
Metabolism	2-oxoglutarate/malate translocase OMT	TGME49_274060	Yes	5e-06	21.45	20.04	1.412	0.1332	10.6	8	1e-06
hypothetical	hypothetical protein	TGME49_229750	Yes	<0,000001	24.47	23.06	1.41	0.1046	13.48	8	<0,000001
miscellaneous	Brf1p family coiled coil protein	TGME49_232440	Yes	0.000183	22.56	21.16	1.402	0.2149	6.524	8	2.7e-05
Transport	adenine nucleotide translocator	TGME49_249900	Yes	<0,000001	25.22	23.82	1.402	0.06618	21.18	8	<0,000001
Metabolism	polyadenylate-binding protein PABC	TGME49_224850	Yes	<0,000001	25.43	24.03	1.4	0.07777	18	8	<0,000001
Translation	PCI domain-containing protein	TGME49_292220	Yes	<0,000001	26.38	24.98	1.4	0.08202	17.07	8	<0,000001
Metabolism	mannosyl-oligosaccharide glucosidase	TGME49_242020	Yes	0.001287	20.83	19.43	1.394	0.288	4.841	8	0.000163
Invasion	dense granule protein GRA52	TGME49_319340	Yes	5.7e-05	23.31	21.91	1.394	0.1809	7.704	8	9e-06
miscellaneous	zinc finger protein ZFP2	TGME49_212260	Yes	1.5e-05	25.69	24.3	1.392	0.1505	9.247	8	3e-06
DNA	Myb family DNA-binding domain-containing protein	TGME49_213890	Yes	6e-06	23.63	22.24	1.39	0.1325	10.49	8	1e-06
Invasion	SAG-related sequence SRS47C	TGME49_275370	Yes	2e-06	23.61	22.22	1.39	0.118	11.78	8	<0,000001
hypothetical	hypothetical protein	TGME49_205330	Yes	0.002079	23.48	22.09	1.388	0.3104	4.472	8	0.00026
miscellaneous	nucleolar GTP-binding protein 1, putative	TGME49_261520	Yes	<0,000001	25.44	24.05	1.388	0.07984	17.39	8	<0,000001
Signal Transduction Proteins	signal recognition particle receptor beta subunit protein	TGME49_264440	Yes	3e-06	25.36	23.98	1.388	0.1183	11.73	8	<0,000001
cytoskeleton	beta tubulin	TGME49_266960	Yes	7.1e-05	23.58	22.19	1.388	0.1858	7.471	8	1.1e-05
signalling-calcium ion binding	EF hand domain-containing protein	TGME49_280480	Yes	3e-06	20.66	19.28	1.388	0.1192	11.64	8	<0,000001
hypothetical	hypothetical protein	TGME49_232280	Yes	2.2e-05	31.3	29.91	1.386	0.1576	8.793	8	4e-06
Metabolism	lipase maturation factor, putative	TGME49_222410	Yes	3e-06	22.87	21.49	1.382	0.1179	11.72	8	<0,000001
hypothetical	hypothetical protein	TGME49_269990	Yes	<0,000001	21.95	20.57	1.382	0.08712	15.86	8	<0,000001
Protein	proteasome 26S regulatory subunit	TGME49_313410	Yes	<0,000001	27.1	25.72	1.382	0.08462	16.33	8	<0,000001
membrane	membrane inositol phospholipid binding protein	TGME49_259720	Yes	<0,000001	21.54	20.16	1.38	0.08245	16.74	8	<0,000001
hypothetical	hypothetical protein	TGME49_254300	Yes	<0,000001	24.99	23.62	1.378	0.07939	17.36	8	<0,000001
hypothetical	hypothetical protein	TGME49_217000	Yes	8.1e-05	20.41	19.03	1.376	0.1874	7.343	8	1.3e-05
hypothetical	hypothetical protein	TGME49_261430	Yes	0.009286	22.6	21.22	1.376	0.4041	3.405	8	0.001087
RNA	RNA recognition motif-containing protein	TGME49_294710	Yes	0.003274	21.27	19.89	1.376	0.3327	4.136	8	0.000401
RNA	threonyl-tRNA synthetase family protein	TGME49_300260	Yes	<0,000001	23.64	22.26	1.374	0.09513	14.44	8	<0,000001
Invasion	dense granule protein GRA14	TGME49_239740	Yes	<0,000001	27.34	25.97	1.368	0.0519	26.36	8	<0,000001
Invasion	SAG-related sequence SRS16C	TGME49_320180	Yes	0.016979	25.84	24.48	1.368	0.4555	3.004	8	0.001959
DNA-histone	histone arginine methyltransferase PRMT5	TGME49_215560	Yes	0.000286	20.94	19.58	1.364	0.2232	6.112	8	4e-05
RNA	alba 2	TGME49_218820	Yes	<0,000001	26.02	24.66	1.364	0.09432	14.46	8	<0,000001
Metabolism	hexokinase	TGME49_265450	Yes	<0,000001	22.78	21.42	1.362	0.06986	19.5	8	<0,000001
proteinfolding	TCP-1 chaperonin, putative	TGME49_318410	Yes	<0,000001	27.33	25.96	1.362	0.04682	29.09	8	<0,000001
Vesicle traffic	ras-related protein RAB11B	TGME49_320480	Yes	0.000136	22.03	20.66	1.362	0.2	6.812	8	2e-05
Invasion	thrombospondin type 1 domain-containing protein	TGME49_209060	Yes	<0,000001	25.93	24.57	1.36	0.08281	16.42	8	<0,000001
hypothetical	hypothetical protein	TGME49_215980	Yes	1.9e-05	26.85	25.49	1.36	0.1521	8.941	8	4e-06
Metabolism	fructose-1,6-bisphosphatase 2	TGME49_247510	Yes	7.6e-05	24.31	22.95	1.36	0.1837	7.405	8	1.2e-05
Transport iron	GNL3L/Grn1 GTPase	TGME49_203490	Yes	<0,000001	25.84	24.48	1.358	0.05783	23.48	8	<0,000001
RNA	DEAD (Asp-Glu-Ala-Asp) box polypeptide 41 family protein	TGME49_210360	Yes	0.000219	23.4	22.04	1.354	0.213	6.357	8	3.1e-05
RNA	splicing factor 3b, subunit 3, putative	TGME49_230960	Yes	<0,000001	26.32	24.97	1.352	0.04294	31.48	8	<0,000001
transport cation	sodium/hydrogen exchanger NHE2	TGME49_299060	Yes	0.000219	21.7	20.35	1.352	0.2127	6.356	8	3.1e-05
protein	WD domain, G-beta repeat-containing protein	TGME49_201710	Yes	<0,000001	23.57	22.22	1.35	0.09011	14.98	8	<0,000001
transport proton	vacuolar ATP synthase subunit b, putative	TGME49_219800	Yes	<0,000001	24.37	23.02	1.35	0.09955	13.56	8	<0,000001
RNA	prolyl-tRNA synthetase (ProRS)	TGME49_219850	Yes	8.3e-05	22.03	20.68	1.35	0.1845	7.316	8	1.3e-05
RNA	nuclease and tudor domain-containing protein	TGME49_238050	Yes	3e-06	23.69	22.34	1.35	0.1167	11.57	8	<0,000001
miscellaneous	ck2 beta subunit	TGME49_268810	Yes	0.126672	23.72	22.37	1.35	0.792	1.705	8	0.013542
Ribosomal Proteins	ribosome biogenesis protein, putative	TGME49_265110	Yes	0.00027	21.75	20.4	1.348	0.2187	6.163	8	3.8e-05
miscellaneous	nucleolar gtp-binding protein 2, putative	TGME49_305750	Yes	4.1e-05	23.69	22.34	1.346	0.1666	8.078	8	7e-06
hypothetical	hypothetical protein	TGME49_263440	Yes	<0,000001	24.56	23.22	1.344	0.04589	29.29	8	<0,000001
Ribosomal Proteins	ribosomal RNA large subunit methyltransferase J protein	TGME49_207990	Yes	2e-06	25.89	24.55	1.342	0.11	12.19	8	<0,000001
Vesicle traffic	synaptobrevin protein	TGME49_248100	Yes	<0,000001	24.43	23.09	1.342	0.07662	17.52	8	<0,000001
miscellaneous	non-specific serine/threonine protein kinase	TGME49_268370	Yes	<0,000001	27.31	25.97	1.342	0.09187	14.61	8	<0,000001
RNA	fibrillarin	TGME49_311430	Yes	<0,000001	28.34	27	1.34	0.05833	22.97	8	<0,000001
DNA	DNA-directed RNA polymerase I RPA2	TGME49_297530	Yes	<0,000001	24.85	23.51	1.338	0.09767	13.7	8	<0,000001
Ribosomal Proteins	ribosome biogenesis protein BOP1, putative	TGME49_301390	Yes	<0,000001	24.5	23.16	1.338	0.06173	21.68	8	<0,000001
protein transport	protein translocation complex, SEC61 gamma subunit	TGME49_230380	Yes	0.047651	23.77	22.43	1.336	0.5717	2.337	8	0.00522
EV related	exosome complex exonuclease RRP44, putative	TGME49_261050	Yes	4e-05	21.89	20.56	1.336	0.165	8.096	8	7e-06
Translation	eukaryotic initiation factor-5, putative	TGME49_244650	Yes	5e-06	21.77	20.44	1.334	0.1228	10.86	8	1e-06
protein	peptidyl-prolyl cis-trans isomerase	TGME49_283850	Yes	0.013368	21.44	20.1	1.334	0.422	3.161	8	0.001551
Metabolism	NADP-specific glutamate dehydrogenase	TGME49_293180	Yes	<0,000001	25.8	24.46	1.334	0.05639	23.66	8	<0,000001
Metabolism	triose-phosphate isomerase TPI-I	TGME49_225930	Yes	1.1e-05	22.95	21.62	1.33	0.1373	9.684	8	2e-06
Vesicle traffic	ras-related protein RAB6	TGME49_310460	Yes	<0,000001	24.68	23.36	1.324	0.03932	33.67	8	<0,000001
hypothetical	hypothetical protein	TGME49_314480	Yes	<0,000001	25.7	24.37	1.324	0.05865	22.57	8	<0,000001
hypothetical	hypothetical protein	TGME49_206320	Yes	0.000567	22.61	21.29	1.32	0.2395	5.51	8	7.5e-05
Translation	PCI domain-containing protein	TGME49_227960	Yes	<0,000001	25.68	24.36	1.318	0.0498	26.47	8	<0,000001
hypothetical	hypothetical protein	TGME49_309250	Yes	1e-05	21.06	19.74	1.318	0.1346	9.79	8	2e-06
Invasion	rhoptry neck protein RON9	TGME49_308810	Yes	<0,000001	24.49	23.17	1.316	0.06219	21.16	8	<0,000001
RNA	seryl-tRNA synthetase, cytoplasmic, putative	TGME49_251690	Yes	3e-06	23.72	22.41	1.312	0.1162	11.29	8	<0,000001
miscellaneous	hydrolase, putative	TGME49_305260	Yes	0.000228	22.95	21.63	1.312	0.2076	6.321	8	3.2e-05
hypothetical	hypothetical protein	TGME49_216210	Yes	8e-06	25.91	24.6	1.31	0.131	10	8	2e-06
RNA	RNA methyltransferase, putative	TGME49_285950	Yes	2.8e-05	22.39	21.08	1.31	0.1539	8.513	8	5e-06
miscellaneous	toxofilin	TGME49_214080	Yes	<0,000001	27.64	26.33	1.308	0.04079	32.06	8	<0,000001
Protein	proteasome subunit beta type-2, putative	TGME49_254900	Yes	1e-05	25.91	24.6	1.306	0.1337	9.771	8	2e-06
RNA	nuclear factor NF7	TGME49_248810	Yes	<0,000001	27.54	26.24	1.304	0.06722	19.4	8	<0,000001
RNA	THO complex subunit 2, putative	TGME49_270930	Yes	<0,000001	25.2	23.89	1.304	0.0967	13.49	8	<0,000001
hypothetical	hypothetical protein	TGME49_267280	Yes	0.003858	21.62	20.32	1.3	0.3236	4.017	8	0.000469
RNA	RNA recognition motif-containing protein	TGME49_215400	Yes	<0,000001	24.79	23.49	1.298	0.06367	20.39	8	<0,000001
hypothetical	hypothetical protein	TGME49_225150	Yes	<0,000001	24.66	23.37	1.298	0.08644	15.02	8	<0,000001
Metabolism	glutamate decarboxylase	TGME49_280700	Yes	<0,000001	27.97	26.67	1.298	0.05444	23.84	8	<0,000001
miscellaneous	EMP/nonaspanin domain family protein	TGME49_290940	Yes	<0,000001	26.19	24.89	1.298	0.08349	15.55	8	<0,000001
Signal Transduction Proteins	calcium-dependent protein kinase CDPK1	TGME49_301440	Yes	<0,000001	24.61	23.32	1.296	0.09737	13.31	8	<0,000001
DNA	helicase associated domain (ha2) protein	TGME49_318440	Yes	<0,000001	27.92	26.63	1.296	0.08939	14.5	8	<0,000001
miscellaneous	nucleolar protein 5, putative	TGME49_205510	Yes	<0,000001	26.43	25.13	1.294	0.08758	14.78	8	<0,000001
hypothetical	hypothetical protein	TGME49_216120	Yes	<0,000001	24.56	23.26	1.294	0.08124	15.93	8	<0,000001
miscellaneous	PHD-finger domain-containing protein	TGME49_224260	Yes	2.7e-05	23.9	22.61	1.294	0.1511	8.566	8	5e-06
Invasion	microneme protein MIC19	TGME49_294790	Yes	5.3e-05	24.37	23.08	1.294	0.1661	7.791	8	9e-06
Vesicle traffic	ras-related protein RAB1A	TGME49_258130	Yes	<0,000001	24.76	23.47	1.292	0.08381	15.42	8	<0,000001
DNA	DEAD/DEAH box helicase domain-containing protein	TGME49_251480	Yes	1.2e-05	23.25	21.96	1.29	0.1354	9.526	8	2e-06
Invasion	rhoptry kinase family protein ROP40 (incomplete catalytic triad)	TGME49_291960	Yes	<0,000001	27.52	26.23	1.29	0.06502	19.84	8	<0,000001
miscellaneous	MSP (Major sperm protein) domain-containing protein	TGME49_318160	Yes	<0,000001	26.37	25.08	1.29	0.07863	16.41	8	<0,000001
RNA	activating signal cointegrator 1 complex subunit 3 family 1 ASCC3L1, putative	TGME49_223390	Yes	<0,000001	28.54	27.25	1.286	0.02232	57.63	8	<0,000001
hypothetical	hypothetical protein	TGME49_288040	Yes	2e-06	24.22	22.93	1.286	0.1034	12.43	8	<0,000001
miscellaneous	Vid27 domain-containing protein	TGME49_252510	Yes	0.09874	20.08	18.8	1.282	0.6864	1.868	8	0.010647
DNA	DNA-directed RNA polymerase III RPC5	TGME49_264460	Yes	4e-06	21.76	20.48	1.282	0.1149	11.16	8	<0,000001
REDOX	thioredoxin 1	TGME49_293870	Yes	1e-06	23.02	21.73	1.282	0.09835	13.04	8	<0,000001
Translation	PCI domain-containing protein	TGME49_217820	Yes	1e-06	26.3	25.02	1.276	0.1008	12.65	8	<0,000001
Metabolism	inosine-5'-monophosphate dehydrogenase	TGME49_233110	Yes	<0,000001	22.83	21.55	1.276	0.07373	17.31	8	<0,000001
RNA	U1 snRNP-associated protein Usp106, putative	TGME49_262960	Yes	3e-06	22.35	21.07	1.276	0.1094	11.67	8	<0,000001
miscellaneous	embryo sac development arrest EDA7, putative	TGME49_295320	Yes	<0,000001	23.77	22.49	1.276	0.0762	16.75	8	<0,000001
Protein chaperon	heat shock protein	TGME49_324600	Yes	<0,000001	25.88	24.61	1.274	0.06022	21.16	8	<0,000001
miscellaneous	GYF domain-containing protein	TGME49_204160	Yes	0.029134	22.42	21.14	1.272	0.4795	2.653	8	0.003273
RNA	nuclear factor NF2	TGME49_286790	Yes	0.004722	23.18	21.91	1.272	0.3284	3.873	8	0.000566
Protein	26S protease regulatory subunit 4, putative	TGME49_267080	Yes	<0,000001	26.62	25.35	1.27	0.0715	17.76	8	<0,000001
Metabolism	ATP-binding cassette sub-family F member 1	TGME49_318710	Yes	<0,000001	23.51	22.24	1.27	0.06892	18.43	8	<0,000001
REDOX	superoxide dismutase SOD1	TGME49_316310	Yes	1.8e-05	24.28	23.01	1.268	0.1403	9.038	8	3e-06
DNA	DEAD/DEAH box helicase domain-containing protein	TGME49_270620	Yes	2.6e-05	23.58	22.31	1.266	0.147	8.614	8	5e-06
Protein	proteasome subunit alpha type-1, putative	TGME49_278050	Yes	5e-06	25.64	24.37	1.266	0.1192	10.62	8	1e-06
protein	TCF25 domain-containing protein	TGME49_290240	Yes	4e-06	20.51	19.24	1.262	0.1135	11.12	8	<0,000001
Invasion	rhoptry neck protein RON13	TGME49_321650	Yes	1.6e-05	24.56	23.29	1.262	0.1377	9.162	8	3e-06
DNA	DNA-directed RNA polymerase II RPB5	TGME49_240590	Yes	<0,000001	23.34	22.08	1.26	0.09132	13.8	8	<0,000001
Invasion	rhoptry protein ROP16	TGME49_262730	Yes	6e-06	24.05	22.79	1.26	0.1198	10.52	8	1e-06
Metabolism	aldehyde dehydrogenase	TGME49_264000	Yes	2e-06	22.56	21.3	1.256	0.1011	12.42	8	<0,000001
Invasion	rhoptry neck protein RON8	TGME49_306060	Yes	<0,000001	27.73	26.47	1.256	0.07257	17.31	8	<0,000001
RNA	WD-40 repeat protein	TGME49_234610	Yes	5e-06	25.23	23.98	1.252	0.1156	10.83	8	1e-06
Ribosomal Proteins	ribosome biogenesis protein NSA2, putative	TGME49_242800	Yes	<0,000001	24.23	22.98	1.252	0.05657	22.13	8	<0,000001
DNA	DNA-directed RNA polymerase I RPA1	TGME49_244880	Yes	<0,000001	25.21	23.96	1.25	0.08017	15.59	8	<0,000001
DNA	DEAD/DEAH box helicase domain-containing protein	TGME49_211400	Yes	<0,000001	23.46	22.21	1.246	0.04895	25.46	8	<0,000001
signalling-calcium ion binding	EF-1 guanine nucleotide exchange domain-containing protein	TGME49_226410	Yes	<0,000001	25.12	23.87	1.246	0.05233	23.81	8	<0,000001
Invasion	dense granule protein GRA30	TGME49_232000	Yes	<0,000001	24.08	22.83	1.246	0.06698	18.6	8	<0,000001
miscellaneous	nucleolar protein, putative	TGME49_247470	Yes	<0,000001	27.66	26.42	1.244	0.06202	20.06	8	<0,000001
Protein	proteasome subunit beta type-6, putative	TGME49_223590	Yes	<0,000001	26.12	24.88	1.242	0.0586	21.19	8	<0,000001
RNA	pre-mRNA processing splicing factor PRP8	TGME49_231970	Yes	<0,000001	27.68	26.44	1.242	0.06458	19.23	8	<0,000001
Signal Transduction Proteins	protein phosphatase 2a regulatory b subunit (b56 family) protein	TGME49_246510	Yes	9e-06	19.66	18.42	1.24	0.1257	9.862	8	2e-06
transport proton	vacuolar ATP synthase subunit A, putative	TGME49_256970	Yes	<0,000001	24.61	23.37	1.24	0.07465	16.61	8	<0,000001
hypothetical	hypothetical protein	TGME49_285180	Yes	0.000677	25.42	24.18	1.24	0.2313	5.361	8	8.9e-05
REDOX	peroxiredoxin 6, putative	TGME49_309210	Yes	0.000285	24.11	22.87	1.24	0.2028	6.114	8	4e-05
hypothetical	hypothetical protein	TGME49_315270	Yes	0.005275	20.87	19.63	1.238	0.3262	3.795	8	0.000629
hypothetical	hypothetical protein	TGME49_202980	Yes	1.4e-05	24.86	23.63	1.236	0.1318	9.381	8	3e-06
RNA	serine/arginine-rich splicing factor SR4	TGME49_270640	Yes	0.001117	20.8	19.57	1.236	0.2496	4.953	8	0.000143
DNA	replication factor C subunit 5, putative	TGME49_273950	Yes	0.006288	21.38	20.14	1.236	0.3366	3.672	8	0.000744
miscellaneous	Sin3-associated polypeptide SAP18	TGME49_201400	Yes	<0,000001	24.71	23.47	1.232	0.08162	15.09	8	<0,000001
REDOX	endoplasmic reticulum oxidoreductin, putative	TGME49_300380	Yes	2.3e-05	22.67	21.44	1.232	0.1413	8.722	8	4e-06
Transport Proteins	apicomplexan amino acid transporter ApiAT3-3	TGME49_220600	Yes	8e-06	25.13	23.9	1.23	0.1223	10.06	8	2e-06
vesicle trafficking	vesicle-associated membrane protein, putative	TGME49_230430	Yes	<0,000001	24.23	23	1.228	0.0638	19.25	8	<0,000001
membrane	sortilin-like receptor SORTLR	TGME49_290160	Yes	<0,000001	28.91	27.69	1.228	0.03965	30.97	8	<0,000001
Invasion	rhoptry neck protein RON5	TGME49_311470	Yes	<0,000001	27.95	26.72	1.228	0.05848	21	8	<0,000001
transport proton	vacuolar ATP synthase subunit d, putative	TGME49_259010	Yes	<0,000001	26.45	25.23	1.226	0.07211	17	8	<0,000001
cytoskeleton	myosin F	TGME49_278870	Yes	<0,000001	27.13	25.9	1.226	0.06757	18.14	8	<0,000001
Invasion	rhoptry neck protein RON6	TGME49_297960	Yes	<0,000001	23.98	22.76	1.222	0.06989	17.49	8	<0,000001
Metabolism	asparagine synthetase, putative	TGME49_253430	Yes	2e-06	24.29	23.07	1.22	0.1021	11.95	8	<0,000001
RNA	lysine-tRNA ligase	TGME49_205710	Yes	2e-06	21.36	20.14	1.218	0.1018	11.97	8	<0,000001
Metabolism	phosphoserine phosphatase	TGME49_222900	Yes	<0,000001	22.58	21.36	1.218	0.09105	13.38	8	<0,000001
RNA	pre-rRNA processing protein	TGME49_225125	Yes	<0,000001	27.03	25.82	1.218	0.08174	14.9	8	<0,000001
membrane	Toxoplasma gondii family A protein	TGME49_278370	Yes	2e-06	25.24	24.03	1.214	0.09862	12.31	8	<0,000001
Ribosomal Proteins	ribosome biogenesis regulatory protein (rrs1) protein	TGME49_320450	Yes	8e-06	24.41	23.19	1.214	0.1195	10.16	8	2e-06
Ribosomal Proteins	brix domain-containing protein	TGME49_232520	Yes	<0,000001	25.67	24.45	1.212	0.02433	49.81	8	<0,000001
RNA	Fcf2 pre-rRNA processing protein	TGME49_211470	Yes	3.5e-05	23.68	22.47	1.21	0.1465	8.259	8	6e-06
DNA	RuvB family 2 protein	TGME49_288860	Yes	0.000412	22.8	21.59	1.21	0.2091	5.786	8	5.6e-05
hypothetical	hypothetical protein	TGME49_225160	Yes	0.0001	23.56	22.35	1.206	0.1694	7.119	8	1.5e-05
Transport	transporter facilitator protein TFP4	TGME49_248840	Yes	0.000113	21.97	20.76	1.206	0.1725	6.993	8	1.7e-05
hypothetical	hypothetical protein	TGME49_225360	Yes	0.000247	21.56	20.37	1.196	0.1915	6.245	8	3.5e-05
Invasion	SAG-related sequence SRS15C	TGME49_320230	Yes	6e-06	20.94	19.74	1.196	0.1154	10.37	8	1e-06
proteolysis	Mov34/MPN/PAD-1 family protein	TGME49_269250	Yes	<0,000001	25.33	24.14	1.192	0.03362	35.46	8	<0,000001
metal ion binding	zinc transporter ZNT	TGME49_251630	Yes	0.00037	23.68	22.49	1.188	0.202	5.88	8	5.1e-05
Translation	initiation factor, subunit 2 family protein	TGME49_252620	Yes	1e-06	19.62	18.43	1.188	0.09445	12.58	8	<0,000001
hypothetical	hypothetical protein	TGME49_299130	Yes	<0,000001	24.56	23.37	1.184	0.08462	13.99	8	<0,000001
miscellaneous	hydroxymethyldihydropterin pyrophosphokinase-dihydropteroate synthase	TGME49_259550	Yes	<0,000001	24.74	23.56	1.182	0.04879	24.23	8	<0,000001
Invasion	rhoptry neck protein RON1	TGME49_310010	Yes	<0,000001	25.99	24.81	1.182	0.06492	18.21	8	<0,000001
protein chaperone	tetratricopeptide repeat-containing protein	TGME49_243410	Yes	2e-06	23.32	22.14	1.18	0.09606	12.28	8	<0,000001
Protein	26s proteasome regulatory complex subunit, putative	TGME49_238180	Yes	<0,000001	25.07	23.89	1.178	0.05919	19.9	8	<0,000001
RNA	RNA recognition motif-containing protein	TGME49_262620	Yes	1.6e-05	28.04	26.86	1.178	0.1278	9.216	8	3e-06
Metabolism	dihydrolipoyllysine-residue succinyltransferase component of oxoglutarate dehydrogenase	TGME49_219550	Yes	<0,000001	22.34	21.16	1.172	0.07178	16.33	8	<0,000001
Invasion	rhoptry kinase family protein ROP39	TGME49_262050	Yes	<0,000001	24.78	23.61	1.172	0.08752	13.39	8	<0,000001
RNA	RNA recognition motif-containing protein	TGME49_306600	Yes	<0,000001	22.93	21.75	1.172	0.07233	16.2	8	<0,000001
Transcription Factors and Regulators	AP-3 complex subunit delta, putative	TGME49_309370	Yes	2e-06	21.51	20.33	1.172	0.09768	12	8	<0,000001
Ribosomal Proteins	ribosomal-ubiquitin protein RPL40	TGME49_289750	Yes	<0,000001	26.45	25.28	1.17	0.05703	20.52	8	<0,000001
Transport	V-type proton ATPase subunit a2, putative	TGME49_290720	Yes	<0,000001	24.83	23.66	1.17	0.08395	13.94	8	<0,000001
DNA	replication factor C subunit 2, putative	TGME49_237110	Yes	7.3e-05	22.28	21.11	1.168	0.157	7.438	8	1.2e-05
RNA	tryptophanyl-tRNA synthetase (TrpRS2)	TGME49_288360	Yes	<0,000001	25.94	24.77	1.168	0.0634	18.42	8	<0,000001
RNA	rRNA-processing protein FCF1, putative	TGME49_292190	Yes	3e-06	22.94	21.77	1.168	0.1001	11.67	8	<0,000001
hypothetical	hypothetical protein	TGME49_311210	Yes	4.8e-05	23.05	21.89	1.164	0.1474	7.897	8	8e-06
metal ion binding	zinc finger (CCCH type) motif-containing protein	TGME49_218300	Yes	1.1e-05	23.1	21.94	1.158	0.1201	9.639	8	2e-06
Translation	translation elongation factor 2 family protein, putative	TGME49_205470	Yes	<0,000001	26.03	24.87	1.156	0.0314	36.81	8	<0,000001
miscellaneous	PAT complex subunit CCDC47, putative	TGME49_235660	Yes	0.000625	21.78	20.62	1.156	0.213	5.427	8	8.3e-05
miscellaneous	TDC1, putative	TGME49_244370	Yes	3.1e-05	22.58	21.43	1.156	0.1376	8.4	8	6e-06
miscellaneous	DJ-1 family protein	TGME49_214290	Yes	1e-06	23.8	22.65	1.154	0.08875	13	8	<0,000001
Invasion	rhoptry protein, putative	TGME49_315210	Yes	1e-06	22.91	21.76	1.154	0.08949	12.9	8	<0,000001
hypothetical	hypothetical protein	TGME49_202200	Yes	<0,000001	25.02	23.87	1.152	0.0755	15.26	8	<0,000001
Invasion	rhoptry protein ROP15	TGME49_211290	Yes	<0,000001	25.83	24.68	1.152	0.04554	25.3	8	<0,000001
Transport Proteins	apicomplexan amino acid transporter ApiAT5-3	TGME49_257530	Yes	1e-06	27.2	26.05	1.152	0.08726	13.2	8	<0,000001
hypothetical	hypothetical protein	TGME49_258360	Yes	<0,000001	24.13	22.97	1.152	0.05667	20.33	8	<0,000001
DNA	POC1 centriolar protein, putative	TGME49_216880	Yes	0.000105	25.72	24.57	1.15	0.1625	7.075	8	1.6e-05
Ribosomal Proteins	60S ribosomal protein L7-B, putative	TGME49_250730	Yes	<0,000001	24.43	23.28	1.15	0.05254	21.89	8	<0,000001
Protein	26S proteasome regulatory subunit 6b, putative	TGME49_229950	Yes	1e-06	25.57	24.42	1.148	0.0893	12.86	8	<0,000001
Protein chaperone	chaperonin cpn60, putative	TGME49_240600	Yes	<0,000001	23.55	22.41	1.148	0.07518	15.27	8	<0,000001
Metabolism	adenylosuccinate lyase, putative	TGME49_277760	Yes	0.006484	21.39	20.24	1.148	0.3144	3.651	8	0.000766
RNA	LSM domain-containing protein	TGME49_267350	Yes	<0,000001	25.15	24	1.146	0.04228	27.1	8	<0,000001
Metabolism	ATP-binding cassette G family transporter ABCG84	TGME49_289350	Yes	6e-06	23.64	22.5	1.144	0.1082	10.57	8	1e-06
Metabolism	glycerophosphodiester phosphodiesterase family protein	TGME49_256090	Yes	<0,000001	23.11	21.97	1.142	0.04701	24.29	8	<0,000001
hypothetical	hypothetical protein	TGME49_203240	Yes	2e-06	25.21	24.07	1.14	0.09623	11.85	8	<0,000001
Transport	protein transport protein SEC22, putative	TGME49_270070	Yes	3.9e-05	27.26	26.12	1.14	0.1402	8.132	8	7e-06
Metabolism	protein tyrosine phosphatase, putative	TGME49_221230	Yes	0.000132	22.68	21.55	1.138	0.1664	6.84	8	2e-05
Invasion	rhoptry protein ROP7	TGME49_295110	Yes	<0,000001	27.15	26.01	1.138	0.04393	25.9	8	<0,000001
membrane	membrane protein, putative	TGME49_310000	Yes	<0,000001	26.74	25.6	1.138	0.06726	16.92	8	<0,000001
hypothetical	hypothetical protein	TGME49_213300	Yes	<0,000001	25.66	24.52	1.136	0.06274	18.11	8	<0,000001
Protein	proteasome subunit alpha type-2, putative	TGME49_287210	Yes	<0,000001	26.26	25.13	1.136	0.04461	25.47	8	<0,000001
Metabolism	mitochondrial marker protein MYS	TGME49_215430	Yes	<0,000001	25.6	24.47	1.134	0.03947	28.73	8	<0,000001
Vesicle traffic	ras-related protein RAB5A	TGME49_267810	Yes	<0,000001	26.71	25.58	1.132	0.028	40.43	8	<0,000001
DNA	DNA-directed RNA polymerase I RPA12	TGME49_250060	Yes	5.7e-05	23.46	22.33	1.126	0.1461	7.708	8	9e-06
Ribosomal Proteins	ribosome biogenesis protein NOP16, putative	TGME49_312960	Yes	<0,000001	22.89	21.76	1.126	0.08202	13.73	8	<0,000001
Invasion	dense granule protein GRA46	TGME49_208370	Yes	2e-05	22.84	21.71	1.124	0.1258	8.934	8	4e-06
miscellaneous	PA domain-containing protein	TGME49_312860	Yes	3.7e-05	23.95	22.83	1.124	0.1371	8.198	8	6e-06
Invasion	SAG-related sequence SRS49B	TGME49_207140	Yes	1e-06	24.85	23.73	1.122	0.08649	12.97	8	<0,000001
hypothetical	hypothetical protein	TGME49_221470	Yes	0.000267	24.03	22.91	1.122	0.1817	6.175	8	3.8e-05
Translation	eukaryotic translation initiation factor 3 subunit B, putative	TGME49_222860	Yes	<0,000001	26.76	25.63	1.122	0.08076	13.89	8	<0,000001
Invasion	rhoptry neck protein RON4	TGME49_229010	Yes	<0,000001	27.05	25.93	1.122	0.05535	20.27	8	<0,000001
Protein	proteasome subunit alpha type-6, putative	TGME49_242290	Yes	<0,000001	26.21	25.09	1.122	0.04	28.05	8	<0,000001
miscellaneous	MYND-like zinc finger protein	TGME49_294220	Yes	2e-06	25.24	24.11	1.122	0.09419	11.91	8	<0,000001
Invasion	rhoptry protein ROP5	TGME49_308090	Yes	<0,000001	31.11	29.99	1.122	0.03082	36.4	8	<0,000001
RNA	U3 small nucleolar ribonucleoprotein protein IMP4, putative	TGME49_310380	Yes	<0,000001	23.38	22.26	1.12	0.05165	21.68	8	<0,000001
hypothetical	hypothetical protein	TGME49_284780	Yes	<0,000001	25.29	24.18	1.118	0.08131	13.75	8	<0,000001
protein	WD repeat-containing protein	TGME49_297460	Yes	<0,000001	22.46	21.34	1.118	0.07423	15.06	8	<0,000001
hypothetical	hypothetical protein	TGME49_214575	Yes	<0,000001	27.12	26	1.116	0.06683	16.7	8	<0,000001
Metabolism	acetyltransferase, GNAT family protein	TGME49_219250	Yes	<0,000001	24.64	23.52	1.116	0.05316	20.99	8	<0,000001
miscellaneous	Hrf1 family protein	TGME49_268720	Yes	2e-05	22.03	20.91	1.116	0.1253	8.905	8	4e-06
Metabolism	chitobiosyldiphosphodolichol beta-mannosyltransferase	TGME49_230590	Yes	0.000168	22.07	20.96	1.114	0.1685	6.61	8	2.5e-05
Transport	GTP-binding nuclear protein ran/tc4	TGME49_248340	Yes	8e-06	25.62	24.51	1.108	0.1102	10.06	8	2e-06
Vesicle traffic	Ras family protein	TGME49_249170	Yes	<0,000001	24.08	22.97	1.108	0.04306	25.73	8	<0,000001
Protein	proteasome subunit beta type-4, putative	TGME49_280710	Yes	<0,000001	25.6	24.5	1.108	0.04808	23.04	8	<0,000001
cytoskeleton	profilin PRF	TGME49_293690	Yes	<0,000001	25.09	23.99	1.106	0.06557	16.87	8	<0,000001
RNA	FoP domain-containing protein	TGME49_297430	Yes	<0,000001	28.25	27.14	1.106	0.08298	13.33	8	<0,000001
membrane	membrane-associated progesterone-binding protein homolog MAPR	TGME49_276990	Yes	5e-06	20.98	19.88	1.104	0.1036	10.66	8	1e-06
Invasion	microneme protein MIC13	TGME49_260190	Yes	<0,000001	24.75	23.65	1.102	0.06618	16.65	8	<0,000001
DNA	DnaK family protein	TGME49_219310	Yes	0.000655	23.25	22.15	1.096	0.2034	5.389	8	8.6e-05
hypothetical	hypothetical protein	TGME49_225820	Yes	0.000651	21.15	20.05	1.096	0.2032	5.394	8	8.6e-05
Vesicle traffic	Yip1 domain-containing protein	TGME49_250740	Yes	1e-06	23.75	22.66	1.094	0.08537	12.81	8	<0,000001
miscellaneous	CRAL/TRIO domain-containing protein	TGME49_254390	Yes	1e-06	26.63	25.53	1.094	0.08264	13.24	8	<0,000001
RNA	RNA recognition motif-containing protein	TGME49_292200	Yes	0.010503	22.83	21.74	1.094	0.3293	3.322	8	0.001224
Transport	V-type proton ATPase subunit a1	TGME49_232830	Yes	<0,000001	26.87	25.77	1.092	0.06687	16.33	8	<0,000001
protein phosphorylation	casein kinase I, putative	TGME49_289320	Yes	<0,000001	24.73	23.64	1.092	0.06116	17.86	8	<0,000001
RNA	pre-rRNA-processing protein PNO1, putative	TGME49_220490	Yes	0.000821	22.64	21.55	1.09	0.2095	5.202	8	0.000106
protein glycosilation	dolichyl-diphosphooligosaccharide--protein glycosyltransferase	TGME49_203970	Yes	<0,000001	21.61	20.53	1.088	0.05738	18.96	8	<0,000001
miscellaneous	cleft lip and palate transmembrane protein 1 (clptm1) protein	TGME49_205240	Yes	3.3e-05	24.84	23.75	1.088	0.1308	8.315	8	6e-06
miscellaneous	hydrolase, putative	TGME49_289880	Yes	<0,000001	25.58	24.49	1.088	0.04	27.2	8	<0,000001
Metabolism	fatty acid elongase	TGME49_242380	Yes	6.9e-05	23.17	22.09	1.086	0.1447	7.503	8	1.1e-05
hypothetical	hypothetical protein	TGME49_200360	Yes	0.000921	23.48	22.4	1.078	0.2111	5.108	8	0.000119
Metabolism	phosphoglycerate mutase PGMII	TGME49_297060	Yes	2e-06	23.9	22.82	1.078	0.08888	12.13	8	<0,000001
hypothetical	hypothetical protein	TGME49_310330	Yes	0.000433	18.61	17.53	1.078	0.1877	5.742	8	5.9e-05
Protein chaperone	chaperonin GroS protein	TGME49_273960	Yes	0.000695	21.64	20.56	1.076	0.2015	5.339	8	9.1e-05
Transport Proteins	apicomplexan amino acid transporter ApiAT6-3	TGME49_249580	Yes	2.8e-05	20.84	19.77	1.074	0.1262	8.51	8	5e-06
Translation	eukaryotic initiation factor-4A, putative	TGME49_250770	Yes	<0,000001	25.1	24.03	1.074	0.07646	14.05	8	<0,000001
Ribosomal Proteins	ribosomal RNA-processing protein 7, putative	TGME49_258500	Yes	2e-06	23.87	22.8	1.072	0.08654	12.39	8	<0,000001
Translation	elongation factor 1-alpha (EF-1-ALPHA), putative	TGME49_286420	Yes	<0,000001	27.44	26.37	1.072	0.0701	15.29	8	<0,000001
miscellaneous	immune mapped protein IMP1	TGME49_293470	Yes	<0,000001	27.39	26.32	1.072	0.03625	29.57	8	<0,000001
miscellaneous	MC family transporter, putative	TGME49_208790	Yes	1.8e-05	21.32	20.25	1.07	0.1185	9.028	8	3e-06
Protein	proteasome subunit beta type-5, putative	TGME49_218920	Yes	<0,000001	24.83	23.76	1.07	0.07911	13.53	8	<0,000001
Signal Transduction Proteins	calcium-dependent protein kinase CDPK3	TGME49_305860	Yes	<0,000001	28.18	27.11	1.07	0.03834	27.91	8	<0,000001
hypothetical	hypothetical protein	TGME49_313130	Yes	1.5e-05	25.08	24.01	1.07	0.116	9.226	8	3e-06
cytoskeleton	myosin G	TGME49_314780	Yes	1.6e-05	25.8	24.73	1.07	0.117	9.144	8	3e-06
hypothetical	hypothetical protein	TGME49_228100	Yes	<0,000001	25.75	24.69	1.066	0.06229	17.11	8	<0,000001
miscellaneous	Nrap domain-containing protein	TGME49_207720	Yes	0.000192	26.38	25.32	1.062	0.1639	6.48	8	2.8e-05
Invasion	acylated pleckstrin-homology domain-containing protein APH	TGME49_249970	Yes	<0,000001	25.6	24.54	1.062	0.04359	24.36	8	<0,000001
hypothetical	hypothetical protein	TGME49_278960	Yes	0.000187	22.15	21.09	1.062	0.1632	6.505	8	2.7e-05
Metabolism	phosphatidylinositol transfer protein	TGME49_289570	Yes	<0,000001	22.95	21.89	1.062	0.07439	14.28	8	<0,000001
Metabolism	ATP-binding cassette G family transporter ABCG89	TGME49_290580	Yes	1e-06	22.47	21.41	1.062	0.0812	13.08	8	<0,000001
DNA	Sas10 C-terminal domain-containing protein	TGME49_316900	Yes	<0,000001	26.23	25.17	1.062	0.07287	14.57	8	<0,000001
Transport Proteins	apicomplexan amino acid transporter ApiAT2	TGME49_320020	Yes	7e-06	28.2	27.14	1.062	0.1039	10.22	8	2e-06
miscellaneous	Myc-regulation protein MYR1	TGME49_254470	Yes	0.000433	24.02	22.97	1.056	0.1839	5.742	8	5.9e-05
cytoskeleton	mature soluble cytoskeleton protein MSC1B	TGME49_202390	Yes	<0,000001	27.97	26.91	1.054	0.02933	35.94	8	<0,000001
signalling-calcium ion binding	EF hand domain-containing protein EFP1	TGME49_255660	Yes	0.000245	23.56	22.51	1.054	0.1685	6.254	8	3.5e-05
DNA	DNA polymerase V, putative	TGME49_287180	Yes	<0,000001	26.96	25.91	1.054	0.04556	23.13	8	<0,000001
RNA	phenylalanine--tRNA ligase, beta subunit protein	TGME49_306960	Yes	0.000578	22.1	21.05	1.052	0.1915	5.493	8	7.7e-05
miscellaneous	Noc2p family protein	TGME49_260320	Yes	<0,000001	26.43	25.38	1.05	0.04819	21.79	8	<0,000001
Invasion	SAG-related sequence SRS34A	TGME49_271050	Yes	3.8e-05	31.61	30.56	1.05	0.1285	8.17	8	7e-06
miscellaneous	selenide, water dikinase	TGME49_280560	Yes	7e-06	24.52	23.47	1.05	0.1017	10.32	8	1e-06
cytoskeleton	dynactin subunit 4, putative	TGME49_316240	Yes	0.000288	20.52	19.47	1.05	0.172	6.105	8	4e-05
REDOX	thioredoxin-dependent peroxidase TPX1/2	TGME49_266120	Yes	1e-06	22.12	21.07	1.048	0.07912	13.25	8	<0,000001
Invasion	dense granule protein GRA5	TGME49_286450	Yes	0.000777	26.95	25.9	1.048	0.1997	5.247	8	0.000101
RNA	pre-mRNA branch site protein p14, putative	TGME49_305010	Yes	1e-06	22.79	21.74	1.048	0.08025	13.06	8	<0,000001
RNA	U3 small nucleolar RNA-associated protein 6 protein	TGME49_253520	Yes	6.4e-05	24.45	23.4	1.046	0.138	7.577	8	1e-05
Proteolysis	serine hydrolase ASH3	TGME49_223510	Yes	0.000112	20.42	19.38	1.044	0.1491	7.004	8	1.7e-05
hypothetical	hypothetical protein	TGME49_230510	Yes	2e-06	23.9	22.86	1.044	0.08352	12.5	8	<0,000001
DNA	nucleosome assembly protein (nap) protein	TGME49_244110	Yes	7e-06	23.75	22.7	1.044	0.1011	10.33	8	1e-06
Vesicle traffic	ras-related protein RAB7	TGME49_248880	Yes	4e-06	25.6	24.56	1.044	0.09304	11.22	8	<0,000001
Metabolism	3'5'-cyclic nucleotide phosphodiesterase PDE7	TGME49_280410	Yes	<0,000001	23.92	22.88	1.044	0.07738	13.49	8	<0,000001
Metabolism	pyruvate kinase PyK1	TGME49_256760	Yes	<0,000001	24.7	23.66	1.042	0.062	16.81	8	<0,000001
miscellaneous	FHA domain-containing protein	TGME49_267600	Yes	0.004974	21.63	20.59	1.042	0.2716	3.836	8	0.000595
hypothetical	hypothetical protein	TGME49_205320	Yes	0.000497	21.65	20.61	1.04	0.185	5.623	8	6.7e-05
Ribosomal Proteins	ribosomal protein RPP1	TGME49_260260	Yes	0.000362	23.69	22.65	1.04	0.1763	5.899	8	5e-05
Metabolism	CTP synthase	TGME49_299210	Yes	1.1e-05	21.63	20.59	1.04	0.1071	9.707	8	2e-06
hypothetical	hypothetical protein	TGME49_244550	Yes	0.000399	21.27	20.24	1.038	0.1786	5.813	8	5.5e-05
Signal Transduction Proteins	signal recognition particle receptor alpha subunit	TGME49_280610	Yes	<0,000001	24.72	23.69	1.038	0.06994	14.84	8	<0,000001
Metabolism	phosphorylase family protein	TGME49_310640	Yes	<0,000001	23.76	22.72	1.038	0.04572	22.71	8	<0,000001
Protein chaperon	heat shock protein HSP90	TGME49_288380	Yes	<0,000001	27.73	26.69	1.036	0.06394	16.2	8	<0,000001
Protein	proteasome subunit beta type-7, putative	TGME49_306930	Yes	<0,000001	25.58	24.54	1.036	0.07427	13.95	8	<0,000001
RNA	18S rRNA biogenesis protein RCL1 protein	TGME49_232390	Yes	1.7e-05	25.08	24.05	1.034	0.114	9.074	8	3e-06
DNA	DEAD/DEAH box RNA helicase family protein	TGME49_219200	Yes	<0,000001	25.95	24.92	1.032	0.02627	39.29	8	<0,000001
hypothetical	hypothetical protein	TGME49_216060	Yes	1.8e-05	24.51	23.48	1.03	0.1136	9.068	8	3e-06
Metabolism	fructose-1,6-bisphosphate aldolase	TGME49_236040	Yes	<0,000001	27.52	26.49	1.03	0.04492	22.93	8	<0,000001
hypothetical	hypothetical protein	TGME49_243690	Yes	4e-06	22.16	21.13	1.03	0.09446	10.9	8	1e-06
Transport	protein transport protein BOS1, putative	TGME49_223620	Yes	2.3e-05	22.56	21.53	1.028	0.1176	8.743	8	4e-06
Invasion	SAG-related sequence SRS57	TGME49_308020	Yes	<0,000001	29.58	28.55	1.028	0.06763	15.2	8	<0,000001
protein	WD domain, G-beta repeat-containing protein	TGME49_214200	Yes	<0,000001	25.82	24.79	1.026	0.06577	15.6	8	<0,000001
REDOX	thioredoxin reductase	TGME49_309730	Yes	0.000102	22.83	21.8	1.026	0.1446	7.096	8	1.6e-05
RNA	RNA recognition motif-containing protein	TGME49_320100	Yes	0.001712	22.84	21.81	1.026	0.2221	4.619	8	0.000216
Metabolism	protein tyrosine phosphatase type IVA A, putative	TGME49_208718	Yes	0.004639	19.54	18.51	1.024	0.2636	3.885	8	0.000557
hypothetical	hypothetical protein	TGME49_304900	Yes	5.3e-05	21.28	20.26	1.022	0.1312	7.787	8	9e-06
hypothetical	hypothetical protein	TGME49_268760	Yes	4e-06	25.05	24.03	1.02	0.09264	11.01	8	<0,000001
protein phosphorylation	protein kinase G AGC kinase family member PKG	TGME49_311360	Yes	4e-06	26.44	25.42	1.02	0.09121	11.18	8	<0,000001
hypothetical	hypothetical protein	TGME49_281610	Yes	<0,000001	22.42	21.4	1.018	0.07074	14.39	8	<0,000001
proteolysis	leucyl aminopeptidase LAP	TGME49_290670	Yes	<0,000001	26.89	25.87	1.018	0.04868	20.91	8	<0,000001
RNA	DEAD (Asp-Glu-Ala-Asp) box polypeptide DDX6	TGME49_313010	Yes	0.000282	24.08	23.06	1.018	0.1662	6.124	8	4e-05
Transcription Factors and Regulators	AP-1 complex subunit mu-1, putative	TGME49_289770	Yes	0.212041	21.99	20.98	1.016	0.7491	1.356	8	0.022302
protein phosphorylation	protein phosphatase PPM13, putative	TGME49_231850	Yes	0.000182	23.88	22.87	1.014	0.1552	6.534	8	2.6e-05
RNA	splicing factor 3A subunit 3, putative	TGME49_221950	Yes	0.010849	23.07	22.06	1.012	0.3066	3.301	8	0.001263
Ribosomal Proteins	ribosome biogenesis protein BRX1, putative	TGME49_222000	Yes	<0,000001	25.85	24.84	1.012	0.06107	16.57	8	<0,000001
hypothetical	hypothetical protein	TGME49_314260	Yes	2.1e-05	22.68	21.67	1.01	0.1139	8.869	8	4e-06
Invasion	dense granule protein GRA22	TGME49_215220	Yes	2e-06	24.98	23.97	1.008	0.08464	11.91	8	<0,000001
Metabolism	ATP-binding cassette sub-family E member 1, putative	TGME49_216790	Yes	3e-06	20.53	19.52	1.008	0.08587	11.74	8	<0,000001
RNA	U3 small nucleolar RNA-associated protein 10, putative	TGME49_311030	Yes	8e-06	27.09	26.08	1.008	0.09975	10.11	8	2e-06
Protein chaperon	heat shock protein HSP70	TGME49_273760	Yes	<0,000001	27.81	26.81	1.002	0.04231	23.68	8	<0,000001
RNA	U3 small nucleolar RNA-associated protein 14, putative	TGME49_205500	Yes	7e-06	24.06	23.06	1	0.09799	10.21	8	2e-06
Metabolism	enolase 2	TGME49_268850	Yes	3.5e-05	25.94	24.94	1	0.1214	8.239	8	6e-06
Ribosomal Proteins	periodic tryptophan protein PWP2, putative	TGME49_295680	Yes	0.000102	25.14	24.14	1	0.1408	7.101	8	1.6e-05
Ribosomal Proteins	ribosomal protein L1, putative	TGME49_314750	Yes	<0,000001	25.97	24.97	1	0.04539	22.03	8	<0,000001
Metabolism	glycosyl transferase	TGME49_318730	Yes	1.9e-05	25.09	24.09	1	0.1114	8.974	8	4e-06
EV related	golgi apparatus membrane protein TVP15, putative	TGME49_267300	Yes	3e-06	22.68	21.68	0.996	0.08506	11.71	8	<0,000001
protein phosphorylation	protein phosphatase PPM3C	TGME49_270320	Yes	1e-05	24.86	23.86	0.994	0.1011	9.828	8	2e-06
protein	WD domain, G-beta repeat-containing protein	TGME49_315140	Yes	<0,000001	25.54	24.54	0.994	0.06914	14.38	8	<0,000001
protein transport	gamma-soluble NSF attachment protein, putative	TGME49_320690	Yes	0.000545	20.79	19.8	0.99	0.1786	5.543	8	7.3e-05
Signal Transduction Proteins	signal peptidase complex subunit 2, putative	TGME49_229030	Yes	0.000138	24.5	23.51	0.988	0.1454	6.797	8	2.1e-05
hypothetical	hypothetical protein	TGME49_253640	Yes	3.5e-05	23.49	22.5	0.988	0.1199	8.239	8	6e-06
Invasion	SAG-related sequence SRS30A	TGME49_273130	Yes	<0,000001	27.46	26.47	0.986	0.04069	24.23	8	<0,000001
signalling-calcium ion binding	essential light chain ELC2	TGME49_305050	Yes	0.000212	22.48	21.5	0.986	0.1543	6.389	8	3e-05
hypothetical	hypothetical protein	TGME49_221970	Yes	5.6e-05	23.7	22.71	0.982	0.1272	7.722	8	9e-06
Metabolism	adenosylhomocysteinase, putative	TGME49_225050	Yes	4e-06	23.81	22.83	0.982	0.08896	11.04	8	<0,000001
Transport	emp24/gp25L/p24 family protein	TGME49_310750	Yes	<0,000001	27.25	26.27	0.982	0.06224	15.78	8	<0,000001
hypothetical	hypothetical protein	TGME49_234390	Yes	1.5e-05	23.19	22.21	0.98	0.1062	9.231	8	3e-06
RNA	mRNA turnover 4 (MRT4) family protein	TGME49_255320	Yes	<0,000001	25.17	24.19	0.978	0.05834	16.76	8	<0,000001
hypothetical	hypothetical protein	TGME49_212090	Yes	5e-06	24.54	23.56	0.976	0.09168	10.65	8	1e-06
Metabolism	aspartyl protease ASP5	TGME49_242720	Yes	0.002814	20.97	19.99	0.976	0.2299	4.246	8	0.000348
RNA	seryl-tRNA synthetase (SerRS2)	TGME49_271760	Yes	0.003272	21.14	20.17	0.976	0.236	4.136	8	0.000401
Vesicle traffic	ras-related protein RAB4	TGME49_257340	Yes	<0,000001	25.51	24.53	0.974	0.03661	26.61	8	<0,000001
protein	armadillo repeats only protein ARO	TGME49_261440	Yes	<0,000001	24.55	23.58	0.974	0.06177	15.77	8	<0,000001
RNA	small nuclear ribonucleoprotein	TGME49_209690	Yes	8.8e-05	21.94	20.96	0.972	0.134	7.253	8	1.4e-05
cytoskeleton	dynactin p25, putative	TGME49_313820	Yes	0.021765	19.96	18.99	0.97	0.3414	2.841	8	0.002481
protein	UBX domain-containing protein	TGME49_288340	Yes	<0,000001	22.04	21.07	0.968	0.06458	14.99	8	<0,000001
Metabolism	aspartyl protease ASP3	TGME49_246550	Yes	4.1e-05	24.3	23.33	0.966	0.1197	8.071	8	7e-06
hypothetical	hypothetical protein	TGME49_258826	Yes	5e-06	24.52	23.56	0.966	0.08888	10.87	8	1e-06
protein	cyclophilin	TGME49_221210	Yes	5.3e-05	29.32	28.35	0.964	0.1239	7.778	8	9e-06
miscellaneous	CRAL/TRIO domain-containing protein	TGME49_213790	Yes	0.000164	21.92	20.96	0.962	0.1451	6.628	8	2.4e-05
miscellaneous	MAG1	TGME49_270240	Yes	4.3e-05	27.83	26.87	0.958	0.1195	8.014	8	7e-06
hypothetical	hypothetical protein	TGME49_253820	Yes	0.022875	21.69	20.74	0.954	0.3396	2.809	8	0.0026
DNA	DnaJ domain-containing protein	TGME49_315690	Yes	0.006564	23.98	23.03	0.952	0.2614	3.643	8	0.000775
RNA	RNA binding protein, putative	TGME49_500036	Yes	1.5e-05	21.59	20.64	0.948	0.1024	9.256	8	3e-06
miscellaneous	GTP-binding protein, putative	TGME49_233260	Yes	<0,000001	23.48	22.53	0.946	0.06345	14.91	8	<0,000001
protein	WD domain, G-beta repeat-containing protein	TGME49_232380	Yes	5e-06	25.31	24.37	0.942	0.08777	10.73	8	1e-06
transport ion	GTP-binding protein	TGME49_244310	Yes	0.10622	20.83	19.89	0.942	0.5175	1.82	8	0.011424
Transport	PGAP1 family protein	TGME49_205040	Yes	0.000366	24.25	23.31	0.94	0.1596	5.889	8	5.1e-05
RNA	RNA recognition motif-containing protein	TGME49_283878	Yes	3e-06	22.36	21.42	0.938	0.08059	11.64	8	<0,000001
miscellaneous	nmda receptor glutamate-binding chain	TGME49_309560	Yes	0.000631	25.46	24.52	0.938	0.1731	5.42	8	8.3e-05
Metabolism	diacylglycerol kinase accessory domain (presumed) domain-containing protein	TGME49_202460	Yes	4e-06	24.79	23.86	0.936	0.08491	11.02	8	<0,000001
protein	cyclophilin, putative	TGME49_229940	Yes	0.000647	24.93	23.99	0.936	0.1734	5.399	8	8.5e-05
protein ubiquitination	ubiquitin, putative	TGME49_248460	Yes	<0,000001	27.59	26.65	0.934	0.04336	21.54	8	<0,000001
Metabolism	diacylglycerol kinase DGK2	TGME49_259830	Yes	0.002543	22.23	21.3	0.932	0.2157	4.321	8	0.000316
transport anion	voltage-dependent anion-selective channel protein	TGME49_263300	Yes	<0,000001	26.66	25.73	0.932	0.05718	16.3	8	<0,000001
miscellaneous	MORN repeat-containing protein	TGME49_313290	Yes	<0,000001	27.33	26.41	0.928	0.05807	15.98	8	<0,000001
hypothetical	hypothetical protein	TGME49_230940	Yes	2.7e-05	21.67	20.75	0.926	0.1084	8.543	8	5e-06
miscellaneous	Gpi16 subunit, GPI transamidase component protein	TGME49_308000	Yes	2e-05	23.03	22.11	0.922	0.1032	8.937	8	4e-06
Ribosomal Proteins	AARP2CN (NUC121) domain-containing protein	TGME49_313830	Yes	4e-06	25.6	24.68	0.922	0.08426	10.94	8	1e-06
RNA	ATPase (DUF699) protein	TGME49_218610	Yes	1.7e-05	26.91	25.99	0.92	0.1009	9.122	8	3e-06
metal ion binding	zinc finger, zz type domain-containing protein	TGME49_219150	Yes	0.000145	24.41	23.49	0.92	0.1362	6.753	8	2.1e-05
REDOX	thioredoxin, putative	TGME49_224060	Yes	<0,000001	27.77	26.85	0.918	0.03899	23.55	8	<0,000001
Metabolism	glycerol-3-phosphate-acyltransferase	TGME49_256980	Yes	<0,000001	25	24.09	0.918	0.06813	13.47	8	<0,000001
Metabolism	glucose-6-phosphate isomerase GPI	TGME49_283780	Yes	0.000127	21.01	20.1	0.914	0.1328	6.882	8	1.9e-05
Protein	26S proteasome regulatory subunit, S6a family AAA ATpase	TGME49_300310	Yes	3e-06	25.95	25.04	0.912	0.08093	11.27	8	<0,000001
miscellaneous	CBF/Mak21 family protein	TGME49_319658	Yes	6.9e-05	24.75	23.84	0.912	0.1215	7.507	8	1.1e-05
Metabolism	diacylglycerol kinase DGK3	TGME49_239250	Yes	0.000392	24.19	23.28	0.908	0.1558	5.828	8	5.4e-05
hypothetical	hypothetical protein	TGME49_269450	Yes	3.3e-05	21.26	20.35	0.908	0.1093	8.306	8	6e-06
hypothetical	hypothetical protein	TGME49_321680	Yes	0.000232	23.75	22.84	0.906	0.1438	6.302	8	3.3e-05
hypothetical	hypothetical protein	TGME49_265850	Yes	1.4e-05	21.53	20.63	0.904	0.09673	9.346	8	3e-06
hypothetical	hypothetical protein	TGME49_320760	Yes	0.000336	22.65	21.75	0.904	0.1515	5.965	8	4.7e-05
hypothetical	hypothetical protein	TGME49_246450	Yes	0.003926	22.6	21.7	0.902	0.2253	4.004	8	0.000476
RNA	nuclear factor NF3	TGME49_260440	Yes	4e-06	24.31	23.41	0.902	0.08167	11.04	8	<0,000001
Metabolism	NAD(P) transhydrogenase subunit beta, putative	TGME49_301210	Yes	<0,000001	24.07	23.17	0.902	0.05441	16.58	8	<0,000001
miscellaneous	GPI transamidase component PIG-S, putative	TGME49_500109	Yes	<0,000001	24.62	23.72	0.902	0.06565	13.74	8	<0,000001
miscellaneous	Utp12 domain-containing protein	TGME49_203370	Yes	<0,000001	26.3	25.4	0.9	0.04829	18.64	8	<0,000001
Translation	elongation factor 1-gamma, putative	TGME49_300140	Yes	<0,000001	25.98	25.08	0.9	0.06277	14.34	8	<0,000001
RNA	root hair defective 3 gtp-binding protein (rhd3) protein	TGME49_314970	Yes	2e-06	26.99	26.09	0.9	0.07621	11.81	8	<0,000001
hypothetical	hypothetical protein	TGME49_221480	Yes	0.000304	23.38	22.49	0.898	0.1483	6.055	8	4.2e-05
Invasion	SAG-related sequence SRS43	TGME49_234930	Yes	1e-06	24.92	24.03	0.894	0.06891	12.97	8	<0,000001
Metabolism	polypeptide n-acetylgalactosaminyltransferase 12, putative	TGME49_258770	Yes	3e-06	25.56	24.67	0.892	0.07781	11.46	8	<0,000001
Ribosomal Proteins	40S ribosomal protein S4, putative	TGME49_209430	Yes	4e-06	23.15	22.26	0.89	0.08135	10.94	8	1e-06
Invasion	SAG-related sequence SRS17B	TGME49_319350	Yes	1.3e-05	28.17	27.28	0.89	0.09449	9.419	8	3e-06
Translation	eukaryotic initiation factor-2B, gamma subunit, putative	TGME49_216260	Yes	1.2e-05	24.41	23.52	0.888	0.0927	9.579	8	2e-06
Invasion	rhoptry kinase family protein ROP24 (incomplete catalytic triad)	TGME49_252360	Yes	9e-06	23.76	22.88	0.888	0.08929	9.946	8	2e-06
RNA	BING4CT (NUC141) domain-containing protein	TGME49_268640	Yes	3e-06	23.9	23.01	0.888	0.07629	11.64	8	<0,000001
RNA	U3 small nucleolar RNA-associated protein 11, putative	TGME49_271390	Yes	<0,000001	22.49	21.6	0.888	0.06519	13.62	8	<0,000001
Ribosomal Proteins	ribosomal protein RPS13	TGME49_270380	Yes	<0,000001	30.75	29.87	0.886	0.02345	37.78	8	<0,000001
RNA	small nuclear ribonucleoprotein f (snrnp-f), putative	TGME49_213410	Yes	0.000309	21.68	20.8	0.884	0.1463	6.042	8	4.3e-05
Metabolism	2-oxo acid dehydrogenases acyltransferase (catalytic domain) domain-containing protein	TGME49_319920	Yes	2e-06	27.82	26.93	0.884	0.07321	12.07	8	<0,000001
proteolysis	aminopeptidase N3	TGME49_224460	Yes	<0,000001	23.56	22.68	0.882	0.05598	15.76	8	<0,000001
Invasion	SAG-related sequence SRS36D	TGME49_292280	Yes	8.1e-05	24.02	23.14	0.882	0.1203	7.334	8	1.3e-05
Vesicle traffic	ras-related protein RAB2	TGME49_312050	Yes	<0,000001	25.86	24.98	0.882	0.06301	14	8	<0,000001
Invasion	rhoptry neck protein RON2	TGME49_300100	Yes	<0,000001	27.92	27.04	0.88	0.05071	17.35	8	<0,000001
hypothetical	hypothetical protein	TGME49_243290	Yes	5.9e-05	21.9	21.02	0.878	0.1143	7.679	8	1e-05
protein	peptidylprolyl isomerase domain-containing protein	TGME49_320640	Yes	1.9e-05	22.1	21.23	0.878	0.09789	8.969	8	4e-06
RNA	U3 small nucleolar RNA-associated protein 25, putative	TGME49_270960	Yes	6.2e-05	23.62	22.75	0.876	0.115	7.616	8	1e-05
miscellaneous	FHA domain-containing protein	TGME49_287980	Yes	7e-06	22.29	21.41	0.872	0.08498	10.26	8	2e-06
Metabolism	3'5'-cyclic nucleotide phosphodiesterase PDE1	TGME49_202540	Yes	0.004211	22.43	21.56	0.87	0.22	3.954	8	0.000509
miscellaneous	suppressor of calcium-dependent egress SCE1	TGME49_269260	Yes	6.3e-05	22.29	21.42	0.868	0.1143	7.594	8	1e-05
Metabolism	P-type ATPase4	TGME49_278660	Yes	<0,000001	28.77	27.9	0.868	0.04494	19.31	8	<0,000001
RNA	rRNA-processing protein FCF1, putative	TGME49_319950	Yes	2e-06	24.07	23.2	0.866	0.0704	12.3	8	<0,000001
miscellaneous	START domain-containing protein	TGME49_231000	Yes	<0,000001	24.04	23.17	0.864	0.04266	20.25	8	<0,000001
Metabolism	glutamate-tRNA ligase	TGME49_263870	Yes	1e-06	24.34	23.48	0.864	0.06801	12.7	8	<0,000001
Translation	eukaryotic translation initiation factor 3 subunit E, putative	TGME49_273520	Yes	<0,000001	26.76	25.9	0.864	0.06046	14.29	8	<0,000001
Invasion	dense granule protein GRA48	TGME49_267740	Yes	0.000326	21.61	20.75	0.86	0.1435	5.993	8	4.5e-05
Ribosomal Proteins	ribosomal protein RPS3A	TGME49_232710	Yes	<0,000001	31.57	30.71	0.858	0.04427	19.38	8	<0,000001
Invasion	SAG-related sequence SRS38B	TGME49_267140	Yes	<0,000001	25.86	25	0.858	0.0628	13.66	8	<0,000001
Metabolism	asparaginyl-tRNA synthetase (NOB+tRNA synthase)	TGME49_270510	Yes	<0,000001	25.61	24.75	0.858	0.04454	19.26	8	<0,000001
hypothetical	hypothetical protein	TGME49_288290	Yes	0.000373	23.46	22.6	0.858	0.1461	5.873	8	5.1e-05
membrane	RER1 protein, putative	TGME49_291300	Yes	5e-06	24.36	23.5	0.858	0.07987	10.74	8	1e-06
Invasion	rhoptry protein ROP10	TGME49_315490	Yes	0.030029	23.24	22.39	0.858	0.3258	2.633	8	0.003361
RNA	RNA-binding protein 8A family protein	TGME49_233230	Yes	1e-06	23.82	22.97	0.856	0.0676	12.66	8	<0,000001
DNA	DEAD/DEAH box helicase domain-containing protein	TGME49_309570	Yes	<0,000001	24.75	23.89	0.856	0.05066	16.9	8	<0,000001
Ribosomal Proteins	ribosomal protein RPS10	TGME49_275810	Yes	3e-06	28.85	28	0.85	0.07455	11.4	8	<0,000001
Signal Transduction Proteins	cAMP-dependent protein kinase regulatory subunit 1	TGME49_242070	Yes	1.5e-05	26.39	25.54	0.848	0.09184	9.234	8	3e-06
RNA	pre-mRNA-splicing factor CWF7, putative	TGME49_243620	Yes	5.3e-05	23.04	22.19	0.846	0.1086	7.789	8	9e-06
Translation	eukaryotic initiation factor-3, delta subunit, putative	TGME49_289830	Yes	<0,000001	25.27	24.42	0.846	0.05706	14.83	8	<0,000001
hypothetical	hypothetical protein	TGME49_215910	Yes	0.000134	22.23	21.39	0.844	0.1236	6.826	8	2e-05
RNA	tRNA import protein tRIP, putative	TGME49_223140	Yes	0.000438	23.41	22.56	0.844	0.1472	5.732	8	5.9e-05
RNA	RNA recognition motif-containing protein	TGME49_254220	Yes	0.000132	22.7	21.85	0.844	0.1233	6.846	8	2e-05
REDOX	alkyl hydroperoxide reductase AHP1	TGME49_286630	Yes	4e-06	25.05	24.21	0.844	0.07673	11	8	<0,000001
hypothetical	hypothetical protein	TGME49_289800	Yes	5.6e-05	24.6	23.76	0.842	0.1091	7.719	8	9e-06
DNA	regulator of chromosome condensation RCC1	TGME49_213900	Yes	1e-06	25.22	24.38	0.84	0.06605	12.72	8	<0,000001
protein ufmylation	E3 UFM1-protein ligase 1	TGME49_222360	Yes	2e-06	25.08	24.24	0.838	0.06993	11.98	8	<0,000001
miscellaneous	non-discharge partner NDP2	TGME49_316730	Yes	0.075201	19.5	18.66	0.836	0.409	2.044	8	0.008173
Metabolism	long-chain fatty acid CoA ligase, putative	TGME49_243800	Yes	<0,000001	28.16	27.33	0.834	0.05259	15.86	8	<0,000001
miscellaneous	CBF/Mak21 family protein	TGME49_313990	Yes	2e-06	25.09	24.26	0.832	0.06829	12.18	8	<0,000001
Proteolysis	serine hydrolase ASH2	TGME49_254690	Yes	9.1e-05	26.22	25.39	0.83	0.115	7.219	8	1.4e-05
hypothetical	hypothetical protein	TGME49_270220	Yes	0.000127	22.22	21.39	0.828	0.1203	6.882	8	1.9e-05
Metabolism	malate dehydrogenase MDH	TGME49_318430	Yes	3.8e-05	24.17	23.34	0.828	0.1016	8.147	8	7e-06
RNA	pre-mRNA-splicing factor CEF1, putative	TGME49_275480	Yes	<0,000001	25.47	24.64	0.826	0.05411	15.26	8	<0,000001
Translation	eukaryotic initiation factor-3 subunit 10, putative	TGME49_201680	Yes	<0,000001	27.75	26.93	0.816	0.03669	22.24	8	<0,000001
cytoskeleton	myosin D	TGME49_263180	Yes	<0,000001	30.37	29.55	0.816	0.03219	25.35	8	<0,000001
Proteolysis	Ufm1-specific protease UFSP	TGME49_216020	Yes	9.5e-05	23.92	23.11	0.81	0.1129	7.176	8	1.5e-05
Protein chaperone	chaperone protein ClpB1	TGME49_257990	Yes	0.009239	22.52	21.71	0.81	0.2376	3.409	8	0.001083
protein phosphorylation	cell-cycle-control protein (translation regulation), putative	TGME49_320430	Yes	0.000242	23.47	22.66	0.81	0.1293	6.263	8	3.4e-05
Metabolism	facilitative glucose transporter GT1	TGME49_214320	Yes	<0,000001	28.61	27.8	0.808	0.05225	15.46	8	<0,000001
Signal Transduction Proteins	calcium binding protein precursor, putative	TGME49_229480	Yes	1.5e-05	27.55	26.74	0.808	0.08697	9.29	8	3e-06
Metabolism	trehalose-phosphatase	TGME49_297720	Yes	0.044536	21.65	20.84	0.808	0.3395	2.38	8	0.004888
Ribosomal Proteins	ribosomal protein RPL15	TGME49_228470	Yes	3e-06	29.5	28.69	0.806	0.07075	11.39	8	<0,000001
Metabolism	phospholipase	TGME49_306330	Yes	<0,000001	26.73	25.93	0.806	0.03755	21.46	8	<0,000001
Translation	eukaryotic initiation factor-3, subunit 5, putative	TGME49_228190	Yes	1e-06	26.59	25.79	0.804	0.06079	13.22	8	<0,000001
hypothetical	hypothetical protein	TGME49_251840	Yes	0.000855	21.9	21.1	0.804	0.1556	5.169	8	0.000111
protein phosphorylation	ULK kinase	TGME49_235750	Yes	4.8e-05	23.18	22.37	0.802	0.1015	7.898	8	8e-06
miscellaneous	translationally-controlled tumor protein homolog	TGME49_251680	Yes	0.001083	22.26	21.45	0.802	0.1611	4.977	8	0.000139
protein	ankyrin repeat-containing protein	TGME49_261710	Yes	2.5e-05	25.17	24.36	0.802	0.09302	8.622	8	5e-06
hypothetical	hypothetical protein	TGME49_225320	Yes	9e-05	22.61	21.81	0.8	0.1107	7.229	8	1.4e-05
proteolysis	OTU domain-containing protein OTUD3A	TGME49_258780	Yes	0.069023	20	19.2	0.798	0.3801	2.099	8	0.007515
Ribosomal Proteins	ribosomal rna assembly protein mis3, putative	TGME49_262070	Yes	<0,000001	25.42	24.62	0.798	0.0506	15.77	8	<0,000001
RNA	small nuclear ribonucleoprotein polypeptide A', putative	TGME49_229210	Yes	6e-06	24.05	23.25	0.796	0.07601	10.47	8	1e-06
Ribosomal Proteins	ribosomal protein RPS8	TGME49_245460	Yes	<0,000001	30.85	30.05	0.796	0.05212	15.27	8	<0,000001
hypothetical	hypothetical protein	TGME49_224620	Yes	0.01788	20.65	19.86	0.794	0.2674	2.97	8	0.002059
miscellaneous	ferlin 2	TGME49_260470	Yes	4.8e-05	22.35	21.56	0.794	0.1005	7.902	8	8e-06
hypothetical	hypothetical protein	TGME49_293440	Yes	4e-06	27.55	26.75	0.794	0.07259	10.94	8	1e-06
miscellaneous	NAC domain-containing protein	TGME49_205558	Yes	0.000509	23.51	22.72	0.792	0.1414	5.602	8	6.8e-05
Vesicle traffic	ras-related protein RAB1B	TGME49_214770	Yes	7.3e-05	26.73	25.94	0.792	0.1064	7.446	8	1.2e-05
REDOX	thioredoxin domain-containing protein	TGME49_247350	Yes	<0,000001	27.94	27.14	0.792	0.05159	15.35	8	<0,000001
miscellaneous	mago nashi family protein 2, putative	TGME49_267420	Yes	0.000245	23.81	23.02	0.792	0.1267	6.253	8	3.5e-05
cytoskeleton	cyclase-associated protein CAP	TGME49_310030	Yes	1.2e-05	26.2	25.41	0.792	0.08343	9.493	8	3e-06
RNA	splicing factor 3A subunit 2, putative	TGME49_228000	Yes	2.8e-05	21.46	20.67	0.79	0.09295	8.499	8	5e-06
hypothetical	hypothetical protein	TGME49_316350	Yes	<0,000001	25.02	24.23	0.788	0.05908	13.34	8	<0,000001
Ribosomal Proteins	ribosomal protein RPS27	TGME49_217570	Yes	0.03317	24.67	23.88	0.784	0.3052	2.569	8	0.003692
Ribosomal Proteins	ribosomal protein RPL24	TGME49_244320	Yes	<0,000001	29.52	28.74	0.784	0.05904	13.28	8	<0,000001
Metabolism	NAD/NADP octopine/nopaline dehydrogenase, alpha-helical domain-containing protein	TGME49_290200	Yes	0.000584	22.9	22.12	0.784	0.1429	5.486	8	7.7e-05
Invasion	microneme protein MIC17A	TGME49_200250	Yes	2e-06	26.9	26.12	0.78	0.06283	12.41	8	<0,000001
Metabolism	3-ketoacyl-(acyl-carrier-protein) reductase	TGME49_217740	Yes	4.2e-05	22.32	21.54	0.78	0.09712	8.031	8	7e-06
hypothetical	hypothetical protein	TGME49_321540	Yes	0.000809	23.44	22.66	0.78	0.1496	5.214	8	0.000105
hypothetical	hypothetical protein, conserved	TGME49_500081	Yes	0.000407	21.17	20.39	0.78	0.1346	5.796	8	5.6e-05
miscellaneous	MIR domain-containing protein	TGME49_228630	Yes	7.7e-05	24.79	24.01	0.778	0.1052	7.393	8	1.2e-05
miscellaneous	START domain-containing protein	TGME49_252430	Yes	<0,000001	26.72	25.94	0.778	0.05848	13.3	8	<0,000001
RNA	NUC153 domain-containing protein	TGME49_271100	Yes	0.000121	23.37	22.59	0.778	0.1123	6.93	8	1.8e-05
hypothetical	hypothetical protein	TGME49_225330	Yes	0.00051	22.53	21.75	0.776	0.1385	5.601	8	6.8e-05
Ribosomal Proteins	ribosomal protein RPS23	TGME49_229670	Yes	<0,000001	30.39	29.62	0.776	0.0495	15.68	8	<0,000001
Invasion	SAG-related sequence SRS16A	TGME49_320200	Yes	3e-06	23.45	22.68	0.776	0.06745	11.5	8	<0,000001
Translation	eukaryotic initiation factor-2, alpha subunit	TGME49_313230	Yes	0.000118	23.85	23.08	0.774	0.1113	6.955	8	1.8e-05
Translation	translation initiation factor eIF-5A, putative	TGME49_251810	Yes	7e-06	24.31	23.53	0.772	0.07578	10.19	8	2e-06
Protein chaperone	chaperonin protein BiP	TGME49_311720	Yes	5.5e-05	31.55	30.78	0.772	0.09957	7.753	8	9e-06
Ribosomal Proteins	ribosomal protein RPL31	TGME49_266070	Yes	<0,000001	29.39	28.62	0.77	0.05795	13.29	8	<0,000001
protein phosphorylation	protein phosphatase PPM2A	TGME49_232340	Yes	0.000432	23.04	22.27	0.768	0.1337	5.744	8	5.9e-05
Translation	eukaryotic translation initiation factor 4A, isoform 3, putative	TGME49_256770	Yes	<0,000001	26.71	25.94	0.768	0.04025	19.08	8	<0,000001
Invasion	rhoptry protein ROP14	TGME49_315220	Yes	7e-06	24.52	23.76	0.768	0.07418	10.35	8	1e-06
Metabolism	glyceraldehyde-3-phosphate dehydrogenase GAPDH1	TGME49_289690	Yes	4.1e-05	27.54	26.77	0.766	0.09507	8.057	8	7e-06
membrane	membrane occupation and recognition nexus protein MORN2	TGME49_292120	Yes	1e-06	25.1	24.33	0.766	0.06088	12.58	8	<0,000001
miscellaneous	nucleoside diphosphate kinase, putative	TGME49_295350	Yes	9e-06	25.15	24.38	0.766	0.07705	9.942	8	2e-06
Signal Transduction Proteins	signal peptidase subunit protein	TGME49_300060	Yes	1.8e-05	23.86	23.09	0.766	0.08453	9.061	8	3e-06
miscellaneous	14-3-3 protein	TGME49_263090	Yes	0.000123	25.92	25.16	0.764	0.1106	6.91	8	1.9e-05
miscellaneous	cysteine repeat modular protein CRMPB	TGME49_292020	Yes	<0,000001	27.18	26.42	0.764	0.04537	16.84	8	<0,000001
Ribosomal Proteins	ribosomal protein RPL10	TGME49_288720	Yes	2e-06	30.45	29.69	0.76	0.06081	12.5	8	<0,000001
hypothetical	hypothetical protein	TGME49_224890	Yes	0.049529	20.68	19.92	0.756	0.327	2.312	8	0.005412
Metabolism	phosphatase, putative	TGME49_252380	Yes	0.04011	20.08	19.33	0.754	0.3081	2.447	8	0.004425
Metabolism	AMP-binding enzyme domain-containing protein	TGME49_310150	Yes	<0,000001	26.83	26.07	0.754	0.05514	13.68	8	<0,000001
Transport Proteins	aquaporin 1	TGME49_215450	Yes	1.6e-05	24.86	24.11	0.752	0.08224	9.144	8	3e-06
miscellaneous	IMP1-like protein, putative	TGME49_227030	Yes	0.000532	22.36	21.61	0.752	0.1351	5.564	8	7.1e-05
Metabolism	phosphatidylserine decarboxylase	TGME49_269920	Yes	7e-06	24.38	23.63	0.752	0.07317	10.28	8	1e-06
cytoskeleton	myosin light chain MLC2	TGME49_297470	Yes	<0,000001	28.77	28.02	0.75	0.04459	16.82	8	<0,000001
Invasion	dense granule protein GRA16	TGME49_208830	Yes	1.4e-05	23.8	23.06	0.748	0.07964	9.393	8	3e-06
Metabolism	N-acetylglucosaminylphosphatidylinositol deacetylase	TGME49_258110	Yes	0.0001	22.8	22.06	0.748	0.105	7.122	8	1.5e-05
Metabolism	arabinogalactan protein, putative	TGME49_265020	Yes	0.141056	23.02	22.27	0.748	0.458	1.633	8	0.015002
protein phosphorylation	protein phosphatase PPM2B	TGME49_267100	Yes	2.1e-05	23.23	22.48	0.748	0.08446	8.856	8	4e-06
hypothetical	hypothetical protein	TGME49_280370	Yes	0.004366	22.35	21.6	0.748	0.1904	3.928	8	0.000525
Invasion	SAG-related sequence SRS29B	TGME49_233460	Yes	1e-06	34.19	33.44	0.746	0.05921	12.6	8	<0,000001
protein	protein disulfide-isomerase domain-containing protein	TGME49_238040	Yes	1.3e-05	26.19	25.45	0.746	0.07868	9.482	8	3e-06
Transport Proteins	apicomplexan amino acid transporter ApiAT6-1	TGME49_240810	Yes	5e-06	26.39	25.65	0.746	0.07021	10.62	8	1e-06
Metabolism	phosphoglucomutase PGM1	TGME49_285980	Yes	0.00028	27.16	26.42	0.746	0.1217	6.13	8	3.9e-05
Invasion	dense granule protein GRA37	TGME49_236890	Yes	0.00039	24.32	23.57	0.744	0.1276	5.833	8	5.4e-05
transcription	inhibitor of STAT1 transcription	TGME49_240060	Yes	<0,000001	25.77	25.02	0.744	0.04243	17.54	8	<0,000001
RNA	pre-mRNA processing factor 4 kinase	TGME49_313180	Yes	0.005399	23.51	22.77	0.742	0.1964	3.779	8	0.000643
RNA	PRP38 family protein	TGME49_285230	Yes	0.043569	23.11	22.37	0.738	0.3082	2.394	8	0.00479
protein ubiquitination	ubiquitin-activating enzyme E1 family protein	TGME49_290290	Yes	0.000566	23.17	22.43	0.738	0.1339	5.511	8	7.5e-05
DNA	S1/P1nuclease	TGME49_240280	Yes	9.9e-05	27.23	26.49	0.736	0.1033	7.127	8	1.5e-05
miscellaneous	strictosidine synthase subfamily protein	TGME49_289580	Yes	<0,000001	26.04	25.31	0.736	0.03619	20.33	8	<0,000001
Invasion	SAG-related sequence SRS18	TGME49_215680	Yes	<0,000001	25.76	25.03	0.732	0.04909	14.91	8	<0,000001
miscellaneous	shewanella-like protein phosphatase SLP	TGME49_254770	Yes	4.1e-05	21.59	20.86	0.732	0.0908	8.062	8	7e-06
protein ubiquitination	HECT-domain (ubiquitin-transferase) domain-containing protein	TGME49_295710	Yes	3.5e-05	25.83	25.1	0.732	0.08879	8.244	8	6e-06
protein phosphorylation	protein phosphatase PPM5C, putative	TGME49_281580	Yes	<0,000001	26.09	25.36	0.728	0.05044	14.43	8	<0,000001
Signal Transduction Proteins	calcium-dependent protein kinase CDPK9	TGME49_217600	Yes	0.018477	19.53	18.81	0.72	0.2442	2.948	8	0.00212
Ribosomal Proteins	ribosomal protein RPS2	TGME49_305520	Yes	<0,000001	30.68	29.96	0.72	0.04481	16.07	8	<0,000001
RNA	LSM domain-containing protein	TGME49_309740	Yes	<0,000001	24.56	23.84	0.718	0.05109	14.05	8	<0,000001
hypothetical	hypothetical protein	TGME49_307605	Yes	0.00041	22.35	21.63	0.714	0.1233	5.789	8	5.6e-05
Proteolysis	rhomboid protease ROM4	TGME49_268590	Yes	2e-06	26.01	25.3	0.71	0.05829	12.18	8	<0,000001
hypothetical	hypothetical protein	TGME49_205300	Yes	2.4e-05	23.13	22.42	0.708	0.08126	8.712	8	4e-06
miscellaneous	IMP4 family U3 small nucleolar ribonucleoprotein (snoRNP), putative	TGME49_251600	Yes	0.000713	22.01	21.3	0.708	0.1332	5.317	8	9.3e-05
hypothetical	hypothetical protein	TGME49_263320	Yes	<0,000001	28.83	28.12	0.708	0.05276	13.42	8	<0,000001
membrane	TB2/DP1, HVA22 family protein	TGME49_211710	Yes	3.2e-05	25.07	24.36	0.706	0.08447	8.358	8	6e-06
membrane	TB2/DP1, HVA22 family protein	TGME49_257040	Yes	1.6e-05	25.47	24.77	0.704	0.07673	9.175	8	3e-06
Invasion	rhoptry kinase family protein ROP26 (incomplete catalytic triad)	TGME49_211260	Yes	4.2e-05	24.91	24.21	0.702	0.08718	8.052	8	7e-06
miscellaneous	reticulon protein	TGME49_226430	Yes	4.6e-05	26.17	25.47	0.702	0.08837	7.943	8	8e-06
protein ubiquitination	ubiquitin family protein	TGME49_266970	Yes	<0,000001	26.79	26.09	0.702	0.04658	15.07	8	<0,000001
hypothetical	hypothetical protein	TGME49_213910	Yes	4e-06	24.22	23.52	0.7	0.06255	11.19	8	<0,000001
Invasion	SAG-related sequence SRS30C	TGME49_273120	Yes	0.000198	26.49	25.79	0.7	0.1085	6.449	8	2.9e-05
Ribosomal Proteins	ribosomal protein RPS24	TGME49_215460	Yes	2e-06	30.35	29.66	0.696	0.05577	12.48	8	<0,000001
RNA	RNA recognition motif-containing protein	TGME49_218600	Yes	3e-06	23.96	23.27	0.696	0.06107	11.4	8	<0,000001
Invasion	rhoptry protein ROP1	TGME49_309590	Yes	0.060259	26.24	25.54	0.696	0.3183	2.186	8	0.006578
Vesicle traffic	alpha-soluble NSF attachment protein	TGME49_218760	Yes	0.000968	22.47	21.78	0.694	0.137	5.067	8	0.000124
Metabolism	phosphofructokinase PFKII	TGME49_226960	Yes	<0,000001	29.42	28.73	0.694	0.04686	14.81	8	<0,000001
cytoskeleton	alpha-tubulin suppressor protein	TGME49_267450	Yes	0.000201	22.46	21.77	0.694	0.1078	6.436	8	2.9e-05
Invasion	microneme protein MIC5	TGME49_277080	Yes	0.007853	26.75	26.06	0.694	0.1972	3.519	8	0.000924
Vesicle traffic	ras-related protein RAB11A	TGME49_289680	Yes	1.6e-05	27.37	26.67	0.694	0.0753	9.217	8	3e-06
DNA	DnaJ family chaperone J1	TGME49_311240	Yes	0.006308	24.07	23.38	0.694	0.1891	3.67	8	0.000746
cytoskeleton	mature soluble cytoskeleton protein MSC1A	TGME49_216650	Yes	<0,000001	26.29	25.6	0.69	0.0285	24.21	8	<0,000001
DNA	aquarius, putative	TGME49_314410	Yes	<0,000001	25.62	24.93	0.69	0.04667	14.78	8	<0,000001
miscellaneous	lectin family protein	TGME49_258950	Yes	<0,000001	27.07	26.39	0.688	0.02832	24.29	8	<0,000001
hypothetical	hypothetical protein, conserved	TGME49_500225	Yes	5.4e-05	25.42	24.73	0.688	0.08851	7.773	8	9e-06
Metabolism	acyltransferase domain-containing protein	TGME49_223910	Yes	0.005237	24.08	23.4	0.686	0.1805	3.8	8	0.000625
hypothetical	hypothetical protein	TGME49_237250	Yes	0.002093	26.7	26.01	0.686	0.1536	4.467	8	0.000262
DNA	DnaJ domain-containing protein	TGME49_232050	Yes	8e-06	26.39	25.71	0.682	0.06711	10.16	8	2e-06
Metabolism	acetyltransferase, GNAT family protein	TGME49_305450	Yes	5.1e-05	23.64	22.96	0.682	0.08718	7.823	8	9e-06
Invasion	rhoptry neck protein RON10	TGME49_261750	Yes	4e-06	23.06	22.38	0.678	0.0616	11.01	8	<0,000001
protein	Alpha-1,3-mannosyl-glycoprotein 2-beta-N-acetylglucosaminyltransferase	TGME49_266310	Yes	0.000182	23.16	22.49	0.678	0.1038	6.53	8	2.7e-05
Invasion	SAG-related sequence SRS51	TGME49_308840	Yes	5e-06	29.26	28.58	0.678	0.0628	10.8	8	1e-06
hypothetical	hypothetical protein	TGME49_221870	Yes	0.000775	21.87	21.2	0.676	0.1288	5.248	8	0.000101
Ribosomal Proteins	ribosomal protein RPS9	TGME49_248480	Yes	<0,000001	31.09	30.42	0.674	0.02441	27.61	8	<0,000001
protein	WD domain, G-beta repeat-containing protein	TGME49_294250	Yes	9.3e-05	23.23	22.56	0.674	0.09374	7.19	8	1.5e-05
protein	WD domain, G-beta repeat-containing protein	TGME49_269770	Yes	0.001195	25.06	24.38	0.672	0.1372	4.9	8	0.000152
DNA-histone	SWI2/SNF2 ISWI-like (AT hook)	TGME49_273870	Yes	2e-05	26.87	26.19	0.672	0.07545	8.907	8	4e-06
DNA-histone	histone arginine methyltransferase PRMT3	TGME49_252420	Yes	0.258685	21.63	20.96	0.67	0.551	1.216	8	0.027023
miscellaneous	NAC domain-containing protein	TGME49_257090	Yes	1e-06	23.46	22.79	0.67	0.05299	12.64	8	<0,000001
miscellaneous	GPI transamidase subunit PIG-U protein	TGME49_275568	Yes	0.024437	21.45	20.78	0.67	0.2422	2.766	8	0.00277
Invasion	rhoptry discharge factor RDF1	TGME49_247195	Yes	0.002421	25.2	24.54	0.668	0.1533	4.357	8	0.000301
Ribosomal Proteins	ribosomal protein RPL7	TGME49_314810	Yes	<0,000001	31.23	30.56	0.668	0.0386	17.31	8	<0,000001
RNA	U5 snRNP-specific protein	TGME49_310860	Yes	0.003039	24.02	23.36	0.664	0.1585	4.19	8	0.000374
Metabolism	NADH-cytochrome b5 reductase 1, putative	TGME49_262910	Yes	2e-06	24.18	23.52	0.656	0.054	12.15	8	<0,000001
hypothetical	hypothetical protein	TGME49_313080	Yes	1e-06	27.54	26.89	0.654	0.05156	12.69	8	<0,000001
protein	WD domain, G-beta repeat-containing protein	TGME49_239590	Yes	8e-06	28.32	27.67	0.65	0.06405	10.15	8	2e-06
Metabolism	phosphatidate cytidylyltransferase	TGME49_254365	Yes	0.001911	22.15	21.5	0.65	0.1433	4.535	8	0.00024
Metabolism	glucose-6-phosphate 1-dehydrogenase	TGME49_278830	Yes	0.000199	24.93	24.28	0.65	0.1008	6.448	8	2.9e-05
miscellaneous	autophagy-related protein ATG7	TGME49_229690	Yes	0.17435	21.06	20.41	0.648	0.4347	1.491	8	0.018432
Invasion	sporozoite protein with an altered thrombospondin repeat SPATR	TGME49_293900	Yes	7.9e-05	25.88	25.23	0.646	0.08768	7.368	8	1.2e-05
Metabolism	sarco/endoplasmic reticulum Ca2+-ATPase	TGME49_230420	Yes	3e-06	27.51	26.87	0.644	0.05575	11.55	8	<0,000001
Invasion	dense granule protein GRA61	TGME49_269950	Yes	0.000153	23.59	22.94	0.642	0.09582	6.7	8	2.3e-05
REDOX	thioredoxin CTRX1	TGME49_266620	Yes	4.7e-05	23.97	23.33	0.636	0.08022	7.928	8	8e-06
Signal Transduction Proteins	ADP ribosylation factor ARF1	TGME49_276140	Yes	0.004786	24.96	24.33	0.636	0.1646	3.863	8	0.000573
Translation	eukaryotic initiation factor-3, subunit 3, putative	TGME49_251500	Yes	7.7e-05	26.13	25.49	0.634	0.08585	7.385	8	1.2e-05
transport anion	Ctr copper transporter family protein	TGME49_262710	Yes	0.001607	23.06	22.43	0.634	0.1358	4.668	8	0.000203
Invasion	rhoptry kinase family protein ROP35	TGME49_304740	Yes	2e-06	24.75	24.12	0.632	0.05128	12.32	8	<0,000001
Transport	transmembrane protein	TGME49_238100	Yes	<0,000001	26.23	25.6	0.63	0.04537	13.89	8	<0,000001
Vesicle traffic	beta-COP	TGME49_266990	Yes	0.019886	26.28	25.65	0.63	0.2172	2.9	8	0.002275
Ribosomal Proteins	ribosomal protein RPS20	TGME49_223050	Yes	6e-06	28.9	28.27	0.628	0.0602	10.43	8	1e-06
Metabolism	palmitoyltransferase DHHC13	TGME49_249380	Yes	0.036512	22.19	21.56	0.628	0.2504	2.508	8	0.004043
Ribosomal Proteins	ribosomal protein RPS14	TGME49_263700	Yes	3e-06	29.04	28.41	0.628	0.05477	11.47	8	<0,000001
Ribosomal Proteins	ribosomal protein RPL13A	TGME49_292130	Yes	3e-06	30.87	30.24	0.628	0.05404	11.62	8	<0,000001
hypothetical	hypothetical protein	TGME49_272380	Yes	0.000144	23.12	22.5	0.626	0.09268	6.754	8	2.1e-05
protein binding	CS domain-containing protein	TGME49_290730	Yes	5e-05	23.78	23.16	0.626	0.07969	7.856	8	8e-06
protein phosphorylation	casein kinase ii regulatory subunit protein	TGME49_272400	Yes	0.003104	21.37	20.75	0.624	0.1495	4.174	8	0.000381
Proteolysis	peptidase M20D, amidohydrolase	TGME49_213520	Yes	6.5e-05	22.27	21.65	0.62	0.08184	7.576	8	1e-05
hypothetical	hypothetical protein	TGME49_216180	Yes	1.7e-05	26.73	26.11	0.62	0.06804	9.112	8	3e-06
Proteolysis	peptidase, M28 family protein	TGME49_231130	Yes	2e-06	24.97	24.35	0.618	0.05181	11.93	8	<0,000001
Ribosomal Proteins	brix domain-containing protein	TGME49_273840	Yes	7e-06	25.18	24.56	0.618	0.05987	10.32	8	1e-06
miscellaneous	endomembrane protein 70 subfamily protein	TGME49_283730	Yes	0.001149	23.45	22.83	0.618	0.1254	4.93	8	0.000147
hypothetical	hypothetical protein	TGME49_293430	Yes	1e-05	27.71	27.1	0.618	0.06286	9.831	8	2e-06
hypothetical	hypothetical protein	TGME49_232800	Yes	0.00011	21.98	21.36	0.616	0.08768	7.025	8	1.7e-05
hypothetical	hypothetical protein	TGME49_274050	Yes	0.000233	22.9	22.29	0.616	0.09778	6.3	8	3.3e-05
Ribosomal Proteins	ribosomal protein RPL18A	TGME49_262670	Yes	<0,000001	31.41	30.8	0.614	0.02638	23.27	8	<0,000001
Metabolism	phospholipase, patatin family protein	TGME49_212130	Yes	0.001077	21.81	21.2	0.61	0.1224	4.982	8	0.000138
Ribosomal Proteins	ribosomal protein RPS15	TGME49_213350	Yes	2e-06	29.06	28.45	0.61	0.04998	12.2	8	<0,000001
hypothetical	hypothetical protein	TGME49_290300	Yes	4.3e-05	23.72	23.11	0.61	0.07597	8.029	8	7e-06
protein phosphorylation	CDK-related protein kinase CRK3	TGME49_249260	Yes	0.000808	21.05	20.44	0.608	0.1166	5.215	8	0.000105
DNA	DnaJ protein, putative	TGME49_258390	Yes	<0,000001	25.82	25.21	0.608	0.04195	14.49	8	<0,000001
Translation	eukaryotic translation initiation factor 3 subunit 6 interacting protein	TGME49_273460	Yes	0.000182	27.85	27.25	0.608	0.09307	6.533	8	2.6e-05
Transport Proteins	adenine nucleotide transporter ANT	TGME49_254580	Yes	0.000119	22.41	21.8	0.604	0.08695	6.947	8	1.8e-05
DNA	DnaJ family Sec63 protein	TGME49_260630	Yes	0.000228	25.94	25.34	0.6	0.09497	6.318	8	3.3e-05
Protein chaperon	heat shock protein 90, putative	TGME49_244560	Yes	4e-06	30.31	29.71	0.598	0.05339	11.2	8	<0,000001
hypothetical	hypothetical protein	TGME49_252390	Yes	<0,000001	26.65	26.05	0.598	0.04427	13.51	8	<0,000001
protein chaperone	tetratricopeptide repeat-containing protein	TGME49_314100	Yes	0.029869	24.48	23.88	0.598	0.2268	2.637	8	0.003346
Ribosomal Proteins	ribosomal protein RPL10A	TGME49_215470	Yes	<0,000001	30.4	29.81	0.596	0.01897	31.41	8	<0,000001
Ribosomal Proteins	ribosomal protein RPP0	TGME49_218410	Yes	<0,000001	31.67	31.08	0.596	0.02	29.8	8	<0,000001
protein glycosilation	dolichol-phosphate-mannose synthase family protein	TGME49_277970	Yes	0.000682	23.29	22.69	0.596	0.1113	5.355	8	8.9e-05
Ribosomal Proteins	ribosomal protein RPL8	TGME49_204020	Yes	2e-06	31.18	30.58	0.594	0.0495	12	8	<0,000001
cytoskeleton	p25-alpha family protein	TGME49_229930	Yes	0.024088	21.93	21.33	0.594	0.214	2.776	8	0.002733
Metabolism	3-ketoacyl-CoA reductase, putative	TGME49_271888	Yes	<0,000001	25.8	25.2	0.594	0.04347	13.66	8	<0,000001
Ribosomal Proteins	ribosomal protein RPL17	TGME49_299050	Yes	<0,000001	30.66	30.07	0.592	0.03839	15.42	8	<0,000001
Translation	eukaryotic translation initiation factor 3 subunit G, putative	TGME49_294670	Yes	0.000347	25.53	24.94	0.59	0.09936	5.938	8	4.8e-05
RNA	pre-mRNA-splicing factor PRP46, putative	TGME49_218420	Yes	2e-06	24.23	23.65	0.588	0.04911	11.97	8	<0,000001
hypothetical	hypothetical protein	TGME49_313640	Yes	0.017937	21.97	21.38	0.588	0.1981	2.968	8	0.002064
hypothetical	hypothetical protein	TGME49_288030	Yes	0.000178	21.21	20.63	0.586	0.08944	6.552	8	2.6e-05
miscellaneous	ER membrane protein complex subunit 1, putative	TGME49_205740	Yes	3e-06	25.13	24.55	0.584	0.04996	11.69	8	<0,000001
Ribosomal Proteins	ribosomal protein RPL28	TGME49_229250	Yes	8e-06	28.89	28.31	0.584	0.05829	10.02	8	2e-06
Ribosomal Proteins	ribosomal protein RPL4	TGME49_309120	Yes	<0,000001	31.75	31.16	0.584	0.04336	13.47	8	<0,000001
Proteolysis	peptidase, M28 family protein	TGME49_225850	Yes	3.9e-05	25.11	24.53	0.582	0.07151	8.138	8	7e-06
Invasion	dense granule protein GRA2	TGME49_227620	Yes	4e-06	27.79	27.21	0.582	0.052	11.19	8	<0,000001
Ribosomal Proteins	ribosomal protein RPS18	TGME49_225080	Yes	<0,000001	30.77	30.19	0.578	0.03742	15.45	8	<0,000001
hypothetical	hypothetical protein	TGME49_203400	Yes	0.00052	23.47	22.9	0.574	0.1028	5.584	8	7e-05
miscellaneous	PSP protein	TGME49_314740	Yes	<0,000001	24.21	23.63	0.574	0.0405	14.17	8	<0,000001
miscellaneous	autophagy-related protein ATG8	TGME49_254120	Yes	0.005321	22.32	21.74	0.572	0.151	3.789	8	0.000634
Metabolism	carbamoylphosphate synthetase	TGME49_215260	Yes	0.000571	26.17	25.6	0.57	0.1035	5.505	8	7.6e-05
hypothetical	hypothetical protein	TGME49_275770	Yes	0.000113	21.98	21.41	0.57	0.08149	6.995	8	1.7e-05
Ribosomal Proteins	ribosomal protein RPS6	TGME49_210690	Yes	1e-06	30.51	29.94	0.566	0.0447	12.66	8	<0,000001
hypothetical	hypothetical protein	TGME49_225200	Yes	0.000452	22.95	22.38	0.566	0.09923	5.704	8	6.1e-05
Signal Transduction Proteins	serine/threonine protein phosphatase 6 structural subunit PP6S	TGME49_216680	Yes	2.2e-05	24.33	23.76	0.564	0.06403	8.808	8	4e-06
miscellaneous	cysteine repeat modular protein CRMPA	TGME49_261080	Yes	6e-05	25.6	25.04	0.564	0.07373	7.65	8	1e-05
miscellaneous	ER membrane protein complex subunit 4, putative	TGME49_259000	Yes	0.00393	21.5	20.94	0.562	0.1404	4.004	8	0.000476
Ribosomal Proteins	ribosomal protein RPS19	TGME49_212290	Yes	3e-06	29.56	29	0.56	0.04938	11.34	8	<0,000001
REDOX	saccharopine dehydrogenase domain-containing protein	TGME49_215290	Yes	1.6e-05	21.94	21.38	0.56	0.06081	9.209	8	3e-06
Metabolism	ceramide synthase CERS1, putative	TGME49_283710	Yes	5e-06	25.29	24.73	0.56	0.05252	10.66	8	1e-06
RNA	RNA pseudouridine synthase superfamily protein	TGME49_306660	Yes	0.000159	25.25	24.69	0.554	0.08319	6.66	8	2.3e-05
Invasion	rhoptry protein ROP2A	TGME49_215785	Yes	0.0004	25.83	25.28	0.552	0.09497	5.812	8	5.5e-05
Invasion	glideosome-associated connector GAC	TGME49_312630	Yes	2e-06	28.01	27.46	0.552	0.0463	11.92	8	<0,000001
DNA	replication factor C, subunit 5, putative	TGME49_213000	Yes	0.003832	22.36	21.81	0.55	0.1368	4.022	8	0.000467
miscellaneous	G-patch domain-containing protein	TGME49_233080	Yes	5.3e-05	24.77	24.22	0.55	0.07065	7.784	8	9e-06
Invasion	dense granule protein GRA44	TGME49_228170	Yes	<0,000001	27.69	27.15	0.544	0.0363	14.98	8	<0,000001
DNA	DnaJ domain-containing protein	TGME49_267430	Yes	4.1e-05	25.29	24.75	0.544	0.06736	8.075	8	7e-06
hypothetical	hypothetical protein	TGME49_239752	Yes	1.8e-05	24.89	24.35	0.542	0.06008	9.021	8	3e-06
Invasion	dense granule protein GRA12B	TGME49_275860	Yes	0.001064	23.06	22.52	0.542	0.1086	4.992	8	0.000137
Invasion	microneme protein MIC1	TGME49_291890	Yes	7e-05	30.25	29.71	0.542	0.07232	7.495	8	1.1e-05
Metabolism	phosphatidyl serine synthase	TGME49_261480	Yes	0.001264	24.03	23.49	0.54	0.1112	4.855	8	0.000161
hypothetical	hypothetical protein	TGME49_314020	Yes	0.00201	23.1	22.56	0.54	0.1201	4.497	8	0.000252
miscellaneous	integral membrane protein, GNS1/SUR4 family protein, putative	TGME49_205350	Yes	0.022678	23.63	23.09	0.538	0.1911	2.815	8	0.00258
Metabolism	acyl-glycerol-3-phosphate acyltransferase AGPAT	TGME49_240860	Yes	4.2e-05	25.25	24.71	0.538	0.06696	8.034	8	7e-06
Ribosomal Proteins	ribosomal protein RPL11	TGME49_309820	Yes	1e-06	29.74	29.21	0.536	0.04159	12.89	8	<0,000001
protein	WD repeat-containing protein	TGME49_240980	Yes	0.217565	21.8	21.27	0.534	0.399	1.338	8	0.022844
Ribosomal Proteins	ribosome biogenesis protein nep1, putative	TGME49_313980	Yes	<0,000001	23.14	22.62	0.524	0.02789	18.79	8	<0,000001
Ribosomal Proteins	ribosomal protein RPS4	TGME49_207440	Yes	6e-05	30.93	30.4	0.522	0.06813	7.662	8	1e-05
protein	protein disulfide isomerase	TGME49_211680	Yes	4e-06	30.88	30.36	0.522	0.04722	11.05	8	<0,000001
miscellaneous	LITAF-like zinc finger protein, putative	TGME49_246220	Yes	0.001953	25.83	25.31	0.522	0.1155	4.519	8	0.000245
DNA	DEAD-family helicase	TGME49_298020	Yes	0.013786	22	21.48	0.522	0.1662	3.141	8	0.001598
protein	cyclophilin precursor	TGME49_205700	Yes	0.000326	25.57	25.05	0.52	0.08676	5.993	8	4.5e-05
Signal Transduction Proteins	calcium-dependent protein kinase CDPK2A	TGME49_206590	Yes	7e-06	26.33	25.81	0.52	0.0507	10.26	8	2e-06
Translation	eukaryotic initiation factor-2 gamma, putative	TGME49_235970	Yes	3.5e-05	24.86	24.34	0.518	0.06269	8.263	8	6e-06
hypothetical	hypothetical protein	TGME49_220950	Yes	0.000552	25.09	24.58	0.512	0.09254	5.533	8	7.4e-05
Metabolism	glyceraldehyde-3-phosphate dehydrogenase GAPDH2	TGME49_269190	Yes	9.7e-05	23.99	23.48	0.51	0.07133	7.15	8	1.5e-05
hypothetical	hypothetical protein	TGME49_225540	Yes	0.000269	25.44	24.93	0.508	0.08237	6.168	8	3.8e-05
miscellaneous	alpha-glucan water dikinase 1, putative	TGME49_214260	Yes	0.043994	22.33	21.82	0.502	0.2102	2.388	8	0.004832
miscellaneous	crooked neck family 1 protein isoform 2, putative	TGME49_269200	Yes	1.5e-05	24.42	23.92	0.502	0.05407	9.284	8	3e-06
protein	protein disulfide isomerase-related protein (provisional), putative	TGME49_249270	Yes	<0,000001	28	27.5	0.498	0.03527	14.12	8	<0,000001
miscellaneous	TLC domain-containing protein	TGME49_295080	Yes	0.037653	19.41	18.92	0.498	0.2002	2.488	8	0.004162
REDOX	thioredoxin domain-containing protein	TGME49_204480	Yes	3.2e-05	25.25	24.76	0.496	0.05941	8.348	8	6e-06
miscellaneous	PH domain-containing protein, putative	TGME49_294630	Yes	0.105452	21.65	21.16	0.496	0.2718	1.825	8	0.011351
Translation	SAC3/GANP family protein	TGME49_262040	Yes	0.002876	24.51	24.02	0.494	0.1168	4.23	8	0.000355
Invasion	dense granule protein GRA33	TGME49_247440	Yes	3e-06	25.86	25.37	0.492	0.04317	11.4	8	<0,000001
Invasion	dense granule protein GRA3	TGME49_227280	Yes	0.004518	29.24	28.75	0.49	0.1255	3.904	8	0.000543
Ribosomal Proteins	ribosomal protein RPL3	TGME49_227360	Yes	<0,000001	31.28	30.79	0.49	0.02565	19.1	8	<0,000001
hypothetical	hypothetical protein	TGME49_315610	Yes	0.001288	26.16	25.67	0.49	0.1012	4.84	8	0.000163
miscellaneous	endonuclease/exonuclease/phosphatase family protein	TGME49_249030	Yes	0.000285	26.05	25.57	0.484	0.07916	6.114	8	4e-05
Metabolism	poly(ADP-ribose) glycohydrolase	TGME49_280380	Yes	0.000164	25.55	25.07	0.48	0.07239	6.631	8	2.4e-05
Invasion	apical membrane antigen AMA4	TGME49_294330	Yes	0.000442	23.01	22.53	0.48	0.08386	5.724	8	6e-05
Ribosomal Proteins	ribosomal protein RPS11	TGME49_226970	Yes	2.2e-05	30.2	29.73	0.47	0.0534	8.801	8	4e-06
Ribosomal Proteins	ribosomal protein RPS26	TGME49_243570	Yes	1e-05	28.56	28.09	0.47	0.04804	9.783	8	2e-06
DNA	cell division protein CDC48CY	TGME49_273090	Yes	0.123052	29.36	28.89	0.47	0.2727	1.724	8	0.013166
Metabolism	glycosyltransferase, group 1 family protein	TGME49_227790	Yes	0.004137	22.52	22.06	0.466	0.1175	3.967	8	0.0005
protein phosphorylation	CAM Kinase family, incomplete catalytic triad	TGME49_253940	Yes	0.00082	23.12	22.66	0.464	0.0892	5.202	8	0.000106
Ribosomal Proteins	ribosomal protein RPS16	TGME49_263040	Yes	6e-06	30.42	29.95	0.464	0.04427	10.48	8	1e-06
Ribosomal Proteins	ribosomal protein RPL36	TGME49_238250	Yes	<0,000001	29.91	29.45	0.458	0.03146	14.56	8	<0,000001
Ribosomal Proteins	ribosomal protein RPS7	TGME49_239100	Yes	6e-06	29.28	28.82	0.458	0.04398	10.41	8	1e-06
protein ubiquitination	ubiquitin fusion degradation protein UFD1CY	TGME49_270530	Yes	0.003578	21.1	20.64	0.456	0.112	4.071	8	0.000437
Signal Transduction Proteins	signal peptidase	TGME49_280740	Yes	6.5e-05	24.4	23.95	0.454	0.05997	7.571	8	1e-05
Metabolism	mitochondrial association factor 1a	TGME49_279100	Yes	5.2e-05	27.29	26.83	0.452	0.0579	7.807	8	9e-06
hypothetical	hypothetical protein	TGME49_255410	Yes	7.5e-05	24.67	24.22	0.45	0.06066	7.418	8	1.2e-05
Ribosomal Proteins	ribosomal protein RPS3	TGME49_232300	Yes	6e-06	29.89	29.44	0.448	0.04278	10.47	8	1e-06
Ribosomal Proteins	ribosomal protein RPL13	TGME49_263050	Yes	6e-06	31.39	30.95	0.448	0.04245	10.55	8	1e-06
DNA	DNA-directed RNA polymerase III RPC1	TGME49_306290	Yes	0.326551	22.31	21.87	0.446	0.4268	1.045	8	0.033886
Metabolism	protein tyrosine phosphatase family protein, ptpla protein	TGME49_311290	Yes	0.00129	24.48	24.03	0.446	0.09217	4.839	8	0.000164
Metabolism	glycosylphosphatidylinositol anchor attachment 1 protein, putative	TGME49_319300	Yes	0.002219	21.34	20.9	0.446	0.1008	4.423	8	0.000277
transcription	transcriptional elongation factor FACT140	TGME49_221670	Yes	0.001293	24.36	23.92	0.442	0.09138	4.837	8	0.000164
Ribosomal Proteins	ribosomal protein RPL6	TGME49_313390	Yes	9e-06	31.48	31.04	0.44	0.04407	9.985	8	2e-06
membrane	membrane protein C17G8.08c, putative	TGME49_319550	Yes	0.100307	22.38	21.94	0.44	0.2369	1.858	8	0.010807
Invasion	dense granule protein GRA76	TGME49_299780	Yes	0.001138	24.33	23.9	0.432	0.08749	4.938	8	0.000146
Ribosomal Proteins	ribosomal protein RPS17	TGME49_207840	Yes	0.000197	28.75	28.32	0.43	0.06662	6.455	8	2.9e-05
Transport	adenosine transporter AT1	TGME49_244440	Yes	0.003832	25.12	24.69	0.43	0.1069	4.022	8	0.000467
hypothetical	hypothetical protein	TGME49_310420	Yes	0.079261	22.58	22.15	0.43	0.2139	2.01	8	0.008592
Ribosomal Proteins	ribosomal protein RPL26	TGME49_248390	Yes	0.000447	29.71	29.29	0.428	0.07491	5.713	8	6e-05
Ribosomal Proteins	ribosomal protein RPL18	TGME49_300000	Yes	<0,000001	30.43	30.01	0.424	0.02462	17.22	8	<0,000001
Ribosomal Proteins	ribosomal protein RPL27A	TGME49_310490	Yes	1.9e-05	29.35	28.92	0.424	0.04743	8.939	8	4e-06
hypothetical	hypothetical protein	TGME49_323100	Yes	3e-06	25	24.58	0.422	0.03661	11.53	8	<0,000001
RNA	small nuclear ribonucleoprotein	TGME49_270830	Yes	0.036601	24.03	23.61	0.42	0.1676	2.506	8	0.004049
miscellaneous	cleft lip and palate transmembrane protein 1 (clptm1) protein	TGME49_299110	Yes	0.000106	25.33	24.92	0.41	0.05807	7.061	8	1.6e-05
Ribosomal Proteins	ribosomal protein RPL32	TGME49_267400	Yes	<0,000001	30.72	30.32	0.406	0.02739	14.83	8	<0,000001
hypothetical	hypothetical protein	TGME49_305810	Yes	0.003113	23.14	22.74	0.406	0.09731	4.172	8	0.000382
hypothetical	hypothetical protein, conserved	TGME49_500284	Yes	0.192647	21.64	21.24	0.402	0.2826	1.423	8	0.020331
RNA	DEAD (Asp-Glu-Ala-Asp) box polypeptide DDX39	TGME49_216860	Yes	0.004078	26.26	25.86	0.398	0.1001	3.977	8	0.000494
Metabolism	patatin-like phospholipase PL1	TGME49_232600	Yes	0.000429	25.57	25.17	0.398	0.06921	5.751	8	5.8e-05
RNA	rRNA-processing protein EBP2, putative	TGME49_246730	Yes	2e-06	24.97	24.57	0.398	0.03184	12.5	8	<0,000001
miscellaneous	MBOAT domain-containing protein	TGME49_252340	Yes	0.142371	25.73	25.33	0.398	0.2446	1.627	8	0.015116
Metabolism	glutathione S-transferase 2	TGME49_306030	Yes	0.021204	25.02	24.62	0.394	0.1378	2.858	8	0.002419
Invasion	SAG-related sequence SRS52A	TGME49_315320	Yes	1.6e-05	28.44	28.04	0.394	0.0429	9.185	8	3e-06
Invasion	MIC2-associated protein M2AP	TGME49_214940	Yes	0.001446	29.03	28.64	0.388	0.08169	4.749	8	0.000183
Protein	26S proteasome regulatory subunit RPN12, putative	TGME49_250830	Yes	2e-06	26.35	25.96	0.388	0.03256	11.92	8	<0,000001
Invasion	dense granule protein GRA7	TGME49_203310	Yes	0.010144	28.91	28.53	0.386	0.1154	3.346	8	0.001183
Invasion	dense granule protein GRA54	TGME49_204340	Yes	6.4e-05	25.3	24.91	0.386	0.05085	7.591	8	1e-05
hypothetical	hypothetical protein	TGME49_226710	Yes	0.002787	24.04	23.65	0.386	0.09075	4.253	8	0.000345
Ribosomal Proteins	ribosomal protein RPL23A	TGME49_238010	Yes	<0,000001	30.33	29.95	0.386	0.0255	15.14	8	<0,000001
Transport iron	GNS1/SUR4 family protein	TGME49_253880	Yes	0.004949	21.57	21.18	0.386	0.1005	3.84	8	0.000592
Ribosomal Proteins	ribosomal protein RPS28	TGME49_209290	Yes	0.005819	26.33	25.94	0.384	0.1031	3.726	8	0.000691
RNA	small nuclear ribonucleoprotein G, putative	TGME49_314790	Yes	0.001824	24.17	23.79	0.384	0.08401	4.571	8	0.000229
RNA	zinc finger, C2H2 type domain-containing protein	TGME49_293630	Yes	0.033788	23.24	22.86	0.38	0.1486	2.557	8	0.003755
miscellaneous	integral membrane protein, putative	TGME49_310870	Yes	0.000526	22.41	22.03	0.38	0.06818	5.574	8	7e-05
Ribosomal Proteins	ribosomal protein RPL19	TGME49_289530	Yes	7e-06	30.21	29.83	0.378	0.0368	10.27	8	1e-06
Invasion	microneme protein MIC11	TGME49_204530	Yes	0.034266	28.2	27.82	0.374	0.1468	2.548	8	0.003804
hypothetical	hypothetical protein	TGME49_249870	Yes	0.303024	22.01	21.64	0.368	0.3343	1.101	8	0.03155
RNA	small nuclear ribonucleoprotein E, putative	TGME49_275750	Yes	0.201584	21.99	21.62	0.368	0.2645	1.391	8	0.02122
Transport	Sec61beta family protein	TGME49_211040	Yes	1.1e-05	25.8	25.44	0.366	0.03808	9.612	8	2e-06
Transcription Factors and Regulators	AP2 domain transcription factor AP2X-4	TGME49_224050	Yes	0.127901	21.27	20.91	0.366	0.2155	1.698	8	0.013661
DNA	DnaK family protein	TGME49_226830	Yes	0.000138	27.53	27.16	0.366	0.05383	6.799	8	2.1e-05
Invasion	SAG-related sequence SRS14A	TGME49_254060	Yes	0.004303	23.45	23.08	0.364	0.09241	3.939	8	0.000519
Ribosomal Proteins	ribosomal protein RPS21	TGME49_259240	Yes	0.013805	24.63	24.27	0.364	0.1159	3.14	8	0.001598
RNA	pre-mRNA-processing factor 17, putative	TGME49_265410	Yes	0.029808	22.38	22.01	0.364	0.138	2.638	8	0.003345
Transport	translocation protein sec62, putative	TGME49_293570	Yes	0.00226	25.97	25.61	0.364	0.08256	4.409	8	0.000282
membrane	SCP family extracellular subfamily protein	TGME49_239890	Yes	0.00056	26.81	26.45	0.362	0.06557	5.52	8	7.5e-05
Ribosomal Proteins	ribosomal protein RPL27	TGME49_262690	Yes	<0,000001	30.15	29.79	0.362	0.02214	16.35	8	<0,000001
RNA	LSM domain-containing protein	TGME49_300280	Yes	0.000687	24.13	23.77	0.362	0.06768	5.349	8	9e-05
RNA	domain K- type RNA binding proteins family protein	TGME49_235930	Yes	0.005591	23.93	23.57	0.358	0.09536	3.754	8	0.000665
Invasion	dense granule protein GRA43	TGME49_237015	Yes	0.027928	21.05	20.69	0.356	0.1328	2.68	8	0.003149
Invasion	dense granule protein GRA12	TGME49_288650	Yes	0.000152	30.1	29.74	0.356	0.05308	6.706	8	2.2e-05
RNA	RNA recognition motif-containing protein	TGME49_224580	Yes	0.040334	22.04	21.69	0.354	0.1449	2.444	8	0.004446
miscellaneous	high mobility group protein b1, putative	TGME49_247020	Yes	0.017995	20.8	20.44	0.354	0.1194	2.965	8	0.002068
Metabolism	chitinase-like protein CLP1	TGME49_293770	Yes	9.7e-05	26.16	25.81	0.354	0.04948	7.155	8	1.5e-05
Metabolism	NTPase II	TGME49_277270	Yes	0.085661	24.21	23.86	0.352	0.1796	1.96	8	0.009269
Ribosomal Proteins	ribosomal protein RPL14	TGME49_267060	Yes	3.6e-05	30.52	30.17	0.348	0.04243	8.202	8	6e-06
hypothetical	hypothetical protein	TGME49_233220	Yes	0.025517	23	22.65	0.346	0.1264	2.738	8	0.002882
Translation	eukaryotic initiation factor-2 beta, putative	TGME49_235540	Yes	0.019752	22.99	22.65	0.346	0.1191	2.905	8	0.002263
Ribosomal Proteins	ribosomal protein RPL12	TGME49_254440	Yes	0.00143	29.05	28.7	0.346	0.07272	4.758	8	0.000181
protein	Sof1 family domain-containing protein	TGME49_233410	Yes	0.001606	23.15	22.8	0.344	0.07369	4.668	8	0.000203
Ribosomal Proteins	ribosomal protein RPL9	TGME49_284560	Yes	3e-06	29.92	29.58	0.342	0.0295	11.59	8	<0,000001
hypothetical	hypothetical protein	TGME49_255980	Yes	0.008437	21.44	21.1	0.34	0.09797	3.47	8	0.000992
Invasion	SAG-related sequence SRS20A	TGME49_285870	Yes	8.2e-05	28.85	28.51	0.34	0.04645	7.319	8	1.3e-05
Metabolism	AMP-binding enzyme domain-containing protein	TGME49_247760	Yes	0.045958	28.19	27.86	0.338	0.1432	2.36	8	0.005039
Ribosomal Proteins	ribosomal protein RPL21	TGME49_245680	Yes	0.002503	29.64	29.3	0.332	0.07663	4.333	8	0.000311
Invasion	dense granule protein GRA9	TGME49_251540	Yes	0.002697	24.14	23.81	0.33	0.07715	4.277	8	0.000334
Invasion	gliding-associated protein GAP45	TGME49_223940	Yes	0.041428	25.41	25.09	0.328	0.1352	2.427	8	0.004563
Ribosomal Proteins	ribosomal protein RPL7A	TGME49_261570	Yes	4.1e-05	31.28	30.96	0.328	0.04064	8.07	8	7e-06
Invasion	microneme protein MIC7	TGME49_261780	Yes	0.037892	26.37	26.04	0.328	0.1321	2.484	8	0.004184
hypothetical	hypothetical protein	TGME49_263850	Yes	0.003444	23.82	23.49	0.328	0.08002	4.099	8	0.000421
DNA-histone	histone H1-like protein	TGME49_315570	No	0.552706	21.83	21.51	0.326	0.5261	0.6197	8	0.056224
hypothetical	hypothetical protein	TGME49_294780	Yes	0.004125	23.97	23.64	0.322	0.08113	3.969	8	0.000499
Ribosomal Proteins	ribosomal protein RPS25	TGME49_231140	Yes	0.002984	29.73	29.41	0.318	0.07566	4.203	8	0.000367
membrane	membrane protein MYR3	TGME49_237230	Yes	0.0027	23.52	23.21	0.316	0.07389	4.277	8	0.000335
hypothetical	hypothetical protein	TGME49_281910	Yes	0.140373	20.56	20.24	0.316	0.1931	1.636	8	0.014942
Invasion	dense granule protein GRA64	TGME49_202620	Yes	0.082424	23.14	22.83	0.314	0.1582	1.985	8	0.008927
DNA	chromodomain helicase DNA binding protein CHD1/SWI2/SNF2	TGME49_258240	Yes	0.400047	20.6	20.29	0.31	0.3488	0.8888	8	0.041134
Proteolysis	toxolysin TLN4	TGME49_206510	Yes	0.000717	28.15	27.84	0.308	0.05797	5.314	8	9.3e-05
Invasion	dense granule protein GRA63	TGME49_217530	Yes	0.003214	24.18	23.88	0.306	0.07376	4.149	8	0.000394
Invasion	rhoptry protein ROP9	TGME49_243730	Yes	0.000136	27.68	27.37	0.306	0.0449	6.815	8	2e-05
Translation	eukaryotic translation initiation factor 3 subunit 7, putative	TGME49_317720	Yes	7.1e-05	25.42	25.11	0.306	0.04094	7.475	8	1.1e-05
proteolysis	cathepsin CPC1	TGME49_289620	Yes	0.048126	23.58	23.28	0.304	0.1304	2.33	8	0.005267
Metabolism	NTPase I	TGME49_277240	Yes	0.006007	24.2	23.9	0.294	0.07937	3.704	8	0.000712
hypothetical	hypothetical protein	TGME49_304500	Yes	0.048355	25.13	24.85	0.288	0.1237	2.327	8	0.005288
Invasion	dense granule protein GRA12D	TGME49_308970	Yes	0.1083	23.47	23.18	0.286	0.1582	1.808	8	0.011638
Ribosomal Proteins	ribosomal protein RPL44	TGME49_203630	Yes	0.077436	29.32	29.04	0.284	0.1402	2.025	8	0.008409
miscellaneous	minor histocompatibility antigen h13, putative	TGME49_237150	Yes	0.111147	26.05	25.78	0.276	0.1541	1.791	8	0.011933
protein	peptidyl-prolyl cis-trans isomerase family 1	TGME49_270560	Yes	0.000861	22.67	22.39	0.276	0.05346	5.163	8	0.000111
miscellaneous	inhibitor of cysteine protease 1	TGME49_257380	Yes	0.0089	24.37	24.1	0.274	0.07979	3.434	8	0.001044
Invasion	microneme protein MIC21	TGME49_234380	Yes	5.8e-05	29.09	28.81	0.272	0.03538	7.687	8	1e-05
Ribosomal Proteins	ribosomal protein RPL35A	TGME49_249250	Yes	0.001208	29.89	29.64	0.256	0.05235	4.891	8	0.000154
protein transport	endoplasmic reticulum retention receptor	TGME49_256000	Yes	0.23916	24.61	24.35	0.256	0.2013	1.272	8	0.025027
proteolysis	CAAX metallo endopeptidase	TGME49_221170	Yes	0.001154	23.48	23.23	0.254	0.05156	4.927	8	0.000147
Ribosomal Proteins	ribosomal protein RPS29	TGME49_242340	Yes	0.029001	27.83	27.58	0.254	0.09565	2.656	8	0.003264
Metabolism	palmitoyltransferase DHHC1	TGME49_250870	Yes	0.026947	23.68	23.42	0.254	0.09397	2.703	8	0.003041
hypothetical	hypothetical protein	TGME49_226580	Yes	0.03333	23.27	23.02	0.252	0.0982	2.566	8	0.003707
RNA	nuclease, putative	TGME49_226700	Yes	0.357962	22.6	22.36	0.242	0.2481	0.9753	8	0.03696
hypothetical	hypothetical protein	TGME49_220390	Yes	0.258891	21.7	21.46	0.24	0.1975	1.215	8	0.027023
Metabolism	phosphatidylserine synthase, putative	TGME49_273540	Yes	0.063323	22	21.76	0.24	0.1114	2.155	8	0.006906
miscellaneous	proliferation-associated protein 2G4, putative	TGME49_279390	Yes	0.000425	26.16	25.93	0.236	0.04099	5.758	8	5.8e-05
protein folding	calreticulin family protein	TGME49_310320	Yes	0.028954	24.83	24.6	0.234	0.08808	2.657	8	0.003261
Metabolism	cholinephosphate cytidylyltransferase	TGME49_216930	Yes	0.034771	22.1	21.87	0.232	0.09138	2.539	8	0.003853
Ribosomal Proteins	ribosomal protein RPL23	TGME49_312090	Yes	0.007514	29.09	28.85	0.232	0.06536	3.55	8	0.000885
hypothetical	hypothetical protein	TGME49_279340	Yes	0.399965	19.77	19.55	0.228	0.2565	0.889	8	0.041134
Transport	inorganic phosphate transporter PIT	TGME49_297650	Yes	0.000149	26.38	26.15	0.224	0.03332	6.723	8	2.2e-05
cytoskeleton	actin ACT1	TGME49_209030	Yes	0.024628	29.16	28.94	0.222	0.0804	2.761	8	0.002789
Invasion	GPI-anchored micronemal antigen GAMA	TGME49_243930	Yes	0.015787	27.78	27.56	0.22	0.0721	3.051	8	0.001823
RNA	XPA binding protein 2 family protein	TGME49_305240	Yes	0.119459	23.57	23.36	0.212	0.1216	1.743	8	0.012792
hypothetical	hypothetical protein	TGME49_310370	Yes	0.033159	21.51	21.3	0.21	0.08173	2.569	8	0.003692
Metabolism	phosphatidate cytidylyltransferase	TGME49_281980	Yes	0.025229	18.83	18.63	0.196	0.07139	2.746	8	0.002852
hypothetical	hypothetical protein	TGME49_244460	Yes	0.034551	21.67	21.47	0.194	0.07629	2.543	8	0.003832
hypothetical	hypothetical protein	TGME49_209890	Yes	0.317741	21.5	21.31	0.192	0.1802	1.066	8	0.033055
RNA	WD-40 repeat protein	TGME49_290850	Yes	0.402388	21.21	21.02	0.192	0.2171	0.8842	8	0.04134
hypothetical	hypothetical protein	TGME49_323110	Yes	0.255947	23.21	23.02	0.188	0.1537	1.224	8	0.026761
miscellaneous	perforin-like protein PLP1	TGME49_204130	Yes	0.006228	28.05	27.86	0.186	0.05056	3.679	8	0.000738
miscellaneous	leucine-rich repeat protein LRR1	TGME49_267550	Yes	0.320893	20.38	20.2	0.182	0.172	1.058	8	0.033327
miscellaneous	Arf-GAP domain and FG repeat-containing protein AGFG	TGME49_257070	Yes	0.359415	20.86	20.68	0.18	0.1851	0.9722	8	0.037079
membrane	sarcalumenin/eps15 family protein	TGME49_231210	Yes	0.030422	23.8	23.63	0.172	0.06553	2.625	8	0.003399
Ribosomal Proteins	ribosomal protein RPL34	TGME49_227600	Yes	0.0252	29.37	29.21	0.168	0.06117	2.746	8	0.002851
Metabolism	nudix -type motif 9 isoform a family protein	TGME49_247220	Yes	0.234986	23.33	23.17	0.168	0.1308	1.284	8	0.024632
Transport	preprotein translocase Sec61, putative	TGME49_269980	Yes	0.087372	27.09	26.92	0.168	0.08628	1.947	8	0.009446
RNA	SKIP/SNW domain-containing protein	TGME49_233190	Yes	0.137626	24.11	23.94	0.166	0.1006	1.65	8	0.014675
hypothetical	hypothetical protein	TGME49_211630	Yes	0.15119	24.75	24.58	0.164	0.1033	1.587	8	0.016038
Invasion	dense granule protein GRA25	TGME49_290700	Yes	0.261838	23.28	23.12	0.164	0.1359	1.207	8	0.027308
metal ion binding	zinc finger protein ZFP1	TGME49_218358	Yes	0.335658	22.08	21.93	0.152	0.1484	1.024	8	0.034773
Ribosomal Proteins	ribosomal protein RPS12	TGME49_205340	Yes	0.011143	28.4	28.25	0.15	0.04569	3.283	8	0.001296
Invasion	CLAMP-linked invasion protein CLIP	TGME49_212270	Yes	0.355058	25.28	25.13	0.148	0.1508	0.9816	8	0.03669
miscellaneous	ER membrane protein complex subunit 7, putative	TGME49_243390	Yes	0.343042	22.45	22.3	0.146	0.1449	1.008	8	0.035508
miscellaneous	lanp, putative	TGME49_271810	Yes	0.014079	25.16	25.02	0.146	0.04669	3.127	8	0.001629
Invasion	microneme protein MIC20	TGME49_283540	Yes	0.00429	28.07	27.94	0.124	0.03146	3.941	8	0.000518
Invasion	dense granule protein GRA45	TGME49_316250	Yes	0.345007	23.94	23.82	0.12	0.1196	1.003	8	0.035681
Ribosomal Proteins	ribosomal protein RPL35	TGME49_250810	Yes	0.399507	28.53	28.41	0.118	0.1326	0.8899	8	0.041134
hypothetical	hypothetical protein	TGME49_288000	Yes	0.450063	22.06	21.95	0.116	0.1461	0.7941	8	0.046161
Metabolism	phosphotransferase enzyme family protein	TGME49_320630	No	0.566161	23.18	23.06	0.114	0.1905	0.5983	8	0.057404
Invasion	dense granule protein GRA31	TGME49_220240	Yes	0.154977	24.68	24.57	0.108	0.06877	1.57	8	0.016426
Ribosomal Proteins	ribosomal protein RPS15A	TGME49_234450	Yes	0.020499	29.4	29.3	0.102	0.03541	2.88	8	0.002343
Metabolism	glucose-6-phosphate 1-dehydrogenase	TGME49_294200	Yes	0.160734	26.29	26.19	0.102	0.06598	1.546	8	0.017021
Invasion	microneme protein MIC3	TGME49_319560	No	0.567163	28.96	28.86	0.102	0.1709	0.5968	8	0.057458
Ribosomal Proteins	ribosomal protein RPSA	TGME49_266060	Yes	0.042335	26.53	26.43	0.1	0.04145	2.413	8	0.004658
Protein chaperon	heat shock protein HSP21	TGME49_312600	No	0.740267	19.69	19.59	0.1	0.2913	0.3432	8	0.074568
Invasion	rhoptry kinase family protein ROP33	TGME49_201130	No	0.513041	22.43	22.34	0.098	0.1432	0.6844	8	0.052317
DNA	DEAD/DEAH box helicase domain-containing protein	TGME49_253090	Yes	0.457409	24.96	24.86	0.098	0.1255	0.7808	8	0.046837
protein phosphorylation	protein phosphatase PPM3D	TGME49_202610	Yes	0.136924	24	23.91	0.088	0.05324	1.653	8	0.014612
Transport	V-type H(+)-translocating pyrophosphatase VP1	TGME49_248670	No	0.559784	22.52	22.43	0.088	0.1446	0.6084	8	0.05685
Ribosomal Proteins	ribosomal protein RPL30	TGME49_232230	Yes	0.333616	28.83	28.74	0.086	0.08358	1.029	8	0.03459
Invasion	microneme protein MIC6	TGME49_218520	Yes	0.19547	28.35	28.27	0.084	0.05946	1.413	8	0.020612
Invasion	microneme protein MIC4	TGME49_208030	Yes	0.141285	30.04	29.96	0.082	0.05024	1.632	8	0.015013
hypothetical	hypothetical protein	TGME49_205680	Yes	0.424703	23.27	23.19	0.074	0.08798	0.8411	8	0.043596
Invasion	microneme protein MIC2	TGME49_201780	Yes	0.469177	30.07	30	0.068	0.0895	0.7598	8	0.047963
Metabolism	phosphatidylinositol synthase	TGME49_207710	No	0.512812	21.41	21.34	0.068	0.0993	0.6848	8	0.052317
Invasion	SAG-related sequence SRS29A	TGME49_233450	No	0.520556	26.2	26.13	0.066	0.09822	0.6719	8	0.05304
Invasion	SAG-related sequence SRS19D	TGME49_301170	No	0.639764	23.15	23.08	0.066	0.1357	0.4863	8	0.064708
Metabolism	5'-nucleotidase, C-terminal domain-containing protein	TGME49_239620	Yes	0.478327	24.02	23.96	0.062	0.08337	0.7437	8	0.048858
hypothetical	hypothetical protein	TGME49_226980	No	0.880902	21.21	21.15	0.06	0.3879	0.1547	8	0.08809
Vesicle traffic	ras-related protein RAB18	TGME49_313190	No	0.680021	21.9	21.84	0.058	0.1356	0.4279	8	0.068667
Ribosomal Proteins	ribosomal protein RPL38	TGME49_231080	No	0.632083	26.67	26.62	0.056	0.1125	0.4977	8	0.063983
miscellaneous	cyst wall protein CST7	TGME49_258870	Yes	0.199384	28.43	28.37	0.054	0.0386	1.399	8	0.021007
RNA	RNA recognition motif-containing protein	TGME49_205180	No	0.807807	21.19	21.16	0.028	0.1114	0.2514	8	0.081042
Ribosomal Proteins	ribosomal protein RPP2	TGME49_309810	No	0.921622	26.43	26.42	0.016	0.1576	0.1015	8	0.092088
Proteolysis	peptidase M16 inactive domain-containing protein	TGME49_214490	No	0.953027	22.41	22.39	0.012	0.1974	0.06078	8	0.095072
Ribosomal Proteins	ribosomal protein RPL22	TGME49_239760	No	0.833959	28.88	28.87	0.012	0.05541	0.2166	8	0.083463
Ribosomal Proteins	ribosomal protein RPL5	TGME49_320050	No	0.693132	30.08	30.07	0.012	0.02933	0.4092	8	0.069934
hypothetical	hypothetical protein	TGME49_258730	No	0.949522	22.83	22.82	0.008	0.1225	0.06532	8	0.094799
RNA	pre-mRNA-splicing factor Cwc2, putative	TGME49_254650	No	0.958128	23.07	23.06	0.006	0.1108	0.05417	8	0.095504
protein phosphorylation	cell-cycle-associated protein kinase GSK, putative	TGME49_265330	No	>0,999999	22.84	22.84	0	0.1547	0	8	0.099598
Ribosomal Proteins	ribosomal protein RPS5	TGME49_242330	No	0.811071	28.5	28.53	-0.032	0.1295	0.2471	8	0.081304
Ribosomal Proteins	ribosomal protein RPL37A	TGME49_300190	No	0.565407	27.19	27.24	-0.048	0.08006	0.5995	8	0.057374
hypothetical	hypothetical protein	TGME49_225120	Yes	0.37961	22.12	22.18	-0.058	0.06237	0.9299	8	0.039129
Metabolism	phosphoserine aminotransferase, putative	TGME49_218780	No	0.801106	21.39	21.45	-0.062	0.2381	0.2604	8	0.080435
hypothetical	hypothetical protein	TGME49_272660	Yes	0.183135	25.33	25.39	-0.062	0.04254	1.457	8	0.019344
Invasion	dense granule protein GRA8	TGME49_254720	Yes	0.074359	26.01	26.09	-0.072	0.0351	2.051	8	0.008089
hypothetical	hypothetical protein	TGME49_266435	No	0.790714	23.7	23.78	-0.084	0.3061	0.2744	8	0.079521
Metabolism	glyoxalase, putative	TGME49_500183	No	0.819625	20.83	20.92	-0.094	0.3989	0.2357	8	0.082095
miscellaneous	micro-fibrillar-associated protein 1	TGME49_214590	No	0.794229	20.08	20.19	-0.11	0.4079	0.2697	8	0.079809
Protein chaperon	heat shock protein HSP29	TGME49_289600	No	0.533265	21.26	21.38	-0.116	0.1782	0.651	8	0.054291
hypothetical	hypothetical protein	TGME49_211150	Yes	0.453281	22.13	22.26	-0.128	0.1624	0.7882	8	0.046453
Invasion	dense granule protein GRA71	TGME49_309600	Yes	0.003855	28.33	28.47	-0.138	0.03435	4.017	8	0.000469
protein ubiquitination	HECT-domain (ubiquitin-transferase) domain-containing protein	TGME49_291980	No	0.67472	19.91	20.08	-0.164	0.3766	0.4355	8	0.068187
Invasion	dense granule protein GRA6	TGME49_275440	No	0.553612	25.14	25.31	-0.168	0.2717	0.6182	8	0.056269
miscellaneous	IMP1-like protein, putative	TGME49_276930	Yes	0.005934	24.18	24.36	-0.186	0.0501	3.713	8	0.000704
protein phosphorylation	mitogen-activated protein kinase ERK7	TGME49_233010	Yes	0.301531	22.9	23.09	-0.19	0.172	1.104	8	0.031421
miscellaneous	ran binding protein	TGME49_219300	Yes	0.457787	24.44	24.64	-0.202	0.2589	0.7801	8	0.046837
Invasion	microneme protein MIC10	TGME49_250710	Yes	0.319986	28.96	29.19	-0.232	0.2188	1.06	8	0.03326
Invasion	dense granule protein GRA57	TGME49_217680	Yes	0.000252	28.86	29.1	-0.246	0.0395	6.228	8	3.6e-05
DNA	nucleosome assembly protein (nap) protein	TGME49_256060	No	0.764633	21.39	21.65	-0.266	0.8586	0.3098	8	0.07696
Metabolism	3-oxo-5-alpha-steroid 4-dehydrogenase	TGME49_285240	Yes	0.094981	24.38	24.68	-0.294	0.1553	1.893	8	0.010251
Invasion	dense granule protein GRA70	TGME49_249990	Yes	<0,000001	28.84	29.16	-0.324	0.01806	17.94	8	<0,000001
Invasion	SAG-related sequence SRS29C	TGME49_233480	Yes	0.01284	27.12	27.45	-0.326	0.1023	3.188	8	0.001491
Ribosomal Proteins	ribosomal protein RPS30	TGME49_291850	Yes	0.228822	26.39	26.72	-0.332	0.2548	1.303	8	0.024006
protein phosphorylation	protein kinase, putative	TGME49_278900	No	0.695211	18.89	19.23	-0.336	0.8271	0.4062	8	0.070087
hypothetical	hypothetical protein	TGME49_223600	Yes	0.078399	20.77	21.13	-0.36	0.1785	2.017	8	0.008506
RNA	Gar1 protein RNA binding region protein	TGME49_272010	Yes	0.017585	31.12	31.49	-0.368	0.1235	2.981	8	0.002027
hypothetical	hypothetical protein, conserved	TGME49_500251	Yes	0.005091	21.18	21.56	-0.384	0.1005	3.82	8	0.000608
Invasion	rhoptry kinase family protein ROP35	TGME49_281675	Yes	0.169867	20.17	20.56	-0.392	0.2599	1.508	8	0.017973
Invasion	dense granule protein GRA32	TGME49_212300	Yes	<0,000001	26.86	27.29	-0.434	0.0298	14.56	8	<0,000001
Invasion	dense granule protein GRA12A	TGME49_220890	Yes	0.002862	24.79	25.22	-0.434	0.1025	4.234	8	0.000353
Ribosomal Proteins	ribosomal protein RPL37	TGME49_239330	Yes	0.030528	25.82	26.27	-0.454	0.1731	2.623	8	0.003408
protein	kelch repeat-containing protein	TGME49_203810	Yes	0.11137	21.02	21.49	-0.47	0.2627	1.789	8	0.011947
Protein	protein BCP1, putative	TGME49_228490	Yes	0.21382	24.21	24.7	-0.486	0.3599	1.35	8	0.02247
Invasion	microneme protein MIC12	TGME49_267680	Yes	0.010097	21.84	22.35	-0.504	0.1505	3.349	8	0.001179
DNA	DEAD/DEAH box helicase domain-containing protein	TGME49_294350	Yes	1.8e-05	25.52	26.07	-0.55	0.06081	9.044	8	3e-06
Invasion	rhoptry kinase family protein ROP34, putative	TGME49_240090	Yes	0.000119	21.47	22.02	-0.558	0.08032	6.947	8	1.8e-05
RNA	zinc finger, C2H2 type domain-containing protein	TGME49_239070	Yes	0.064097	19.11	19.71	-0.594	0.2767	2.147	8	0.006985
RNA	U2 snRNP auxilliary factor, large subunit, splicing factor subfamily protein	TGME49_234520	Yes	0.138071	18.79	19.39	-0.602	0.3654	1.647	8	0.014709
Proteolysis	subtilisin SUB1	TGME49_204050	Yes	<0,000001	29.27	29.89	-0.624	0.03842	16.24	8	<0,000001
hypothetical	hypothetical protein	TGME49_209600	Yes	1.4e-05	26.05	26.68	-0.634	0.06772	9.362	8	3e-06
DNA	MA3 domain-containing protein	TGME49_286750	Yes	0.238812	25.21	25.87	-0.66	0.5185	1.273	8	0.025012
Ribosomal Proteins	ribosomal-ubiquitin protein RPS27A	TGME49_245620	Yes	0.004313	24.13	24.8	-0.674	0.1712	3.937	8	0.000519
DNA	nucleosome assembly protein (NAP), putative	TGME49_288630	Yes	0.009821	25.05	25.75	-0.694	0.2061	3.368	8	0.001148
RNA	U2 snRNP auxiliary factor, putative	TGME49_236910	Yes	0.093325	20.01	20.74	-0.73	0.3833	1.904	8	0.010081
hypothetical	hypothetical protein	TGME49_316650	Yes	0.012078	20.8	21.54	-0.742	0.2298	3.229	8	0.001404
Invasion	dense granule protein GRA4	TGME49_310780	Yes	0.002663	21.06	21.82	-0.752	0.1754	4.287	8	0.000331
protein ubiquitination	ubiquitin specific protease 39 isoform 2, putative	TGME49_294360	Yes	0.000181	20.85	21.62	-0.776	0.1187	6.535	8	2.6e-05
protein	ankyrin repeat-containing protein	TGME49_265150	Yes	0.003359	21.65	22.61	-0.96	0.2332	4.117	8	0.000411
Protein	protease inhibitor PI2	TGME49_208450	Yes	0.002742	22.12	23.09	-0.966	0.2265	4.265	8	0.000339
DNA	DNA mismatch repair protein MSH2, putative	TGME49_261000	Yes	1.6e-05	23.15	24.13	-0.98	0.1068	9.178	8	3e-06
transcription	transcriptional elongation factor FACT80	TGME49_261460	Yes	0.015609	20.71	21.7	-0.982	0.321	3.059	8	0.001804
miscellaneous	cyst wall protein CST9	TGME49_310790	Yes	0.023891	22.65	23.65	-0.994	0.3574	2.781	8	0.002713
DNA-histone	histone H2Bv	TGME49_209910	Yes	<0,000001	24.81	25.93	-1.118	0.042	26.62	8	<0,000001
DNA-histone	histone H2AZ	TGME49_300200	Yes	0.009289	21.95	23.09	-1.142	0.3354	3.405	8	0.001087
cytoskeleton	actin depolymerizing factor ADF	TGME49_220400	Yes	6.8e-05	21.65	22.8	-1.146	0.1523	7.526	8	1.1e-05
Translation	translation initiation factor sui1 protein	TGME49_257060	Yes	0.000884	22.57	23.78	-1.202	0.2338	5.141	8	0.000114
miscellaneous	Elicitor-responsive protein, putative	TGME49_202830	Yes	0.000705	21.56	22.85	-1.29	0.2422	5.327	8	9.2e-05
Proteolysis	rhomboid protease ROM5	TGME49_294690	Yes	0.006901	20.61	21.9	-1.29	0.3575	3.608	8	0.000814
RNA	M phase phosphoprotein MPP10, putative	TGME49_311410	Yes	<0,000001	25.03	26.48	-1.456	0.07266	20.04	8	<0,000001
DNA-histone	histone H2AX	TGME49_261580	Yes	<0,000001	23.63	25.09	-1.464	0.06757	21.67	8	<0,000001
DNA-histone	histone H2A1	TGME49_261250	Yes	<0,000001	23.4	24.9	-1.504	0.07325	20.53	8	<0,000001
Metabolism	poly(ADP-ribose) polymerase and DNA-Ligase Zn-finger region domain-containing protein	TGME49_293510	Yes	<0,000001	22.29	23.93	-1.638	0.08488	19.3	8	<0,000001
DNA-histone	histone H2Ba	TGME49_305160	Yes	<0,000001	26.79	28.8	-2.016	0.03715	54.27	8	<0,000001
DNA-histone	histone H4	TGME49_239260	Yes	<0,000001	26.31	28.47	-2.16	0.07127	30.31	8	<0,000001
Metabolism	poly(ADP-ribose) polymerase catalytic domain-containing protein	TGME49_270840	Yes	<0,000001	22.72	25.29	-2.568	0.0696	36.9	8	<0,000001
DNA-histone	histone H3.3	TGME49_218260	Yes	<0,000001	24.45	27.14	-2.696	0.07842	34.38	8	<0,000001

## Sheet: Fibro-Myo
Biological function	Protein name	gene ID	Discovery?	P value	Mean of Fibroblast	Mean of C2C12	logFC	SE of difference	t ratio	df	q value
miscellaneous	LisH protein	TGME49_314900	Yes	<0,000001	21.51	15.72	5.788	0.3327	17.4	8	<0,000001
Invasion	microneme protein MIC19	TGME49_294790	Yes	<0,000001	24.37	18.95	5.42	0.1762	30.75	8	<0,000001
RNA	SRP72 RNA-binding domain-containing protein	TGME49_275802	Yes	<0,000001	25.91	20.52	5.388	0.1145	47.04	8	<0,000001
DNA	ADA2-A transcriptional co-activator SAGA component	TGME49_217050	Yes	<0,000001	23.7	18.73	4.968	0.0845	58.79	8	<0,000001
Signal Transduction Proteins	signal recognition particle SRP54 protein	TGME49_313100	Yes	5e-06	22.64	17.78	4.86	0.4497	10.81	8	<0,000001
protein phosphorylation	CDK5 regulatory subunit-associated protein 3, putative	TGME49_310630	Yes	1e-06	23.86	19.19	4.668	0.3543	13.18	8	<0,000001
signalling-calcium ion binding	essential light chain ELC2	TGME49_305050	Yes	<0,000001	22.48	17.87	4.614	0.2145	21.51	8	<0,000001
metal ion binding	zinc finger (CCCH type) motif-containing protein	TGME49_306400	Yes	<0,000001	24.04	19.45	4.588	0.1478	31.05	8	<0,000001
hypothetical	hypothetical protein	TGME49_202950	Yes	<0,000001	22.09	17.54	4.554	0.1125	40.5	8	<0,000001
Vesicle traffic	vacuolar protein sorting-associated protein 39	TGME49_315530	Yes	<0,000001	21.42	16.86	4.554	0.2166	21.03	8	<0,000001
hypothetical	hypothetical protein	TGME49_219440	Yes	1e-05	22.44	17.89	4.552	0.4651	9.786	8	<0,000001
Invasion	dense granule protein GRA5	TGME49_286450	Yes	<0,000001	26.95	22.43	4.514	0.1841	24.52	8	<0,000001
cytoskeleton	actin-like protein ALP3b	TGME49_248890	Yes	3.3e-05	23.41	18.92	4.494	0.5408	8.31	8	2e-06
Translation	SAC1 phosphoinositide phosphatase, putative	TGME49_316230	Yes	<0,000001	22.41	17.91	4.492	0.3065	14.65	8	<0,000001
Signal Transduction Proteins	signal recognition particle subunit SRP68, putative	TGME49_258070	Yes	<0,000001	25.56	21.09	4.462	0.2852	15.65	8	<0,000001
hypothetical	hypothetical protein	TGME49_316360	Yes	5.3e-05	20.8	16.37	4.428	0.5686	7.788	8	3e-06
hypothetical	hypothetical protein	TGME49_275650	Yes	<0,000001	25.07	20.65	4.424	0.2614	16.92	8	<0,000001
hypothetical	hypothetical protein	TGME49_209500	Yes	<0,000001	22.61	18.2	4.404	0.3269	13.47	8	<0,000001
Transport Proteins	adenine nucleotide transporter ANT	TGME49_254580	Yes	0.000179	22.41	18.03	4.374	0.6681	6.547	8	8e-06
Invasion	dense granule protein GRA30	TGME49_232000	Yes	<0,000001	24.08	19.73	4.35	0.2718	16.01	8	<0,000001
RNA	SRP40, C-terminal domain-containing protein	TGME49_209860	Yes	<0,000001	22.42	18.16	4.264	0.1657	25.73	8	<0,000001
hypothetical	hypothetical protein	TGME49_230010	Yes	<0,000001	22.13	17.87	4.256	0.2495	17.06	8	<0,000001
Signal Transduction Proteins	signal recognition particle 14kd protein	TGME49_256050	Yes	<0,000001	22.05	17.81	4.242	0.1806	23.49	8	<0,000001
Invasion	dense granule protein GRA12B	TGME49_275860	Yes	1.7e-05	23.06	18.85	4.21	0.4624	9.104	8	<0,000001
hypothetical	hypothetical protein	TGME49_297745	Yes	2e-06	21.63	17.44	4.186	0.3446	12.15	8	<0,000001
protein	bromodomain-containing protein	TGME49_214240	Yes	3e-06	22.04	17.86	4.178	0.3616	11.55	8	<0,000001
Transport	importin alpha, putative	TGME49_252290	Yes	8.7e-05	23.03	18.86	4.168	0.5742	7.258	8	4e-06
protein	WD domain, G-beta repeat-containing protein	TGME49_268250	Yes	<0,000001	20.54	16.38	4.152	0.1158	35.85	8	<0,000001
Invasion	dense granule protein GRA46	TGME49_208370	Yes	<0,000001	22.84	18.73	4.11	0.3004	13.68	8	<0,000001
hypothetical	hypothetical protein	TGME49_221180	Yes	<0,000001	24.96	20.91	4.05	0.1257	32.21	8	<0,000001
protein phosphorylation	protein phosphatase PPM3D	TGME49_202610	Yes	<0,000001	24	19.97	4.028	0.1001	40.23	8	<0,000001
hypothetical	hypothetical protein	TGME49_305270	Yes	<0,000001	22.05	18.05	4.008	0.2007	19.97	8	<0,000001
Transcription Factors and Regulators	AP2 domain transcription factor AP2XI-2	TGME49_310900	Yes	1e-05	23.75	19.76	3.99	0.4074	9.793	8	<0,000001
Transcription Factors and Regulators	AP2 domain transcription factor AP2XII-1	TGME49_218960	Yes	1.1e-05	24.66	20.68	3.98	0.4108	9.689	8	<0,000001
Invasion	WAVE complex interacting protein WIP	TGME49_247520	Yes	1e-06	25.41	21.48	3.924	0.299	13.12	8	<0,000001
cytoskeleton	p25-alpha family protein	TGME49_229930	Yes	<0,000001	21.93	18.02	3.91	0.2283	17.13	8	<0,000001
hypothetical	hypothetical protein	TGME49_215910	Yes	0.00035	22.23	18.32	3.908	0.6592	5.928	8	1.6e-05
Invasion	dense granule protein GRA23	TGME49_297880	Yes	<0,000001	27.74	23.84	3.896	0.1392	27.98	8	<0,000001
hypothetical	hypothetical protein	TGME49_269450	Yes	0.000201	21.26	17.38	3.882	0.6029	6.439	8	9e-06
signalling-calcium ion binding	EF hand domain-containing protein	TGME49_315860	Yes	<0,000001	22.72	18.84	3.88	0.2194	17.69	8	<0,000001
miscellaneous	KH domain-containing protein	TGME49_209210	Yes	<0,000001	22.25	18.37	3.878	0.1592	24.36	8	<0,000001
miscellaneous	SANT domain-containing protein	TGME49_237520	Yes	<0,000001	23.05	19.19	3.86	0.1935	19.94	8	<0,000001
Invasion	dense granule protein GRA17	TGME49_222170	Yes	<0,000001	26.45	22.6	3.844	0.09808	39.19	8	<0,000001
DNA-histone	SWI2/SNF2 Brahma-like putative	TGME49_278440	Yes	<0,000001	23.29	19.45	3.838	0.1413	27.17	8	<0,000001
miscellaneous	cyst wall protein CST9	TGME49_310790	Yes	1.5e-05	22.65	18.82	3.834	0.4158	9.221	8	<0,000001
protein transport	protein translocation complex, SEC61 gamma subunit	TGME49_230380	Yes	0.000788	23.77	19.97	3.8	0.7259	5.235	8	3.4e-05
Vesicle traffic	beta adaptin protein, putative	TGME49_240870	Yes	<0,000001	23.65	19.88	3.766	0.2444	15.41	8	<0,000001
Transport	Sec7 domain-containing protein	TGME49_232190	Yes	<0,000001	24.66	20.9	3.76	0.1698	22.14	8	<0,000001
hypothetical	hypothetical protein	TGME49_261430	Yes	<0,000001	22.6	18.86	3.738	0.249	15.01	8	<0,000001
hypothetical	hypothetical protein	TGME49_264090	Yes	<0,000001	21.31	17.59	3.724	0.2473	15.06	8	<0,000001
hypothetical	hypothetical protein	TGME49_225160	Yes	0.000101	23.56	19.86	3.702	0.5208	7.108	8	5e-06
protein transport	conserved oligomeric Golgi complex subunit 2	TGME49_273580	Yes	6.8e-05	21.3	17.6	3.696	0.4914	7.522	8	3e-06
miscellaneous	symplekin, putative	TGME49_247330	Yes	1.2e-05	22.76	19.06	3.694	0.3863	9.562	8	<0,000001
RNA	seryl-tRNA synthetase (SerRS2)	TGME49_271760	Yes	3e-06	21.14	17.45	3.692	0.3207	11.51	8	<0,000001
Vesicle traffic	Qb-SNARE VTI1, putative	TGME49_242080	Yes	<0,000001	23.98	20.32	3.66	0.2249	16.27	8	<0,000001
DNA	ARID/BRIGHT DNA binding domain-containing protein	TGME49_246170	Yes	<0,000001	24.35	20.69	3.658	0.1725	21.21	8	<0,000001
hypothetical	hypothetical protein	TGME49_217480	Yes	1e-06	23.58	19.93	3.644	0.2804	13	8	<0,000001
hypothetical	hypothetical protein	TGME49_220260	Yes	<0,000001	23.16	19.53	3.636	0.2303	15.79	8	<0,000001
hypothetical	hypothetical protein	TGME49_255980	Yes	0.000104	21.44	17.81	3.628	0.5122	7.083	8	5e-06
Invasion	dense granule protein GRA48	TGME49_267740	Yes	<0,000001	21.61	17.99	3.62	0.2643	13.7	8	<0,000001
Invasion	dense granule protein GRA12D	TGME49_308970	Yes	4e-06	23.47	19.85	3.614	0.3276	11.03	8	<0,000001
Ribosomal Proteins	protein SDA1, putative	TGME49_294430	Yes	4e-06	23.61	20	3.606	0.3238	11.14	8	<0,000001
RNA	FoP domain-containing protein	TGME49_297430	Yes	<0,000001	28.25	24.65	3.604	0.1246	28.92	8	<0,000001
hypothetical	hypothetical protein	TGME49_203240	Yes	<0,000001	25.21	21.63	3.584	0.1374	26.09	8	<0,000001
DNA-histone	transducin beta-like protein TBL1	TGME49_309140	Yes	<0,000001	23.1	19.52	3.584	0.2126	16.86	8	<0,000001
hypothetical	hypothetical protein	TGME49_226580	Yes	3e-06	23.27	19.71	3.562	0.3114	11.44	8	<0,000001
protein chaperone	tetratricopeptide repeat-containing protein	TGME49_255340	Yes	<0,000001	21.18	17.62	3.558	0.1983	17.94	8	<0,000001
hypothetical	hypothetical protein	TGME49_307810	Yes	<0,000001	24.89	21.35	3.54	0.1597	22.17	8	<0,000001
miscellaneous	CPSF A subunit region protein	TGME49_224280	Yes	5e-06	22.53	18.99	3.538	0.3253	10.88	8	<0,000001
hypothetical	hypothetical protein	TGME49_206320	Yes	0.000105	22.61	19.09	3.512	0.4968	7.07	8	5e-06
Metabolism	chitobiosyldiphosphodolichol beta-mannosyltransferase	TGME49_230590	Yes	0.000285	22.07	18.57	3.496	0.5717	6.115	8	1.3e-05
DNA	XPG N-terminal domain-containing protein	TGME49_212250	Yes	2e-06	21.94	18.46	3.482	0.2837	12.27	8	<0,000001
RNA	DEAD (Asp-Glu-Ala-Asp) box polypeptide DDX3X	TGME49_226250	Yes	5e-06	22.18	18.69	3.482	0.3217	10.82	8	<0,000001
hypothetical	hypothetical protein	TGME49_241850	Yes	1.7e-05	22.42	18.95	3.468	0.3811	9.1	8	<0,000001
miscellaneous	zinc finger protein, putative	TGME49_259650	Yes	1e-06	22.75	19.29	3.462	0.2613	13.25	8	<0,000001
protein deubiquitination	UBA/TS-N domain-containing protein	TGME49_213870	Yes	<0,000001	23.76	20.31	3.456	0.2436	14.19	8	<0,000001
protein	WD domain, G-beta repeat-containing protein	TGME49_248290	Yes	<0,000001	24.79	21.34	3.444	0.1133	30.39	8	<0,000001
Metabolism	phosphatidylserine synthase, putative	TGME49_273540	Yes	<0,000001	22	18.56	3.442	0.2467	13.95	8	<0,000001
hypothetical	hypothetical protein	TGME49_221480	Yes	<0,000001	23.38	19.96	3.428	0.1497	22.89	8	<0,000001
REDOX	flavodoxin domain-containing protein	TGME49_219630	Yes	<0,000001	21.04	17.62	3.42	0.2229	15.34	8	<0,000001
miscellaneous	IMP1-like protein, putative	TGME49_227030	Yes	<0,000001	22.36	18.94	3.42	0.2354	14.53	8	<0,000001
hypothetical	hypothetical protein	TGME49_259840	Yes	<0,000001	20.37	16.95	3.42	0.09419	36.31	8	<0,000001
hypothetical	hypothetical protein	TGME49_270220	Yes	<0,000001	22.22	18.81	3.41	0.1097	31.09	8	<0,000001
hypothetical	hypothetical protein	TGME49_268580	Yes	<0,000001	20.93	17.53	3.402	0.2019	16.85	8	<0,000001
hypothetical	hypothetical protein	TGME49_225000	Yes	<0,000001	23.27	19.87	3.392	0.08759	38.73	8	<0,000001
RNA	hydrolase, NUDIX family protein	TGME49_227450	Yes	1e-05	21.16	17.8	3.366	0.3441	9.782	8	<0,000001
Metabolism	DDRGK domain-containing protein	TGME49_250330	Yes	1.2e-05	21.94	18.57	3.364	0.3537	9.511	8	<0,000001
Invasion	dense granule protein GRA50	TGME49_203600	Yes	<0,000001	24.23	20.87	3.354	0.06753	49.67	8	<0,000001
hypothetical	hypothetical protein	TGME49_278960	Yes	<0,000001	22.15	18.8	3.35	0.1288	26	8	<0,000001
hypothetical	hypothetical protein	TGME49_311220	Yes	<0,000001	23.32	19.98	3.344	0.2517	13.28	8	<0,000001
transcription	transcription initiation factor TFIID subunit TAF5	TGME49_318260	Yes	<0,000001	24.06	20.72	3.344	0.1913	17.48	8	<0,000001
Metabolism	phosphatidylserine decarboxylase	TGME49_269920	Yes	<0,000001	24.38	21.06	3.324	0.207	16.06	8	<0,000001
cytoskeleton	IMC sub-compartment protein ISP3	TGME49_316540	Yes	<0,000001	23.32	20	3.324	0.1758	18.9	8	<0,000001
REDOX	endoplasmic reticulum oxidoreductin, putative	TGME49_300380	Yes	<0,000001	22.67	19.36	3.314	0.1977	16.76	8	<0,000001
Metabolism	P-type ATPase of unknown pump specificity (type V) protein	TGME49_318460	Yes	1e-06	22.58	19.27	3.304	0.2541	13	8	<0,000001
miscellaneous	Gas41, putative	TGME49_215730	Yes	<0,000001	22.18	18.9	3.282	0.2079	15.79	8	<0,000001
DNA	Myb family DNA-binding domain-containing protein	TGME49_321450	Yes	0.000413	21.19	17.91	3.278	0.5669	5.783	8	1.8e-05
Metabolism	D-3-phosphoglycerate dehydrogenase	TGME49_239820	Yes	<0,000001	20.96	17.69	3.276	0.2279	14.37	8	<0,000001
Vesicle traffic	Yip1 domain-containing protein	TGME49_293300	Yes	2.4e-05	23.54	20.27	3.27	0.376	8.698	8	1e-06
membrane	membrane-associated progesterone-binding protein homolog MAPR	TGME49_276990	Yes	<0,000001	20.98	17.71	3.268	0.2435	13.42	8	<0,000001
hypothetical	hypothetical protein	TGME49_253820	Yes	1.4e-05	21.69	18.44	3.25	0.3461	9.389	8	<0,000001
Proteolysis	Ufm1-specific protease UFSP	TGME49_216020	Yes	<0,000001	23.92	20.68	3.242	0.1877	17.28	8	<0,000001
RNA	MIF4G domain-containing protein	TGME49_269180	Yes	<0,000001	22.8	19.56	3.234	0.2302	14.05	8	<0,000001
hypothetical	hypothetical protein	TGME49_234230	Yes	3e-06	25.07	21.84	3.226	0.2832	11.39	8	<0,000001
hypothetical	hypothetical protein, conserved	TGME49_500225	Yes	<0,000001	25.42	22.19	3.224	0.2005	16.08	8	<0,000001
RNA	RNA methyltransferase, putative	TGME49_285950	Yes	1e-06	22.39	19.16	3.222	0.2507	12.85	8	<0,000001
REDOX	peroxisome assembly protein 22, putative	TGME49_266810	Yes	<0,000001	20.81	17.62	3.188	0.2002	15.92	8	<0,000001
miscellaneous	14-3-3 protein	TGME49_263090	Yes	<0,000001	25.92	22.74	3.186	0.1619	19.68	8	<0,000001
Invasion	dense granule protein GRA7	TGME49_203310	Yes	<0,000001	28.91	25.73	3.18	0.1034	30.75	8	<0,000001
miscellaneous	Brf1p family coiled coil protein	TGME49_232440	Yes	3e-06	22.56	19.39	3.17	0.2807	11.29	8	<0,000001
Invasion	dense granule protein GRA37	TGME49_236890	Yes	1e-06	24.32	21.15	3.168	0.2418	13.1	8	<0,000001
miscellaneous	CRAL/TRIO domain-containing protein	TGME49_213790	Yes	<0,000001	21.92	18.76	3.164	0.2303	13.74	8	<0,000001
hypothetical	hypothetical protein	TGME49_288350	Yes	2.8e-05	22.23	19.07	3.158	0.3708	8.517	8	1e-06
hypothetical	hypothetical protein	TGME49_230510	Yes	<0,000001	23.9	20.75	3.156	0.2096	15.06	8	<0,000001
Metabolism	polypeptide n-acetylgalactosaminyltransferase 12, putative	TGME49_258770	Yes	<0,000001	25.56	22.41	3.156	0.1294	24.39	8	<0,000001
Translation	eukaryotic initiation factor 2B epsilon subunit, putative	TGME49_274190	Yes	<0,000001	23.82	20.66	3.156	0.1224	25.79	8	<0,000001
miscellaneous	non-discharge partner NDP2	TGME49_316730	Yes	0.000166	19.5	16.34	3.156	0.4769	6.618	8	8e-06
Vesicle traffic	syntaxin 5, putative	TGME49_226600	Yes	<0,000001	23.66	20.51	3.15	0.08284	38.03	8	<0,000001
Invasion	rhoptry protein ROP42	TGME49_209985	Yes	<0,000001	23.77	20.63	3.146	0.1217	25.86	8	<0,000001
signalling-calcium ion binding	EF hand domain-containing protein EFP1	TGME49_255660	Yes	<0,000001	23.56	20.42	3.144	0.2264	13.89	8	<0,000001
miscellaneous	FFD and TFG box motifs protein	TGME49_269650	Yes	<0,000001	23.45	20.31	3.138	0.2001	15.68	8	<0,000001
RNA	nuclear transport factor 2 (ntf2) domain-containing protein	TGME49_243960	Yes	4.3e-05	22.53	19.4	3.134	0.3912	8.011	8	2e-06
DNA	DEAD/DEAH box helicase domain-containing protein	TGME49_251480	Yes	<0,000001	23.25	20.12	3.132	0.1157	27.08	8	<0,000001
Protein chaperon	heat shock protein HSP21	TGME49_312600	Yes	<0,000001	19.69	16.56	3.126	0.232	13.48	8	<0,000001
REDOX	peroxiredoxin 6, putative	TGME49_309210	Yes	2.3e-05	24.11	20.99	3.124	0.3572	8.746	8	1e-06
Metabolism	diacylglycerol kinase DGK2	TGME49_259830	Yes	0.002783	22.23	19.11	3.122	0.7339	4.254	8	0.000116
hypothetical	hypothetical protein	TGME49_249870	Yes	4.1e-05	22.01	18.9	3.11	0.3848	8.082	8	2e-06
Metabolism	glycosyltransferase family protein	TGME49_266320	Yes	<0,000001	22.22	19.11	3.11	0.147	21.16	8	<0,000001
hypothetical	hypothetical protein, conserved	TGME49_500081	Yes	6e-06	21.17	18.06	3.106	0.2945	10.55	8	<0,000001
DNA	SWIRM domain-containing protein	TGME49_286920	Yes	<0,000001	25.12	22.02	3.102	0.1528	20.3	8	<0,000001
Invasion	rhoptry neck protein RON11	TGME49_230350	Yes	0.000695	25.27	22.18	3.086	0.578	5.339	8	3e-05
miscellaneous	HEAT repeat-containing protein	TGME49_229180	Yes	<0,000001	21.9	18.83	3.076	0.216	14.24	8	<0,000001
hypothetical	hypothetical protein	TGME49_261960	Yes	1.7e-05	19.3	16.23	3.066	0.3364	9.115	8	<0,000001
Transport	PGAP1 family protein	TGME49_205040	Yes	<0,000001	24.25	21.19	3.06	0.2223	13.76	8	<0,000001
protein	SPRY domain-containing protein	TGME49_293060	Yes	<0,000001	23.96	20.9	3.056	0.101	30.25	8	<0,000001
Invasion	rhoptry kinase family protein ROP33	TGME49_201130	Yes	<0,000001	22.43	19.39	3.046	0.1856	16.41	8	<0,000001
DNA	Myb family DNA-binding domain-containing protein	TGME49_203950	Yes	6.3e-05	21.81	18.76	3.042	0.4	7.605	8	3e-06
Vesicle traffic	trafficking protein particle complex subunit TRS120, putative	TGME49_268330	Yes	7e-06	20.68	17.65	3.034	0.2947	10.29	8	<0,000001
hypothetical	hypothetical protein	TGME49_219710	Yes	<0,000001	24.74	21.71	3.03	0.09838	30.8	8	<0,000001
Metabolism	phosphatidylinositol transfer protein	TGME49_289570	Yes	6e-06	22.95	19.93	3.018	0.2874	10.5	8	<0,000001
DNA	DEAD/DEAH box helicase domain-containing protein	TGME49_270620	Yes	<0,000001	23.58	20.57	3.012	0.1901	15.85	8	<0,000001
Transcription Factors and Regulators	AP2 domain transcription factor AP2IX-7	TGME49_290630	Yes	3.2e-05	22.29	19.28	3.004	0.3602	8.341	8	2e-06
hypothetical	hypothetical protein	TGME49_225120	Yes	<0,000001	22.12	19.13	2.994	0.1066	28.1	8	<0,000001
Invasion	rhoptry kinase family protein ROP34, putative	TGME49_240090	Yes	0.000208	21.47	18.47	2.992	0.4671	6.406	8	1e-05
hypothetical	hypothetical protein	TGME49_280370	Yes	3e-06	22.35	19.36	2.99	0.2644	11.31	8	<0,000001
Metabolism	phosphatase, putative	TGME49_252380	Yes	0.000165	20.08	17.1	2.986	0.4507	6.625	8	8e-06
Metabolism	mannosyl-oligosaccharide glucosidase	TGME49_242020	Yes	3e-06	20.83	17.85	2.974	0.2533	11.74	8	<0,000001
Signal Transduction Proteins	signal peptidase complex subunit 2, putative	TGME49_229030	Yes	1e-06	24.5	21.54	2.956	0.2238	13.21	8	<0,000001
RNA	methionyl-tRNA synthetase	TGME49_289300	Yes	<0,000001	20.37	17.41	2.954	0.1437	20.55	8	<0,000001
hypothetical	hypothetical protein	TGME49_312260	Yes	4.1e-05	21.67	18.71	2.954	0.3654	8.084	8	2e-06
Invasion	dense granule protein GRA45	TGME49_316250	Yes	4.2e-05	23.94	20.99	2.946	0.3663	8.043	8	2e-06
miscellaneous	Vid27 domain-containing protein	TGME49_252510	Yes	0.007793	20.08	17.15	2.936	0.833	3.525	8	0.000318
miscellaneous	Myc-regulation protein MYR1	TGME49_254470	Yes	3.9e-05	24.02	21.09	2.936	0.3609	8.135	8	2e-06
hypothetical	hypothetical protein	TGME49_225820	Yes	<0,000001	21.15	18.22	2.932	0.1743	16.82	8	<0,000001
Metabolism	glycerophosphodiester phosphodiesterase family protein	TGME49_256090	Yes	7e-06	23.11	20.18	2.932	0.2843	10.31	8	<0,000001
miscellaneous	Hrf1 family protein	TGME49_268720	Yes	1e-06	22.03	19.1	2.93	0.2262	12.95	8	<0,000001
Invasion	dense granule protein GRA31	TGME49_220240	Yes	<0,000001	24.68	21.76	2.926	0.1666	17.56	8	<0,000001
DNA-histone	histone lysine acetyltransferase GCN5-B	TGME49_243440	Yes	<0,000001	24.32	21.39	2.926	0.1456	20.1	8	<0,000001
RNA	nuclear factor NF2	TGME49_286790	Yes	0.00014	23.18	20.26	2.922	0.4306	6.787	8	7e-06
protein chaperone	tetratricopeptide repeat-containing protein	TGME49_243410	Yes	<0,000001	23.32	20.4	2.92	0.1304	22.39	8	<0,000001
miscellaneous	TLC domain-containing protein	TGME49_295080	Yes	0.002262	19.41	16.5	2.918	0.6619	4.408	8	9.4e-05
protein	WD repeat-containing protein	TGME49_297460	Yes	<0,000001	22.46	19.54	2.912	0.1953	14.91	8	<0,000001
hypothetical	hypothetical protein	TGME49_281610	Yes	<0,000001	22.42	19.51	2.908	0.1951	14.91	8	<0,000001
Invasion	dense granule protein GRA63	TGME49_217530	Yes	<0,000001	24.18	21.28	2.9	0.1389	20.88	8	<0,000001
RNA	RNA recognition motif-containing protein	TGME49_209850	Yes	0.000719	21.71	18.82	2.892	0.5446	5.311	8	3.1e-05
DNA	hemimethylated DNA binding domain-containing protein	TGME49_210778	Yes	4e-06	20.78	17.89	2.892	0.2595	11.14	8	<0,000001
Invasion	SAG-related sequence SRS44	TGME49_264660	Yes	<0,000001	24.32	21.43	2.892	0.1003	28.82	8	<0,000001
Metabolism	3'5'-cyclic nucleotide phosphodiesterase PDE2	TGME49_293000	Yes	<0,000001	23.06	20.16	2.892	0.2078	13.92	8	<0,000001
Metabolism	aspartyl protease ASP1	TGME49_201840	Yes	0.00022	21.95	19.06	2.89	0.455	6.351	8	1e-05
RNA	RNA recognition motif-containing protein	TGME49_254220	Yes	2e-06	22.7	19.82	2.882	0.2424	11.89	8	<0,000001
Metabolism	phosphatidylinositol 3- and 4-kinase	TGME49_296010	Yes	2e-06	22.2	19.32	2.878	0.2365	12.17	8	<0,000001
miscellaneous	cleft lip and palate transmembrane protein 1 (clptm1) protein	TGME49_205240	Yes	<0,000001	24.84	21.97	2.876	0.1381	20.83	8	<0,000001
hypothetical	hypothetical protein	TGME49_226980	Yes	0.008114	21.21	18.34	2.864	0.819	3.497	8	0.00033
miscellaneous	MAG1	TGME49_270240	Yes	<0,000001	27.83	24.97	2.858	0.1151	24.84	8	<0,000001
hypothetical	hypothetical protein	TGME49_268950	Yes	<0,000001	21.91	19.07	2.848	0.1754	16.24	8	<0,000001
RNA	Fcf2 pre-rRNA processing protein	TGME49_211470	Yes	<0,000001	23.68	20.84	2.846	0.1113	25.58	8	<0,000001
DNA	Myb family DNA-binding domain-containing protein	TGME49_213890	Yes	<0,000001	23.63	20.79	2.846	0.1754	16.22	8	<0,000001
hypothetical	hypothetical protein	TGME49_233220	Yes	<0,000001	23	20.15	2.844	0.1807	15.73	8	<0,000001
protein	WD repeat-containing protein	TGME49_240980	Yes	0.000493	21.8	18.96	2.842	0.5048	5.63	8	2.2e-05
RNA	splicing factor 3B subunit 1, putative	TGME49_205010	Yes	<0,000001	24.36	21.53	2.832	0.1139	24.87	8	<0,000001
protein	armadillo repeats only protein ARO	TGME49_261440	Yes	<0,000001	24.55	21.73	2.818	0.09415	29.93	8	<0,000001
hypothetical	hypothetical protein	TGME49_287480	Yes	6e-06	25.24	22.43	2.806	0.2681	10.47	8	<0,000001
REDOX	superoxide dismutase SOD1	TGME49_316310	Yes	1e-06	24.28	21.48	2.802	0.219	12.79	8	<0,000001
Invasion	SAG-related sequence SRS53F	TGME49_315410	Yes	<0,000001	25.05	22.26	2.798	0.08492	32.95	8	<0,000001
Metabolism	3'5'-cyclic nucleotide phosphodiesterase PDE1	TGME49_202540	Yes	4e-06	22.43	19.64	2.796	0.2495	11.2	8	<0,000001
miscellaneous	ER membrane protein complex subunit 4, putative	TGME49_259000	Yes	0.001439	21.5	18.71	2.796	0.5882	4.754	8	6.1e-05
Transport	formate/nitrite transporter FNT1	TGME49_209800	Yes	<0,000001	26.91	24.12	2.79	0.19	14.69	8	<0,000001
Invasion	dense granule protein GRA14	TGME49_239740	Yes	<0,000001	27.34	24.55	2.79	0.05494	50.79	8	<0,000001
protein phosphorylation	cell-cycle-associated protein kinase GSK, putative	TGME49_265330	Yes	<0,000001	22.84	20.05	2.786	0.1776	15.69	8	<0,000001
hypothetical	hypothetical protein	TGME49_244550	Yes	<0,000001	21.27	18.49	2.784	0.1861	14.96	8	<0,000001
protein	U-snRNP-associated cyclophilin family protein	TGME49_285760	Yes	0.000141	19.9	17.12	2.778	0.4097	6.781	8	7e-06
Metabolism	acetyltransferase, GNAT family protein	TGME49_305450	Yes	<0,000001	23.64	20.87	2.772	0.1871	14.81	8	<0,000001
proteolysis	aminopeptidase N3	TGME49_224460	Yes	<0,000001	23.56	20.79	2.768	0.1335	20.74	8	<0,000001
hypothetical	hypothetical protein	TGME49_220950	Yes	<0,000001	25.09	22.33	2.766	0.156	17.73	8	<0,000001
Invasion	rhoptry protein, putative	TGME49_315210	Yes	2e-06	22.91	20.15	2.764	0.2206	12.53	8	<0,000001
transcription	inhibitor of STAT1 transcription	TGME49_240060	Yes	<0,000001	25.77	23	2.762	0.09561	28.89	8	<0,000001
hypothetical	hypothetical protein	TGME49_258826	Yes	<0,000001	24.52	21.76	2.762	0.07987	34.58	8	<0,000001
hypothetical	hypothetical protein	TGME49_233160	Yes	9.3e-05	22.16	19.4	2.76	0.3838	7.191	8	4e-06
Vesicle traffic	syntaxin-10	TGME49_300290	Yes	<0,000001	23.97	21.21	2.756	0.1687	16.34	8	<0,000001
protein	WD domain, G-beta repeat-containing protein	TGME49_294250	Yes	<0,000001	23.23	20.48	2.754	0.1718	16.03	8	<0,000001
miscellaneous	NLE (NUC135) domain-containing protein	TGME49_309950	Yes	9e-06	23.4	20.65	2.754	0.2768	9.951	8	<0,000001
Transcription Factors and Regulators	AP-1 complex subunit gamma, putative	TGME49_313670	Yes	<0,000001	23.8	21.05	2.748	0.2039	13.48	8	<0,000001
Transport	transporter facilitator protein TFP4	TGME49_248840	Yes	<0,000001	21.97	19.22	2.742	0.1095	25.04	8	<0,000001
Metabolism	PLU-1 family protein	TGME49_253750	Yes	<0,000001	26.41	23.66	2.742	0.166	16.52	8	<0,000001
Vesicle traffic	alpha-soluble NSF attachment protein	TGME49_218760	Yes	3.5e-05	22.47	19.73	2.738	0.3318	8.252	8	2e-06
hypothetical	hypothetical protein	TGME49_205360	Yes	<0,000001	20.97	18.24	2.734	0.1311	20.85	8	<0,000001
Metabolism	phosphatidylinositol-4-phosphate 5-Kinase	TGME49_245730	Yes	6e-05	22.31	19.58	2.732	0.3572	7.649	8	3e-06
cytoskeleton	IMC sub-compartment protein ISP2	TGME49_237820	Yes	<0,000001	23.67	20.94	2.73	0.1577	17.32	8	<0,000001
Metabolism	lipase maturation factor, putative	TGME49_222410	Yes	3e-06	22.87	20.15	2.722	0.2322	11.72	8	<0,000001
RNA	RNA binding protein, putative	TGME49_500036	Yes	2e-06	21.59	18.87	2.718	0.2239	12.14	8	<0,000001
transport cation	sodium/hydrogen exchanger NHE2	TGME49_299060	Yes	1.4e-05	21.7	18.99	2.712	0.2911	9.316	8	<0,000001
DNA	RuvB family 1 protein	TGME49_219590	Yes	<0,000001	23.83	21.12	2.71	0.1459	18.57	8	<0,000001
DNA	DEAD/DEAH box helicase domain-containing protein	TGME49_259220	Yes	<0,000001	22.16	19.46	2.698	0.1575	17.13	8	<0,000001
miscellaneous	endomembrane protein 70 subfamily protein	TGME49_283730	Yes	0.002068	23.45	20.75	2.696	0.6024	4.475	8	8.7e-05
Metabolism	glycerol-3-phosphate-acyltransferase	TGME49_256980	Yes	<0,000001	25	22.31	2.694	0.05409	49.8	8	<0,000001
hypothetical	hypothetical protein	TGME49_200360	Yes	3.2e-05	23.48	20.79	2.688	0.3219	8.351	8	2e-06
miscellaneous	ND9 protein	TGME49_249730	Yes	0.000132	22.12	19.43	2.688	0.393	6.84	8	6e-06
hypothetical	hypothetical protein	TGME49_274050	Yes	0.000683	22.9	20.22	2.682	0.5009	5.354	8	3e-05
hypothetical	hypothetical protein	TGME49_262880	Yes	<0,000001	23.67	21	2.67	0.1498	17.82	8	<0,000001
hypothetical	hypothetical protein	TGME49_205330	Yes	1.6e-05	23.48	20.81	2.666	0.2904	9.18	8	<0,000001
hypothetical	hypothetical protein	TGME49_264830	Yes	0.000126	20.63	17.97	2.662	0.3864	6.89	8	6e-06
Invasion	rhoptry protein ROP13	TGME49_312270	Yes	<0,000001	25.36	22.7	2.662	0.1852	14.37	8	<0,000001
Invasion	SAG-related sequence SRS25	TGME49_213280	Yes	<0,000001	25.95	23.29	2.656	0.1874	14.17	8	<0,000001
DNA	DEAD/DEAH box helicase family protein	TGME49_279330	Yes	<0,000001	24.57	21.91	2.656	0.1635	16.24	8	<0,000001
protein phosphorilation	VPS15-like kinase	TGME49_310190	Yes	0.000103	18.99	16.33	2.656	0.3749	7.085	8	5e-06
RNA	AAA family protein	TGME49_211690	Yes	3.6e-05	21.26	18.61	2.65	0.3221	8.227	8	2e-06
Ribosomal Proteins	ribosomal protein RPP2	TGME49_309810	Yes	<0,000001	26.43	23.79	2.646	0.1099	24.07	8	<0,000001
Transport	Sec61beta family protein	TGME49_211040	Yes	<0,000001	25.8	23.16	2.64	0.05786	45.63	8	<0,000001
Metabolism	phosphoserine phosphatase	TGME49_222900	Yes	<0,000001	22.58	19.94	2.64	0.08055	32.78	8	<0,000001
Signal Transduction Proteins	serine/threonine-protein phosphatase PP2A subunit A	TGME49_315670	Yes	1e-06	21.59	18.95	2.638	0.2002	13.17	8	<0,000001
miscellaneous	micro-fibrillar-associated protein 1	TGME49_214590	Yes	1.7e-05	20.08	17.44	2.636	0.2905	9.073	8	<0,000001
hypothetical	hypothetical protein	TGME49_237180	Yes	1e-06	24.64	22.01	2.632	0.2042	12.89	8	<0,000001
DNA	DNA-directed RNA polymerase III RPC5	TGME49_264460	Yes	1.9e-05	21.76	19.13	2.632	0.2928	8.988	8	<0,000001
hypothetical	hypothetical protein	TGME49_235420	Yes	<0,000001	24.79	22.16	2.63	0.09819	26.78	8	<0,000001
Invasion	apical cap protein AC1	TGME49_311480	Yes	<0,000001	22.65	20.02	2.628	0.1058	24.83	8	<0,000001
miscellaneous	GPI transamidase component PIG-S, putative	TGME49_500109	Yes	<0,000001	24.62	21.99	2.626	0.08543	30.74	8	<0,000001
Metabolism	glycosyl transferase	TGME49_318730	Yes	<0,000001	25.09	22.48	2.614	0.1822	14.35	8	<0,000001
protein	UBX domain-containing protein	TGME49_288340	Yes	<0,000001	22.04	19.42	2.612	0.1181	22.12	8	<0,000001
hypothetical	hypothetical protein	TGME49_285180	Yes	<0,000001	25.42	22.81	2.606	0.09929	26.25	8	<0,000001
miscellaneous	leucine rich repeat-containing protein	TGME49_294930	Yes	<0,000001	24.44	21.83	2.606	0.1028	25.34	8	<0,000001
protein	bromodomain-containing protein BDP1	TGME49_263580	Yes	0.000165	22.89	20.31	2.584	0.3902	6.623	8	8e-06
miscellaneous	EMP/nonaspanin domain family protein	TGME49_290940	Yes	<0,000001	26.19	23.61	2.584	0.08383	30.82	8	<0,000001
Vesicle traffic	Ras-related protein Rab2BV, putative	TGME49_243450	Yes	1e-05	22.44	19.86	2.576	0.2638	9.764	8	<0,000001
miscellaneous	zinc finger protein ZFP2	TGME49_212260	Yes	<0,000001	25.69	23.12	2.572	0.1758	14.63	8	<0,000001
hypothetical	hypothetical protein	TGME49_203400	Yes	<0,000001	23.47	20.91	2.568	0.1156	22.21	8	<0,000001
DNA-histone	histone deacetylase HDAC3	TGME49_227290	Yes	<0,000001	23.15	20.59	2.566	0.1352	18.98	8	<0,000001
miscellaneous	hydrolase, putative	TGME49_305260	Yes	4e-06	22.95	20.38	2.566	0.2348	10.93	8	<0,000001
miscellaneous	cysteine repeat modular protein CRMPA	TGME49_261080	Yes	<0,000001	25.6	23.04	2.562	0.08732	29.34	8	<0,000001
Transport	V-type proton ATPase subunit a2, putative	TGME49_290720	Yes	<0,000001	24.83	22.27	2.56	0.1328	19.28	8	<0,000001
RNA	pre-mRNA processing factor 4 kinase	TGME49_313180	Yes	2e-06	23.51	20.95	2.56	0.2088	12.26	8	<0,000001
cytoskeleton	inner membrane complex protein IMC39	TGME49_255420	Yes	1.7e-05	24.39	21.83	2.554	0.2796	9.135	8	<0,000001
Metabolism	polyadenylate-binding protein PABC	TGME49_224850	Yes	<0,000001	25.43	22.88	2.552	0.05206	49.02	8	<0,000001
miscellaneous	dynamin-related protein DRPA	TGME49_267800	Yes	<0,000001	24.32	21.78	2.548	0.1012	25.18	8	<0,000001
Transcription Factors and Regulators	AP2 domain transcription factor AP2X-1	TGME49_227900	Yes	<0,000001	23.29	20.74	2.546	0.149	17.09	8	<0,000001
Translation	initiation factor, subunit 2 family protein	TGME49_252620	Yes	7e-06	19.62	17.08	2.542	0.2494	10.19	8	<0,000001
protein	TCF25 domain-containing protein	TGME49_290240	Yes	<0,000001	20.51	17.96	2.542	0.1442	17.62	8	<0,000001
miscellaneous	patched family protein	TGME49_290870	Yes	1e-06	20.33	17.78	2.542	0.1936	13.13	8	<0,000001
Metabolism	aspartyl protease ASP5	TGME49_242720	Yes	5e-06	20.97	18.43	2.532	0.237	10.68	8	<0,000001
RNA	DEAD (Asp-Glu-Ala-Asp) box polypeptide 17	TGME49_236650	Yes	<0,000001	23.59	21.06	2.53	0.1892	13.37	8	<0,000001
miscellaneous	dynamin-related protein DRPB	TGME49_321620	Yes	4.1e-05	19.2	16.67	2.53	0.3139	8.061	8	2e-06
Ribosomal Proteins	Prp31-15.5k-U4 Snrna Complex family protein	TGME49_236580	Yes	0.000479	23.84	21.31	2.528	0.4471	5.654	8	2.1e-05
DNA	RuvB family 2 protein	TGME49_288860	Yes	<0,000001	22.8	20.28	2.524	0.1383	18.26	8	<0,000001
RNA	rRNA pseudouridine synthase	TGME49_214210	Yes	<0,000001	26.12	23.6	2.522	0.1195	21.1	8	<0,000001
Invasion	dense granule protein GRA57	TGME49_217680	Yes	<0,000001	28.86	26.34	2.518	0.04195	60.02	8	<0,000001
Metabolism	6-phosphofructokinase	TGME49_240890	Yes	<0,000001	23.09	20.57	2.518	0.1889	13.33	8	<0,000001
Invasion	rhoptry kinase family protein ROP35	TGME49_304740	Yes	<0,000001	24.75	22.23	2.518	0.07857	32.05	8	<0,000001
Invasion	dense granule protein GRA33	TGME49_247440	Yes	<0,000001	25.86	23.34	2.516	0.07972	31.56	8	<0,000001
Vesicle traffic	Yip1 domain-containing protein	TGME49_250740	Yes	<0,000001	23.75	21.24	2.516	0.1322	19.04	8	<0,000001
hypothetical	hypothetical protein	TGME49_213910	Yes	<0,000001	24.22	21.71	2.508	0.06481	38.7	8	<0,000001
hypothetical	hypothetical protein	TGME49_309250	Yes	<0,000001	21.06	18.55	2.508	0.1355	18.51	8	<0,000001
hypothetical	hypothetical protein	TGME49_254870	Yes	4.8e-05	22.35	19.84	2.502	0.3167	7.9	8	2e-06
Metabolism	fructose-1,6-bisphosphatase 2	TGME49_247510	Yes	4e-06	24.31	21.81	2.5	0.2245	11.13	8	<0,000001
Metabolism	pyridine nucleotide-disulfide oxidoreductase domain-containing protein	TGME49_207620	Yes	<0,000001	22.98	20.49	2.496	0.119	20.98	8	<0,000001
protein	WD domain, G-beta repeat-containing protein	TGME49_213060	Yes	2e-06	20.94	18.45	2.496	0.2069	12.07	8	<0,000001
Invasion	dense granule protein GRA76	TGME49_299780	Yes	<0,000001	24.33	21.84	2.492	0.1675	14.88	8	<0,000001
Invasion	dense granule protein GRA3	TGME49_227280	Yes	<0,000001	29.24	26.75	2.49	0.1518	16.4	8	<0,000001
Metabolism	NADH-cytochrome b5 reductase 1, putative	TGME49_262910	Yes	<0,000001	24.18	21.69	2.49	0.05943	41.9	8	<0,000001
hypothetical	hypothetical protein	TGME49_225150	Yes	<0,000001	24.66	22.18	2.486	0.1521	16.34	8	<0,000001
Metabolism	2-oxoglutarate/malate translocase OMT	TGME49_274060	Yes	<0,000001	21.45	18.97	2.482	0.1804	13.76	8	<0,000001
RNA	RNA recognition motif-containing protein	TGME49_320100	Yes	<0,000001	22.84	20.36	2.48	0.1656	14.98	8	<0,000001
cytoskeleton	actin-related protein ARP4A	TGME49_253040	Yes	<0,000001	23.49	21.02	2.472	0.1089	22.7	8	<0,000001
hypothetical	hypothetical protein	TGME49_248120	Yes	<0,000001	24.89	22.43	2.468	0.1202	20.53	8	<0,000001
RNA	U3 small nucleolar RNA-associated protein 11, putative	TGME49_271390	Yes	3e-06	22.49	20.02	2.468	0.2117	11.66	8	<0,000001
Invasion	rhoptry neck protein RON6	TGME49_297960	Yes	<0,000001	23.98	21.51	2.466	0.09923	24.85	8	<0,000001
Proteolysis	serine hydrolase ASH2	TGME49_254690	Yes	<0,000001	26.22	23.76	2.464	0.1139	21.63	8	<0,000001
cytoskeleton	dynein heavy chain	TGME49_294550	Yes	0.000123	20.99	18.52	2.464	0.3565	6.912	8	6e-06
Metabolism	mitochondrial marker protein MYS	TGME49_215430	Yes	<0,000001	25.6	23.14	2.46	0.07835	31.4	8	<0,000001
RNA	U4/U6 small nuclear ribonucleoprotein PRP31, putative	TGME49_244100	Yes	<0,000001	22.62	20.17	2.454	0.06911	35.51	8	<0,000001
miscellaneous	TDC1, putative	TGME49_244370	Yes	2e-06	22.58	20.13	2.454	0.198	12.39	8	<0,000001
RNA	RNA recognition motif-containing protein	TGME49_294710	Yes	0.000199	21.27	18.82	2.444	0.379	6.449	8	9e-06
Invasion	rhoptry neck protein RON9	TGME49_308810	Yes	<0,000001	24.49	22.04	2.444	0.06091	40.12	8	<0,000001
hypothetical	hypothetical protein	TGME49_223600	Yes	1.4e-05	20.77	18.33	2.438	0.2598	9.384	8	<0,000001
protein glycosilation	dolichyl-diphosphooligosaccharide--protein glycosyltransferase	TGME49_203970	Yes	6e-06	21.61	19.18	2.43	0.2312	10.51	8	<0,000001
miscellaneous	KH domain-containing protein	TGME49_241170	Yes	<0,000001	25.99	23.57	2.42	0.1703	14.21	8	<0,000001
membrane	membrane inositol phospholipid binding protein	TGME49_259720	Yes	1.7e-05	21.54	19.12	2.42	0.2647	9.141	8	<0,000001
signalling-calcium ion binding	EF hand domain-containing protein	TGME49_216620	Yes	4e-06	21.3	18.88	2.418	0.2197	11.01	8	<0,000001
protein transport	KDEL endoplasmic reticulum proteinretention receptor 2 (KDELR2), putative	TGME49_294040	Yes	<0,000001	24.12	21.7	2.418	0.1279	18.9	8	<0,000001
DNA	helicase associated domain (ha2) protein	TGME49_318440	Yes	<0,000001	27.92	25.51	2.412	0.07162	33.68	8	<0,000001
vesicle trafficking	vesicle-associated membrane protein, putative	TGME49_230430	Yes	<0,000001	24.23	21.83	2.406	0.07376	32.62	8	<0,000001
DNA	DnaJ domain-containing protein	TGME49_232050	Yes	<0,000001	26.39	23.98	2.406	0.06997	34.39	8	<0,000001
hypothetical	hypothetical protein	TGME49_272380	Yes	5e-06	23.12	20.72	2.406	0.2215	10.86	8	<0,000001
miscellaneous	phosducin, putative	TGME49_246100	Yes	0.000238	21.8	19.39	2.404	0.3829	6.279	8	1.1e-05
hypothetical	hypothetical protein	TGME49_221870	Yes	2e-06	21.87	19.47	2.402	0.2022	11.88	8	<0,000001
Invasion	dense granule protein GRA8	TGME49_254720	Yes	<0,000001	26.01	23.61	2.4	0.03365	71.33	8	<0,000001
Signal Transduction Proteins	signal recognition particle receptor beta subunit protein	TGME49_264440	Yes	<0,000001	25.36	22.96	2.4	0.107	22.43	8	<0,000001
protein	armadillo repeat-containing protein	TGME49_219738	Yes	9e-05	19.96	17.56	2.398	0.3318	7.228	8	4e-06
miscellaneous	suppressor of calcium-dependent egress SCE1	TGME49_269260	Yes	<0,000001	22.29	19.89	2.396	0.1298	18.45	8	<0,000001
RNA	nuclear factor NF4	TGME49_205580	Yes	<0,000001	24.53	22.13	2.394	0.1615	14.82	8	<0,000001
Metabolism	mitochondrial association factor 1a	TGME49_279100	Yes	<0,000001	27.29	24.89	2.394	0.05727	41.8	8	<0,000001
miscellaneous	PA domain-containing protein	TGME49_312860	Yes	3e-06	23.95	21.56	2.394	0.2067	11.58	8	<0,000001
RNA	rRNA-processing protein FCF1, putative	TGME49_292190	Yes	<0,000001	22.94	20.54	2.392	0.1246	19.19	8	<0,000001
protein	Alpha-1,3-mannosyl-glycoprotein 2-beta-N-acetylglucosaminyltransferase	TGME49_266310	Yes	<0,000001	23.16	20.77	2.39	0.1159	20.63	8	<0,000001
Metabolism	phosphatidyl serine synthase	TGME49_261480	Yes	3.8e-05	24.03	21.64	2.384	0.2925	8.151	8	2e-06
Transport Proteins	apicomplexan amino acid transporter ApiAT3-1	TGME49_318150	Yes	<0,000001	23	20.62	2.38	0.1189	20.01	8	<0,000001
miscellaneous	cyst wall protein CST7	TGME49_258870	Yes	<0,000001	28.43	26.05	2.376	0.05355	44.37	8	<0,000001
RNA	pre-mRNA processing factor PRP3	TGME49_219790	Yes	<0,000001	22.61	20.24	2.372	0.0994	23.86	8	<0,000001
RNA	RNA recognition motif-containing protein	TGME49_305850	Yes	<0,000001	24.85	22.47	2.372	0.07268	32.64	8	<0,000001
Invasion	dense granule protein GRA55	TGME49_309760	Yes	4.3e-05	23.23	20.86	2.372	0.2963	8.006	8	2e-06
Invasion	rhoptry neck protein RON1	TGME49_310010	Yes	<0,000001	25.99	23.62	2.372	0.1149	20.64	8	<0,000001
protein chaperone	HSP20-like chaperone	TGME49_321520	Yes	<0,000001	22.9	20.53	2.372	0.1307	18.15	8	<0,000001
RNA	RNA recognition motif-containing protein	TGME49_224580	Yes	1e-06	22.04	19.67	2.37	0.1843	12.86	8	<0,000001
miscellaneous	PUB domain-containing protein	TGME49_271380	Yes	<0,000001	22.29	19.92	2.37	0.1637	14.48	8	<0,000001
Vesicle traffic	syntaxin-12	TGME49_204060	Yes	<0,000001	24.28	21.91	2.366	0.08721	27.13	8	<0,000001
Invasion	SAG-related sequence SRS18	TGME49_215680	Yes	<0,000001	25.76	23.4	2.362	0.04324	54.62	8	<0,000001
hypothetical	hypothetical protein	TGME49_258730	Yes	4e-06	22.83	20.46	2.362	0.2158	10.95	8	<0,000001
Metabolism	carbonic anhydrase-related protein CARP	TGME49_297070	Yes	<0,000001	25.49	23.13	2.362	0.1489	15.86	8	<0,000001
Invasion	dense granule protein GRA54	TGME49_204340	Yes	<0,000001	25.3	22.94	2.358	0.113	20.87	8	<0,000001
hypothetical	hypothetical protein	TGME49_253640	Yes	1e-06	23.49	21.13	2.358	0.186	12.67	8	<0,000001
membrane	TB2/DP1, HVA22 family protein	TGME49_257040	Yes	<0,000001	25.47	23.12	2.354	0.117	20.13	8	<0,000001
protein phosphorylation	protein phosphatase 4, catalytic subunit	TGME49_286210	Yes	8e-06	22.07	19.71	2.354	0.2336	10.08	8	<0,000001
transport anion	inorganic anion transporter, sulfate permease (SulP) family protein	TGME49_233710	Yes	2.4e-05	21	18.65	2.352	0.2714	8.665	8	1e-06
protein	ATPase MORC	TGME49_305340	Yes	<0,000001	26.82	24.48	2.344	0.05075	46.18	8	<0,000001
Translation	eukaryotic initiation factor-5, putative	TGME49_244650	Yes	0.000126	21.77	19.43	2.34	0.3396	6.891	8	6e-06
miscellaneous	DUF4149 domain-containing protein	TGME49_209720	Yes	1.9e-05	21.84	19.5	2.338	0.2603	8.981	8	<0,000001
Invasion	dense granule protein GRA52	TGME49_319340	Yes	7e-06	23.31	20.98	2.33	0.2262	10.3	8	<0,000001
Signal Transduction Proteins	calcium binding protein precursor, putative	TGME49_229480	Yes	<0,000001	27.55	25.22	2.328	0.07933	29.34	8	<0,000001
Metabolism	fatty acid elongase	TGME49_242380	Yes	4.3e-05	23.17	20.84	2.328	0.2905	8.015	8	2e-06
miscellaneous	PH domain-containing protein, putative	TGME49_294630	Yes	9e-06	21.65	19.33	2.324	0.2356	9.863	8	<0,000001
miscellaneous	autophagy-related protein ATG8	TGME49_254120	Yes	<0,000001	22.32	20	2.314	0.1321	17.51	8	<0,000001
Metabolism	glucose-6-phosphate 1-dehydrogenase	TGME49_294200	Yes	<0,000001	26.29	23.98	2.31	0.05933	38.94	8	<0,000001
Invasion	dense granule protein GRA6	TGME49_275440	Yes	4.2e-05	25.14	22.84	2.306	0.2869	8.038	8	2e-06
miscellaneous	ER membrane protein complex subunit 1, putative	TGME49_205740	Yes	<0,000001	25.13	22.83	2.302	0.07297	31.55	8	<0,000001
Metabolism	acyltransferase domain-containing protein	TGME49_223910	Yes	<0,000001	24.08	21.78	2.302	0.1032	22.3	8	<0,000001
miscellaneous	Elicitor-responsive protein, putative	TGME49_202830	Yes	0.000854	21.56	19.26	2.3	0.445	5.169	8	3.7e-05
DNA	DEAD/DEAH box helicase domain-containing protein	TGME49_205540	Yes	<0,000001	24.4	22.12	2.284	0.09853	23.18	8	<0,000001
Signal Transduction Proteins	signal recognition particle receptor alpha subunit	TGME49_280610	Yes	<0,000001	24.72	22.44	2.284	0.08035	28.43	8	<0,000001
Signal Transduction Proteins	signal peptidase subunit protein	TGME49_300060	Yes	<0,000001	23.86	21.58	2.284	0.1175	19.45	8	<0,000001
miscellaneous	GCN1, putative	TGME49_231480	Yes	<0,000001	25.18	22.9	2.28	0.1341	17	8	<0,000001
Vesicle traffic	ras-related protein RAB5A	TGME49_267810	Yes	<0,000001	26.71	24.43	2.28	0.1038	21.96	8	<0,000001
Invasion	thrombospondin type 1 domain-containing protein	TGME49_209060	Yes	<0,000001	25.93	23.65	2.276	0.07217	31.54	8	<0,000001
hypothetical	hypothetical protein	TGME49_252390	Yes	<0,000001	26.65	24.37	2.276	0.04057	56.1	8	<0,000001
membrane	membrane protein C17G8.08c, putative	TGME49_319550	Yes	0.001433	22.38	20.11	2.268	0.4768	4.756	8	6.1e-05
Transport	adaptor complexes medium subunit family protein	TGME49_500306	Yes	1.5e-05	23.14	20.87	2.268	0.2442	9.289	8	<0,000001
Proteolysis	peptidase M20D, amidohydrolase	TGME49_213520	Yes	2e-06	22.27	20.01	2.264	0.1835	12.33	8	<0,000001
hypothetical	hypothetical protein	TGME49_227610	Yes	2.6e-05	22.63	20.37	2.262	0.2632	8.595	8	1e-06
Invasion	SAG-related sequence SRS16C	TGME49_320180	Yes	0.001187	25.84	23.58	2.262	0.4612	4.905	8	5.1e-05
Metabolism	ATP-binding cassette transporter ABC.B1	TGME49_260310	Yes	<0,000001	25.88	23.62	2.26	0.07101	31.83	8	<0,000001
hypothetical	hypothetical protein	TGME49_268760	Yes	<0,000001	25.05	22.79	2.26	0.1467	15.41	8	<0,000001
hypothetical	hypothetical protein	TGME49_218070	Yes	<0,000001	24.85	22.59	2.258	0.04587	49.23	8	<0,000001
Invasion	rhoptry neck protein RON10	TGME49_261750	Yes	<0,000001	23.06	20.8	2.256	0.08617	26.18	8	<0,000001
Metabolism	phosphatidylinositol 3- and 4-kinase	TGME49_276170	Yes	0.004852	21.01	18.75	2.256	0.5854	3.854	8	0.0002
Translation	eukaryotic translation initiation factor 4A, isoform 3, putative	TGME49_256770	Yes	<0,000001	26.71	24.46	2.254	0.04825	46.72	8	<0,000001
DNA	ATPase, AAA family protein	TGME49_235170	Yes	2.5e-05	22.97	20.72	2.252	0.2608	8.636	8	1e-06
Signal Transduction Proteins	calcium-dependent protein kinase CDPK1	TGME49_301440	Yes	<0,000001	24.61	22.36	2.25	0.09248	24.33	8	<0,000001
DNA	DEAD/DEAH box helicase domain-containing protein	TGME49_211400	Yes	<0,000001	23.46	21.21	2.248	0.1034	21.75	8	<0,000001
Invasion	dense granule protein GRA71	TGME49_309600	Yes	<0,000001	28.33	26.09	2.246	0.04637	48.44	8	<0,000001
Metabolism	cytochrome p450	TGME49_315770	Yes	<0,000001	25.54	23.29	2.246	0.07718	29.1	8	<0,000001
Signal Transduction Proteins	serine/threonine protein phosphatase 2B catalytic subunit A	TGME49_311310	Yes	<0,000001	21.76	19.51	2.244	0.1474	15.23	8	<0,000001
miscellaneous	MIR domain-containing protein	TGME49_228630	Yes	<0,000001	24.79	22.55	2.242	0.1129	19.86	8	<0,000001
cytoskeleton	myosin F	TGME49_278870	Yes	<0,000001	27.13	24.89	2.24	0.1247	17.97	8	<0,000001
RNA	RNA-directed RNA polymerase	TGME49_318620	Yes	6.6e-05	19.98	17.74	2.24	0.2966	7.553	8	3e-06
Ribosomal Proteins	ribosomal protein RPS14	TGME49_263700	Yes	<0,000001	29.04	26.8	2.238	0.05848	38.27	8	<0,000001
hypothetical	hypothetical protein	TGME49_279420	Yes	1.4e-05	24.53	22.29	2.238	0.2392	9.358	8	<0,000001
miscellaneous	ck2 beta subunit	TGME49_268810	Yes	0.004369	23.72	21.48	2.236	0.5693	3.928	8	0.00018
Metabolism	cytosolic tRNA-Ala synthetase	TGME49_219540	Yes	2.8e-05	25.15	22.92	2.234	0.2627	8.506	8	1e-06
Vesicle traffic	synaptobrevin protein	TGME49_248100	Yes	3e-06	24.43	22.2	2.232	0.1925	11.6	8	<0,000001
Metabolism	aldehyde dehydrogenase	TGME49_264000	Yes	2e-06	22.56	20.33	2.23	0.1814	12.29	8	<0,000001
DNA	replication factor C subunit 4, putative	TGME49_210960	Yes	4e-05	22.5	20.27	2.228	0.2756	8.085	8	2e-06
Ribosomal Proteins	ribosomal RNA-processing protein 7, putative	TGME49_258500	Yes	<0,000001	23.87	21.64	2.228	0.1275	17.47	8	<0,000001
RNA	phenylalanine--tRNA ligase, beta subunit protein	TGME49_306960	Yes	5.9e-05	22.1	19.87	2.228	0.2903	7.676	8	3e-06
Metabolism	arabinogalactan protein, putative	TGME49_265020	Yes	0.00078	23.02	20.79	2.226	0.4245	5.243	8	3.4e-05
Invasion	rhoptry protein ROP4	TGME49_295125	Yes	<0,000001	26.12	23.9	2.226	0.1628	13.67	8	<0,000001
cytoskeleton	dynactin subunit 4, putative	TGME49_316240	Yes	1e-06	20.52	18.29	2.226	0.1734	12.84	8	<0,000001
protein ufmylation	E3 UFM1-protein ligase 1	TGME49_222360	Yes	<0,000001	25.08	22.86	2.22	0.07065	31.42	8	<0,000001
Metabolism	2-oxoglutarate dehydrogenase e1 component, mitochondrial precursor, putative	TGME49_244200	Yes	<0,000001	22.8	20.58	2.218	0.1645	13.48	8	<0,000001
protein phosphorylation	cell-cycle-associated protein kinase SRPK, putative	TGME49_253440	Yes	2e-06	22.46	20.24	2.218	0.1869	11.87	8	<0,000001
miscellaneous	GPI transamidase subunit PIG-U protein	TGME49_275568	Yes	0.002727	21.45	19.24	2.216	0.5191	4.269	8	0.000114
Translation	translation initiation factor IF-2, putative	TGME49_214270	Yes	<0,000001	23.72	21.51	2.214	0.121	18.29	8	<0,000001
Metabolism	glutamate-tRNA ligase	TGME49_263870	Yes	<0,000001	24.34	22.13	2.214	0.09662	22.91	8	<0,000001
Metabolism	glutamate decarboxylase	TGME49_280700	Yes	<0,000001	27.97	25.75	2.214	0.05745	38.54	8	<0,000001
Invasion	dense granule protein GRA70	TGME49_249990	Yes	<0,000001	28.84	26.63	2.21	0.05062	43.66	8	<0,000001
DNA	helicase associated domain (ha2) protein	TGME49_295070	Yes	<0,000001	22.77	20.57	2.206	0.09017	24.47	8	<0,000001
Invasion	rhoptry metalloprotease toxolysin TLN1	TGME49_269885	Yes	<0,000001	26.86	24.65	2.204	0.06885	32.01	8	<0,000001
Vesicle traffic	SNARE domain-containing protein	TGME49_247930	Yes	<0,000001	23.61	21.41	2.202	0.1412	15.6	8	<0,000001
miscellaneous	endonuclease/exonuclease/phosphatase family protein	TGME49_249030	Yes	<0,000001	26.05	23.85	2.202	0.1102	19.98	8	<0,000001
Transport	protein transport protein SEC22, putative	TGME49_270070	Yes	<0,000001	27.26	25.06	2.202	0.1344	16.38	8	<0,000001
hypothetical	hypothetical protein	TGME49_311210	Yes	2e-05	23.05	20.85	2.202	0.2471	8.913	8	1e-06
protein phosphorylation	cell-cycle-control protein (translation regulation), putative	TGME49_320430	Yes	<0,000001	23.47	21.27	2.2	0.1066	20.64	8	<0,000001
hypothetical	hypothetical protein	TGME49_225540	Yes	<0,000001	25.44	23.24	2.198	0.1083	20.29	8	<0,000001
hypothetical	hypothetical protein	TGME49_266400	Yes	<0,000001	24.01	21.82	2.198	0.1066	20.61	8	<0,000001
transcription	transcription initiation factor TFIID complex subunit TAF8	TGME49_313810	Yes	1.4e-05	22.92	20.72	2.198	0.2352	9.347	8	<0,000001
membrane	Toxoplasma gondii family A protein	TGME49_278370	Yes	<0,000001	25.24	23.04	2.196	0.08298	26.46	8	<0,000001
Invasion	SAG-related sequence SRS36D	TGME49_292280	Yes	<0,000001	24.02	21.83	2.196	0.1619	13.56	8	<0,000001
DNA	DNA-directed RNA polymerase I RPA2	TGME49_297530	Yes	<0,000001	24.85	22.65	2.194	0.1294	16.96	8	<0,000001
Metabolism	AMP-binding enzyme domain-containing protein	TGME49_310080	Yes	<0,000001	26.9	24.7	2.194	0.08161	26.88	8	<0,000001
Invasion	SAG-related sequence SRS67	TGME49_226860	Yes	9.1e-05	24.37	22.18	2.192	0.3039	7.212	8	4e-06
Vesicle traffic	ras-related protein RAB18	TGME49_313190	Yes	6e-06	21.9	19.71	2.19	0.2071	10.57	8	<0,000001
REDOX	saccharopine dehydrogenase domain-containing protein	TGME49_215290	Yes	<0,000001	21.94	19.75	2.186	0.1004	21.78	8	<0,000001
Vesicle traffic	ras-related protein RAB4	TGME49_257340	Yes	<0,000001	25.51	23.32	2.184	0.07376	29.61	8	<0,000001
hypothetical	hypothetical protein	TGME49_288290	Yes	5e-06	23.46	21.28	2.182	0.2056	10.61	8	<0,000001
hypothetical	hypothetical protein	TGME49_288000	Yes	3e-06	22.06	19.88	2.18	0.1871	11.65	8	<0,000001
DNA	DNA-directed RNA polymerase I RPA1	TGME49_244880	Yes	<0,000001	25.21	23.03	2.178	0.06902	31.56	8	<0,000001
transport proton	vacuolar ATP synthase subunit d, putative	TGME49_259010	Yes	<0,000001	26.45	24.28	2.178	0.0515	42.29	8	<0,000001
membrane	sortilin-like receptor SORTLR	TGME49_290160	Yes	<0,000001	28.91	26.74	2.176	0.02683	81.09	8	<0,000001
Transport	emp24/gp25L/p24 family protein	TGME49_310750	Yes	<0,000001	27.25	25.08	2.176	0.07064	30.8	8	<0,000001
RNA	RNA recognition motif-containing protein	TGME49_306600	Yes	<0,000001	22.93	20.76	2.17	0.1382	15.7	8	<0,000001
Metabolism	acyl-glycerol-3-phosphate acyltransferase AGPAT	TGME49_240860	Yes	<0,000001	25.25	23.08	2.166	0.06226	34.79	8	<0,000001
RNA	RNA recognition motif-containing protein	TGME49_262620	Yes	<0,000001	28.04	25.87	2.166	0.1151	18.81	8	<0,000001
Invasion	SAG-related sequence SRS47C	TGME49_275370	Yes	<0,000001	23.61	21.44	2.166	0.1025	21.12	8	<0,000001
Invasion	rhoptry protein ROP18	TGME49_205250	Yes	<0,000001	26.06	23.9	2.164	0.07904	27.38	8	<0,000001
miscellaneous	cysteine repeat modular protein CRMPB	TGME49_292020	Yes	<0,000001	27.18	25.02	2.162	0.07806	27.7	8	<0,000001
protein	kelch repeat-containing protein	TGME49_321420	Yes	0.000145	22.65	20.49	2.162	0.3203	6.751	8	7e-06
hypothetical	hypothetical protein	TGME49_264600	Yes	2e-06	21.16	19	2.156	0.1824	11.82	8	<0,000001
Vesicle traffic	ras-related protein RAB5C	TGME49_219720	Yes	1e-06	23.28	21.12	2.154	0.1674	12.87	8	<0,000001
protein	peptidyl-prolyl cis-trans isomerase	TGME49_283850	Yes	0.000833	21.44	19.28	2.154	0.4151	5.189	8	3.6e-05
miscellaneous	cleft lip and palate transmembrane protein 1 (clptm1) protein	TGME49_299110	Yes	<0,000001	25.33	23.17	2.152	0.1041	20.68	8	<0,000001
Invasion	rhoptry discharge factor RDF1	TGME49_247195	Yes	<0,000001	25.2	23.05	2.15	0.1089	19.74	8	<0,000001
Invasion	dense granule protein GRA12	TGME49_288650	Yes	<0,000001	30.1	27.95	2.15	0.06098	35.26	8	<0,000001
miscellaneous	strictosidine synthase subfamily protein	TGME49_289580	Yes	<0,000001	26.04	23.89	2.15	0.02546	84.46	8	<0,000001
hypothetical	hypothetical protein	TGME49_301130	Yes	2e-06	22.45	20.31	2.148	0.1759	12.21	8	<0,000001
Invasion	dense granule protein GRA43	TGME49_237015	Yes	2.3e-05	21.05	18.9	2.146	0.2451	8.756	8	1e-06
hypothetical	hypothetical protein	TGME49_216120	Yes	<0,000001	24.56	22.41	2.144	0.0751	28.55	8	<0,000001
hypothetical	hypothetical protein	TGME49_214575	Yes	<0,000001	27.12	24.98	2.138	0.09263	23.08	8	<0,000001
RNA	root hair defective 3 gtp-binding protein (rhd3) protein	TGME49_314970	Yes	<0,000001	26.99	24.86	2.136	0.06979	30.61	8	<0,000001
signalling-calcium ion binding	EF hand domain-containing protein	TGME49_280480	Yes	2.6e-05	20.66	18.53	2.134	0.2485	8.586	8	1e-06
DNA	replication factor C subunit 5, putative	TGME49_273950	Yes	3.2e-05	21.38	19.25	2.132	0.2555	8.345	8	2e-06
RNA	SKIP/SNW domain-containing protein	TGME49_233190	Yes	<0,000001	24.11	21.98	2.126	0.1558	13.64	8	<0,000001
DNA	DnaJ family Sec63 protein	TGME49_260630	Yes	<0,000001	25.94	23.81	2.126	0.0647	32.86	8	<0,000001
hypothetical	hypothetical protein	TGME49_263450	Yes	0.001898	22.36	20.23	2.126	0.4682	4.541	8	7.9e-05
hypothetical	hypothetical protein	TGME49_323100	Yes	<0,000001	25	22.88	2.122	0.04806	44.15	8	<0,000001
miscellaneous	Sin3-associated polypeptide SAP18	TGME49_201400	Yes	<0,000001	24.71	22.59	2.116	0.06997	30.24	8	<0,000001
protein phosphorylation	protein phosphatase PPM2B	TGME49_267100	Yes	5e-06	23.23	21.11	2.116	0.198	10.69	8	<0,000001
hypothetical	hypothetical protein	TGME49_288030	Yes	<0,000001	21.21	19.1	2.116	0.1163	18.2	8	<0,000001
Metabolism	glycosylphosphatidylinositol anchor attachment 1 protein, putative	TGME49_319300	Yes	<0,000001	21.34	19.23	2.116	0.1217	17.39	8	<0,000001
miscellaneous	PSP protein	TGME49_314740	Yes	<0,000001	24.21	22.09	2.114	0.09602	22.02	8	<0,000001
RNA	pre-rRNA-processing protein PNO1, putative	TGME49_220490	Yes	1.3e-05	22.64	20.53	2.108	0.2226	9.471	8	<0,000001
hypothetical	hypothetical protein	TGME49_312618	Yes	<0,000001	24.72	22.62	2.108	0.07831	26.92	8	<0,000001
hypothetical	hypothetical protein	TGME49_202200	Yes	<0,000001	25.02	22.91	2.106	0.09934	21.2	8	<0,000001
Metabolism	glutamine-dependent NAD(+) synthetase protein, putative	TGME49_269800	Yes	4.1e-05	24.41	22.31	2.106	0.2612	8.064	8	2e-06
hypothetical	hypothetical protein	TGME49_310420	Yes	2e-06	22.58	20.48	2.102	0.1747	12.03	8	<0,000001
hypothetical	hypothetical protein	TGME49_217000	Yes	2e-06	20.41	18.31	2.1	0.1717	12.23	8	<0,000001
metal ion binding	zinc finger (CCCH type) motif-containing protein	TGME49_218300	Yes	<0,000001	23.1	21	2.1	0.06834	30.73	8	<0,000001
Invasion	dense granule protein GRA12A	TGME49_220890	Yes	<0,000001	24.79	22.69	2.098	0.1055	19.89	8	<0,000001
REDOX	thioredoxin domain-containing protein	TGME49_247350	Yes	<0,000001	27.94	25.84	2.098	0.05079	41.3	8	<0,000001
DNA	DEAD/DEAH box helicase domain-containing protein	TGME49_208540	Yes	<0,000001	24.2	22.1	2.096	0.1161	18.06	8	<0,000001
Translation	eukaryotic initiation factor-6, putative	TGME49_318700	Yes	<0,000001	24.04	21.95	2.096	0.08899	23.55	8	<0,000001
RNA	RNA polymerase II accessory factor CDC73	TGME49_306210	Yes	0.000707	20.16	18.07	2.092	0.3929	5.324	8	3.1e-05
hypothetical	hypothetical protein	TGME49_262060	Yes	<0,000001	23.09	21	2.086	0.1534	13.59	8	<0,000001
miscellaneous	mago nashi family protein 2, putative	TGME49_267420	Yes	0.000592	23.81	21.73	2.084	0.3807	5.473	8	2.6e-05
RNA	SART-1 family protein	TGME49_318140	Yes	0.000142	22.61	20.52	2.082	0.3076	6.769	8	7e-06
Metabolism	N-acetylglucosaminylphosphatidylinositol deacetylase	TGME49_258110	Yes	<0,000001	22.8	20.73	2.078	0.1507	13.79	8	<0,000001
Transport	exportin 1, putative	TGME49_249530	Yes	4e-06	21.25	19.18	2.076	0.1889	10.99	8	<0,000001
Signal Transduction Proteins	serine/threonine protein phosphatase 6 structural subunit PP6S	TGME49_216680	Yes	<0,000001	24.33	22.25	2.074	0.07675	27.02	8	<0,000001
Vesicle traffic	coatomer gamma 2-subunit protein, putative	TGME49_273370	Yes	<0,000001	26.74	24.67	2.072	0.1555	13.32	8	<0,000001
miscellaneous	embryo sac development arrest EDA7, putative	TGME49_295320	Yes	<0,000001	23.77	21.7	2.072	0.1106	18.74	8	<0,000001
hypothetical	hypothetical protein	TGME49_314260	Yes	<0,000001	22.68	20.61	2.072	0.1118	18.54	8	<0,000001
protein	peptidyl-prolyl cis-trans isomerase, FKBP-type domain-containing protein	TGME49_285850	Yes	0.000288	21.43	19.36	2.064	0.3381	6.105	8	1.3e-05
hypothetical	hypothetical protein	TGME49_313080	Yes	<0,000001	27.54	25.48	2.062	0.08593	24	8	<0,000001
hypothetical	hypothetical protein	TGME49_234390	Yes	<0,000001	23.19	21.13	2.06	0.1115	18.48	8	<0,000001
hypothetical	hypothetical protein	TGME49_263850	Yes	6e-06	23.82	21.76	2.06	0.1985	10.38	8	<0,000001
RNA	U5 snRNP-associated subunit, putative	TGME49_205220	Yes	4e-06	24.35	22.29	2.056	0.1864	11.03	8	<0,000001
DNA	DNA polymerase V, putative	TGME49_287180	Yes	<0,000001	26.96	24.91	2.056	0.04743	43.34	8	<0,000001
hypothetical	hypothetical protein	TGME49_203760	Yes	1e-06	22.03	19.97	2.052	0.1615	12.71	8	<0,000001
protein	armadillo repeat-containing protein	TGME49_242570	Yes	<0,000001	21.5	19.45	2.052	0.1142	17.97	8	<0,000001
RNA	RNA recognition motif-containing protein	TGME49_292200	Yes	0.000906	22.83	20.78	2.052	0.4007	5.121	8	3.9e-05
RNA	small nuclear ribonucleoprotein f (snrnp-f), putative	TGME49_213410	Yes	3e-06	21.68	19.63	2.05	0.179	11.45	8	<0,000001
hypothetical	hypothetical protein	TGME49_307605	Yes	<0,000001	22.35	20.3	2.05	0.1391	14.74	8	<0,000001
Invasion	rhoptry neck protein RON8	TGME49_306060	Yes	<0,000001	27.73	25.68	2.048	0.06434	31.83	8	<0,000001
Transcription Factors and Regulators	AP-3 complex subunit delta, putative	TGME49_309370	Yes	<0,000001	21.51	19.46	2.048	0.05167	39.63	8	<0,000001
Ribosomal Proteins	ribosome biogenesis protein BRX1, putative	TGME49_222000	Yes	<0,000001	25.85	23.8	2.046	0.1082	18.92	8	<0,000001
Invasion	rhoptry protein ROP17	TGME49_258580	Yes	<0,000001	26.85	24.8	2.046	0.09658	21.18	8	<0,000001
hypothetical	hypothetical protein	TGME49_211150	Yes	8e-06	22.13	20.09	2.042	0.2041	10.01	8	<0,000001
REDOX	thioredoxin CTRX1	TGME49_266620	Yes	<0,000001	23.97	21.93	2.042	0.06256	32.64	8	<0,000001
Invasion	rhoptry neck protein RON5	TGME49_311470	Yes	<0,000001	27.95	25.9	2.042	0.05032	40.58	8	<0,000001
REDOX	thioredoxin domain-containing protein	TGME49_204480	Yes	<0,000001	25.25	23.21	2.04	0.07161	28.49	8	<0,000001
RNA	pre-mRNA processing splicing factor PRP8	TGME49_231970	Yes	<0,000001	27.68	25.64	2.04	0.08719	23.4	8	<0,000001
RNA	WD-40 repeat protein	TGME49_234610	Yes	<0,000001	25.23	23.19	2.04	0.104	19.62	8	<0,000001
hypothetical	hypothetical protein	TGME49_305810	Yes	1.1e-05	23.14	21.1	2.04	0.2123	9.607	8	<0,000001
RNA	pre-mRNA-processing factor 17, putative	TGME49_265410	Yes	1.9e-05	22.38	20.34	2.038	0.2274	8.964	8	<0,000001
Ribosomal Proteins	ribosome biogenesis protein NOP16, putative	TGME49_312960	Yes	<0,000001	22.89	20.85	2.034	0.1444	14.09	8	<0,000001
Metabolism	glutaminyl-tRNA synthetase (GlnRS)	TGME49_217460	Yes	<0,000001	23.84	21.81	2.032	0.0854	23.79	8	<0,000001
hypothetical	hypothetical protein	TGME49_237250	Yes	<0,000001	26.7	24.67	2.032	0.1334	15.23	8	<0,000001
Metabolism	ATP-binding cassette G family transporter ABCG84	TGME49_289350	Yes	<0,000001	23.64	21.61	2.032	0.1185	17.14	8	<0,000001
miscellaneous	DJ-1 family protein	TGME49_214290	Yes	<0,000001	23.8	21.78	2.024	0.06867	29.47	8	<0,000001
protein	Sof1 family domain-containing protein	TGME49_233410	Yes	<0,000001	23.15	21.12	2.024	0.07823	25.87	8	<0,000001
Metabolism	glyoxalase, putative	TGME49_500183	Yes	0.004794	20.83	18.81	2.02	0.523	3.862	8	0.000197
Metabolism	3-ketoacyl-CoA reductase, putative	TGME49_271888	Yes	<0,000001	25.8	23.78	2.016	0.08954	22.51	8	<0,000001
protein phosphorylation	CMGC kinase, CK2 family	TGME49_263070	Yes	<0,000001	24.13	22.11	2.014	0.129	15.62	8	<0,000001
RNA	serine/arginine-rich splicing factor SR4	TGME49_270640	Yes	0.000133	20.8	18.79	2.012	0.2943	6.835	8	6e-06
Metabolism	NAD(P) transhydrogenase subunit beta, putative	TGME49_301210	Yes	<0,000001	24.07	22.06	2.01	0.06672	30.12	8	<0,000001
RNA	U3 small nucleolar RNA-associated protein 6 protein	TGME49_253520	Yes	<0,000001	24.45	22.44	2.008	0.1464	13.72	8	<0,000001
RNA	splicing factor 3b, subunit 3, putative	TGME49_230960	Yes	<0,000001	26.32	24.32	2.004	0.07277	27.54	8	<0,000001
DNA	cold-shock DNA-binding domain-containing protein	TGME49_320600	Yes	<0,000001	22.93	20.93	2.004	0.1425	14.06	8	<0,000001
miscellaneous	toxofilin	TGME49_214080	Yes	<0,000001	27.64	25.64	1.998	0.06476	30.85	8	<0,000001
miscellaneous	hydrolase, putative	TGME49_289880	Yes	<0,000001	25.58	23.58	1.998	0.05701	35.05	8	<0,000001
protein folding	calreticulin family protein	TGME49_310320	Yes	<0,000001	24.83	22.83	1.998	0.09884	20.21	8	<0,000001
Invasion	rhoptry neck protein RON4	TGME49_229010	Yes	<0,000001	27.05	25.05	1.996	0.04874	40.95	8	<0,000001
protein	protein disulfide-isomerase domain-containing protein	TGME49_238040	Yes	<0,000001	26.19	24.2	1.996	0.06458	30.91	8	<0,000001
hypothetical	hypothetical protein	TGME49_263320	Yes	<0,000001	28.83	26.83	1.996	0.06462	30.89	8	<0,000001
Invasion	SAG-related sequence SRS19C	TGME49_301160	Yes	<0,000001	25.32	23.32	1.996	0.1457	13.7	8	<0,000001
Invasion	SAG-related sequence SRS19F	TGME49_301180	Yes	<0,000001	25.42	23.42	1.996	0.03476	57.43	8	<0,000001
miscellaneous	COPI protein, putative	TGME49_235020	Yes	0.000409	25.23	23.24	1.994	0.3443	5.792	8	1.8e-05
hypothetical	hypothetical protein	TGME49_212090	Yes	<0,000001	24.54	22.55	1.992	0.1102	18.08	8	<0,000001
hypothetical	hypothetical protein	TGME49_220390	Yes	9.6e-05	21.7	19.71	1.992	0.2782	7.161	8	5e-06
Metabolism	3-oxo-5-alpha-steroid 4-dehydrogenase	TGME49_285240	Yes	7e-06	24.38	22.39	1.992	0.194	10.27	8	<0,000001
Metabolism	sarco/endoplasmic reticulum Ca2+-ATPase	TGME49_230420	Yes	<0,000001	27.51	25.52	1.988	0.05814	34.19	8	<0,000001
RNA	fibrillarin	TGME49_311430	Yes	<0,000001	28.34	26.35	1.988	0.06595	30.14	8	<0,000001
Ribosomal Proteins	ribosomal protein RPL36	TGME49_238250	Yes	<0,000001	29.91	27.92	1.986	0.05671	35.02	8	<0,000001
Invasion	rhoptry kinase family protein ROP39	TGME49_262050	Yes	<0,000001	24.78	22.8	1.986	0.1152	17.23	8	<0,000001
RNA	leucyl-tRNA synthetase	TGME49_292080	Yes	0.000176	22.78	20.8	1.98	0.3018	6.561	8	8e-06
Invasion	gliding-associated protein GAP45	TGME49_223940	Yes	4e-06	25.41	23.44	1.978	0.1799	10.99	8	<0,000001
DNA	nucleosome assembly protein (nap) protein	TGME49_244110	Yes	<0,000001	23.75	21.77	1.974	0.1214	16.25	8	<0,000001
Ribosomal Proteins	60S ribosome subunit biogenesis protein NIP7, putative	TGME49_271280	Yes	1e-06	23.5	21.53	1.972	0.1501	13.14	8	<0,000001
Ribosomal Proteins	ribosomal protein RPS27	TGME49_217570	Yes	0.000206	24.67	22.7	1.97	0.3071	6.414	8	9e-06
hypothetical	hypothetical protein	TGME49_229750	Yes	<0,000001	24.47	22.5	1.97	0.1229	16.03	8	<0,000001
cytoskeleton	actin-related protein ARP1	TGME49_248630	Yes	1e-06	23.33	21.36	1.97	0.15	13.14	8	<0,000001
Invasion	dense granule protein GRA9	TGME49_251540	Yes	0.000491	24.14	22.17	1.97	0.3497	5.634	8	2.2e-05
hypothetical	hypothetical protein	TGME49_304900	Yes	0.00031	21.28	19.32	1.966	0.3255	6.039	8	1.4e-05
RNA	pre-mRNA-splicing factor CWF7, putative	TGME49_243620	Yes	2e-06	23.04	21.07	1.964	0.1624	12.09	8	<0,000001
miscellaneous	sialic acid binding protein SABP1	TGME49_225940	Yes	<0,000001	22.43	20.47	1.962	0.08452	23.21	8	<0,000001
miscellaneous	Noc2p family protein	TGME49_260320	Yes	<0,000001	26.43	24.47	1.96	0.07129	27.49	8	<0,000001
protein chaperone	tetratricopeptide repeat-containing protein	TGME49_247000	Yes	<0,000001	23.11	21.15	1.956	0.09026	21.67	8	<0,000001
protein ubiquitination	cullin family protein	TGME49_316660	Yes	8e-06	20.33	18.37	1.956	0.1939	10.09	8	<0,000001
Metabolism	protein tyrosine phosphatase type IVA A, putative	TGME49_208718	Yes	0.000274	19.54	17.58	1.954	0.3177	6.151	8	1.2e-05
DNA	regulator of chromosome condensation RCC1	TGME49_213900	Yes	<0,000001	25.22	23.27	1.954	0.09266	21.09	8	<0,000001
proteolysis	aminopeptidase N2	TGME49_224350	Yes	7.4e-05	22.21	20.26	1.954	0.2632	7.424	8	4e-06
protein phosphorylation	protein phosphatase PPM5C, putative	TGME49_281580	Yes	<0,000001	26.09	24.14	1.952	0.05254	37.16	8	<0,000001
hypothetical	hypothetical protein	TGME49_315610	Yes	<0,000001	26.16	24.21	1.952	0.1152	16.94	8	<0,000001
Invasion	rhoptry protein ROP8	TGME49_215775	Yes	1e-06	26.31	24.36	1.95	0.1527	12.77	8	<0,000001
miscellaneous	PAT complex subunit CCDC47, putative	TGME49_235660	Yes	2e-05	21.78	19.83	1.948	0.2192	8.887	8	1e-06
protein phosphorylation	ULK kinase	TGME49_235750	Yes	<0,000001	23.18	21.23	1.948	0.08426	23.12	8	<0,000001
Invasion	rhoptry kinase family protein ROP24 (incomplete catalytic triad)	TGME49_252360	Yes	4.2e-05	23.76	21.82	1.948	0.2421	8.046	8	2e-06
Invasion	glideosome-associated connector GAC	TGME49_312630	Yes	<0,000001	28.01	26.06	1.948	0.0549	35.48	8	<0,000001
transcription	transcriptional elongation factor FACT140	TGME49_221670	Yes	3e-06	24.36	22.41	1.946	0.1659	11.73	8	<0,000001
RNA	U5 snRNP-specific protein	TGME49_310860	Yes	6e-06	24.02	22.08	1.946	0.1874	10.38	8	<0,000001
Metabolism	acetyl-CoA synthetase ACS	TGME49_266640	Yes	<0,000001	27.28	25.34	1.944	0.08207	23.69	8	<0,000001
DNA	DnaJ domain-containing protein	TGME49_267430	Yes	<0,000001	25.29	23.35	1.944	0.09528	20.4	8	<0,000001
hypothetical	hypothetical protein	TGME49_226710	Yes	<0,000001	24.04	22.1	1.942	0.1297	14.98	8	<0,000001
RNA	DEAD (Asp-Glu-Ala-Asp) box polypeptide 41 family protein	TGME49_210360	Yes	9.3e-05	23.4	21.46	1.94	0.2696	7.196	8	4e-06
Metabolism	ATP-binding cassette G family transporter ABCG89	TGME49_290580	Yes	5e-06	22.47	20.53	1.94	0.1788	10.85	8	<0,000001
protein transport	gamma-soluble NSF attachment protein, putative	TGME49_320690	Yes	8e-06	20.79	18.85	1.94	0.1928	10.06	8	<0,000001
Ribosomal Proteins	ribosome biogenesis protein NSA2, putative	TGME49_242800	Yes	<0,000001	24.23	22.3	1.938	0.1006	19.27	8	<0,000001
hypothetical	hypothetical protein	TGME49_267280	Yes	1.7e-05	21.62	19.68	1.936	0.2125	9.111	8	<0,000001
hypothetical	hypothetical protein	TGME49_216180	Yes	<0,000001	26.73	24.8	1.934	0.09963	19.41	8	<0,000001
hypothetical	hypothetical protein	TGME49_247450	Yes	0.000188	21.22	19.29	1.934	0.2974	6.502	8	9e-06
Metabolism	AMP-binding enzyme domain-containing protein	TGME49_310150	Yes	<0,000001	26.83	24.89	1.932	0.05892	32.79	8	<0,000001
RNA	zinc finger, C2H2 type domain-containing protein	TGME49_293630	Yes	8e-06	23.24	21.31	1.928	0.1916	10.06	8	<0,000001
cytoskeleton	actin depolymerizing factor ADF	TGME49_220400	Yes	3e-06	21.65	19.73	1.926	0.167	11.53	8	<0,000001
protein transport	endoplasmic reticulum retention receptor	TGME49_256000	Yes	0.001453	24.61	22.68	1.922	0.405	4.746	8	6.1e-05
protein	WD domain, G-beta repeat-containing protein	TGME49_214200	Yes	<0,000001	25.82	23.9	1.92	0.0705	27.23	8	<0,000001
hypothetical	hypothetical protein	TGME49_216060	Yes	<0,000001	24.51	22.59	1.92	0.09161	20.96	8	<0,000001
Proteolysis	peptidase, M28 family protein	TGME49_225850	Yes	<0,000001	25.11	23.19	1.92	0.07502	25.59	8	<0,000001
Proteolysis	peptidase, M28 family protein	TGME49_231130	Yes	<0,000001	24.97	23.06	1.91	0.121	15.79	8	<0,000001
REDOX	thioredoxin-dependent peroxidase TPX1/2	TGME49_266120	Yes	<0,000001	22.12	20.21	1.91	0.1319	14.48	8	<0,000001
miscellaneous	IMP1-like protein, putative	TGME49_276930	Yes	<0,000001	24.18	22.27	1.91	0.06482	29.46	8	<0,000001
Translation	PCI domain-containing protein	TGME49_217820	Yes	<0,000001	26.3	24.4	1.9	0.1191	15.96	8	<0,000001
Vesicle traffic	vacuolar protein sorting-associated protein 45	TGME49_271060	Yes	1e-06	24.78	22.88	1.9	0.1435	13.24	8	<0,000001
hypothetical	hypothetical protein	TGME49_312150	Yes	<0,000001	24.78	22.88	1.9	0.08904	21.34	8	<0,000001
hypothetical	hypothetical protein	TGME49_216210	Yes	<0,000001	25.91	24.01	1.898	0.1044	18.19	8	<0,000001
hypothetical	hypothetical protein	TGME49_243460	Yes	<0,000001	22.84	20.94	1.898	0.07742	24.52	8	<0,000001
protein	WD domain, G-beta repeat-containing protein	TGME49_201710	Yes	<0,000001	23.57	21.67	1.896	0.1201	15.78	8	<0,000001
membrane	RER1 protein, putative	TGME49_291300	Yes	<0,000001	24.36	22.46	1.894	0.09654	19.62	8	<0,000001
hypothetical	hypothetical protein	TGME49_314480	Yes	<0,000001	25.7	23.8	1.894	0.07321	25.87	8	<0,000001
proteolysis	OTU domain-containing protein OTUD3A	TGME49_258780	Yes	0.000713	20	18.11	1.89	0.3554	5.317	8	3.1e-05
Invasion	rhoptry protein ROP5	TGME49_308090	Yes	<0,000001	31.11	29.22	1.888	0.04532	41.66	8	<0,000001
Transport iron	GNL3L/Grn1 GTPase	TGME49_203490	Yes	<0,000001	25.84	23.95	1.886	0.05466	34.5	8	<0,000001
Signal Transduction Proteins	protein phosphatase 2a regulatory b subunit (b56 family) protein	TGME49_246510	Yes	<0,000001	19.66	17.78	1.884	0.1311	14.37	8	<0,000001
membrane	membrane protein MYR3	TGME49_237230	Yes	<0,000001	23.52	21.64	1.882	0.09069	20.75	8	<0,000001
miscellaneous	alpha-glucan water dikinase 1, putative	TGME49_214260	Yes	0.007791	22.33	20.45	1.88	0.5334	3.525	8	0.000318
Metabolism	PEP-carboxykinase I	TGME49_289650	Yes	<0,000001	24.27	22.39	1.88	0.09618	19.55	8	<0,000001
Proteolysis	rhomboid protease ROM4	TGME49_268590	Yes	<0,000001	26.01	24.14	1.876	0.05857	32.03	8	<0,000001
protein ubiquitination	ubiquitin carboxyl-terminal hydrolase family 2 protein	TGME49_289330	Yes	<0,000001	25.22	23.35	1.876	0.1006	18.65	8	<0,000001
cytoskeleton	cyclase-associated protein CAP	TGME49_310030	Yes	<0,000001	26.2	24.32	1.874	0.07576	24.74	8	<0,000001
Invasion	rhoptry protein ROP10	TGME49_315490	Yes	3e-06	23.24	21.37	1.874	0.163	11.5	8	<0,000001
membrane	SCP family extracellular subfamily protein	TGME49_239890	Yes	<0,000001	26.81	24.94	1.872	0.06419	29.16	8	<0,000001
miscellaneous	START domain-containing protein	TGME49_252430	Yes	<0,000001	26.72	24.85	1.872	0.09703	19.29	8	<0,000001
RNA	U3 small nucleolar RNA-associated protein 14, putative	TGME49_205500	Yes	<0,000001	24.06	22.19	1.868	0.09854	18.96	8	<0,000001
Ribosomal Proteins	ribosomal protein RPL24	TGME49_244320	Yes	<0,000001	29.52	27.66	1.868	0.02902	64.38	8	<0,000001
Metabolism	ceramide synthase CERS1, putative	TGME49_283710	Yes	<0,000001	25.29	23.42	1.868	0.07204	25.93	8	<0,000001
hypothetical	hypothetical protein	TGME49_293430	Yes	<0,000001	27.71	25.85	1.868	0.0785	23.8	8	<0,000001
Metabolism	phosphatidylinositol synthase	TGME49_207710	Yes	<0,000001	21.41	19.54	1.866	0.1109	16.82	8	<0,000001
Metabolism	acetyltransferase, GNAT family protein	TGME49_219250	Yes	<0,000001	24.64	22.78	1.862	0.0893	20.85	8	<0,000001
Transport	V-type ATPase, D subunit protein	TGME49_281920	Yes	<0,000001	21.51	19.65	1.862	0.1395	13.34	8	<0,000001
RNA	small nuclear ribonucleoprotein polypeptide A', putative	TGME49_229210	Yes	<0,000001	24.05	22.19	1.86	0.09883	18.82	8	<0,000001
hypothetical	hypothetical protein	TGME49_258360	Yes	<0,000001	24.13	22.27	1.858	0.08706	21.34	8	<0,000001
hypothetical	hypothetical protein	TGME49_299130	Yes	2e-06	24.56	22.7	1.858	0.1535	12.1	8	<0,000001
Ribosomal Proteins	ribosomal protein L1, putative	TGME49_314750	Yes	<0,000001	25.97	24.11	1.858	0.1029	18.06	8	<0,000001
miscellaneous	Nrap domain-containing protein	TGME49_207720	Yes	3e-06	26.38	24.53	1.856	0.1636	11.34	8	<0,000001
hypothetical	hypothetical protein	TGME49_202980	Yes	<0,000001	24.86	23.01	1.854	0.07244	25.59	8	<0,000001
Invasion	dense granule protein GRA2	TGME49_227620	Yes	<0,000001	27.79	25.94	1.854	0.0604	30.7	8	<0,000001
transcription	transcriptional elongation factor FACT80	TGME49_261460	Yes	0.011566	20.71	18.86	1.854	0.5691	3.258	8	0.000467
Metabolism	NAD/NADP octopine/nopaline dehydrogenase, alpha-helical domain-containing protein	TGME49_290200	Yes	<0,000001	22.9	21.05	1.854	0.09968	18.6	8	<0,000001
protein	kelch repeat-containing protein	TGME49_229000	Yes	<0,000001	23.33	21.48	1.852	0.1091	16.97	8	<0,000001
DNA	DEAD/DEAH box helicase domain-containing protein	TGME49_244000	Yes	1.1e-05	25.07	23.22	1.852	0.1911	9.691	8	<0,000001
protein ubiquitination	small ubiquitin family modifier, putative	TGME49_266460	Yes	<0,000001	23.5	21.65	1.852	0.09195	20.14	8	<0,000001
DNA	DEAD/DEAH box helicase domain-containing protein	TGME49_309570	Yes	<0,000001	24.75	22.89	1.852	0.03952	46.86	8	<0,000001
cytoskeleton	mature soluble cytoskeleton protein MSC1B	TGME49_202390	Yes	<0,000001	27.97	26.12	1.85	0.04678	39.55	8	<0,000001
miscellaneous	integral membrane protein, putative	TGME49_310870	Yes	9e-06	22.41	20.56	1.85	0.1858	9.959	8	<0,000001
miscellaneous	GYF domain-containing protein	TGME49_204160	Yes	0.012709	22.42	20.57	1.848	0.5784	3.195	8	0.000512
membrane	TB2/DP1, HVA22 family protein	TGME49_211710	Yes	0.001273	25.07	23.22	1.846	0.3807	4.85	8	5.4e-05
miscellaneous	nucleolar protein, putative	TGME49_247470	Yes	<0,000001	27.66	25.81	1.846	0.04411	41.85	8	<0,000001
cytoskeleton	clathrin heavy chain	TGME49_290950	Yes	<0,000001	26.5	24.66	1.842	0.08529	21.6	8	<0,000001
miscellaneous	GRAM domain-containing protein	TGME49_311920	Yes	7e-06	22.44	20.6	1.84	0.18	10.22	8	<0,000001
Metabolism	3'5'-cyclic nucleotide phosphodiesterase PDE7	TGME49_280410	Yes	<0,000001	23.92	22.09	1.834	0.09208	19.92	8	<0,000001
Ribosomal Proteins	ribosomal protein RPL13A	TGME49_292130	Yes	<0,000001	30.87	29.04	1.832	0.05481	33.43	8	<0,000001
Invasion	SAG-related sequence SRS57	TGME49_308020	Yes	<0,000001	29.58	27.75	1.832	0.06232	29.4	8	<0,000001
miscellaneous	histidine acid phosphatase superfamily protein	TGME49_308950	Yes	<0,000001	20.1	18.27	1.832	0.08811	20.79	8	<0,000001
Signal Transduction Proteins	calcium-dependent protein kinase CDPK3	TGME49_305860	Yes	<0,000001	28.18	26.35	1.826	0.04389	41.61	8	<0,000001
protein phosphorylation	protein phosphatase PPM3C	TGME49_270320	Yes	<0,000001	24.86	23.03	1.824	0.1235	14.78	8	<0,000001
Invasion	dense granule protein GRA16	TGME49_208830	Yes	1e-05	23.8	21.98	1.822	0.1859	9.799	8	<0,000001
Metabolism	phosphate transporter PT2	TGME49_235150	Yes	<0,000001	24.6	22.78	1.822	0.09386	19.41	8	<0,000001
protein phosphorylation	casein kinase I, putative	TGME49_289320	Yes	1e-06	24.73	22.91	1.822	0.1433	12.72	8	<0,000001
RNA	RNA recognition motif-containing protein	TGME49_291930	Yes	<0,000001	25.62	23.8	1.822	0.07078	25.74	8	<0,000001
Ribosomal Proteins	40S ribosomal protein S4, putative	TGME49_209430	Yes	<0,000001	23.15	21.33	1.82	0.137	13.28	8	<0,000001
cytoskeleton	myosin G	TGME49_314780	Yes	3e-06	25.8	23.98	1.818	0.1548	11.74	8	<0,000001
Metabolism	glucose-6-phosphate 1-dehydrogenase	TGME49_278830	Yes	3e-06	24.93	23.12	1.814	0.1575	11.52	8	<0,000001
miscellaneous	integral membrane protein, GNS1/SUR4 family protein, putative	TGME49_205350	Yes	3e-06	23.63	21.82	1.812	0.1574	11.51	8	<0,000001
Invasion	SAG-related sequence SRS34A	TGME49_271050	Yes	<0,000001	31.61	29.8	1.812	0.08337	21.74	8	<0,000001
hypothetical	hypothetical protein	TGME49_223610	Yes	0.000308	19.22	17.41	1.81	0.2994	6.045	8	1.4e-05
Transport	transmembrane protein	TGME49_238100	Yes	<0,000001	26.23	24.42	1.81	0.09459	19.13	8	<0,000001
Invasion	rhoptry protein ROP7	TGME49_295110	Yes	<0,000001	27.15	25.34	1.808	0.04494	40.23	8	<0,000001
DNA	DnaJ domain-containing protein	TGME49_246340	Yes	<0,000001	23.43	21.63	1.806	0.1349	13.39	8	<0,000001
Ribosomal Proteins	ribosomal protein RPS13	TGME49_270380	Yes	<0,000001	30.75	28.95	1.804	0.02825	63.86	8	<0,000001
miscellaneous	MORN repeat-containing protein	TGME49_313290	Yes	<0,000001	27.33	25.53	1.804	0.054	33.41	8	<0,000001
Ribosomal Proteins	ribosomal protein RPL15	TGME49_228470	Yes	<0,000001	29.5	27.7	1.802	0.08919	20.21	8	<0,000001
protein ubiquitination	ubiquitin, putative	TGME49_248460	Yes	<0,000001	27.59	25.78	1.802	0.0668	26.98	8	<0,000001
Metabolism	adenosylhomocysteinase, putative	TGME49_225050	Yes	<0,000001	23.81	22.01	1.8	0.08173	22.02	8	<0,000001
Vesicle traffic	ras-related protein RAB2	TGME49_312050	Yes	<0,000001	25.86	24.06	1.8	0.0958	18.79	8	<0,000001
protein phosphorylation	CDK-related protein kinase CRK3	TGME49_249260	Yes	<0,000001	21.05	19.25	1.798	0.09846	18.26	8	<0,000001
miscellaneous	Gpi16 subunit, GPI transamidase component protein	TGME49_308000	Yes	1e-06	23.03	21.23	1.798	0.1418	12.68	8	<0,000001
RNA	nuclease, putative	TGME49_226700	Yes	0.000394	22.6	20.81	1.796	0.3083	5.825	8	1.8e-05
REDOX	thioredoxin 1	TGME49_293870	Yes	<0,000001	23.02	21.22	1.796	0.07928	22.65	8	<0,000001
RNA	threonyl-tRNA synthetase family protein	TGME49_300260	Yes	<0,000001	23.64	21.84	1.796	0.1279	14.04	8	<0,000001
miscellaneous	lectin family protein	TGME49_258950	Yes	<0,000001	27.07	25.28	1.792	0.03821	46.9	8	<0,000001
Signal Transduction Proteins	signal peptidase	TGME49_280740	Yes	<0,000001	24.4	22.61	1.79	0.06033	29.67	8	<0,000001
RNA	FUSE-binding protein 2 / KH-type splicing regulatory protein	TGME49_216670	Yes	<0,000001	29.04	27.25	1.788	0.04743	37.69	8	<0,000001
miscellaneous	hydroxymethyldihydropterin pyrophosphokinase-dihydropteroate synthase	TGME49_259550	Yes	<0,000001	24.74	22.95	1.788	0.04164	42.94	8	<0,000001
Ribosomal Proteins	ribosome biogenesis regulatory protein (rrs1) protein	TGME49_320450	Yes	<0,000001	24.41	22.62	1.788	0.07823	22.86	8	<0,000001
Ribosomal Proteins	ribosomal protein RPL8	TGME49_204020	Yes	<0,000001	31.18	29.39	1.786	0.04613	38.72	8	<0,000001
hypothetical	hypothetical protein	TGME49_228100	Yes	<0,000001	25.75	23.97	1.786	0.05865	30.45	8	<0,000001
miscellaneous	leucine-rich repeat protein LRR1	TGME49_267550	Yes	0.000164	20.38	18.6	1.786	0.2694	6.628	8	8e-06
Metabolism	glycyl-tRNA synthetase	TGME49_256990	Yes	<0,000001	21.93	20.14	1.784	0.1156	15.43	8	<0,000001
Ribosomal Proteins	ribosomal protein RPS2	TGME49_305520	Yes	<0,000001	30.68	28.9	1.784	0.04927	36.21	8	<0,000001
EV related	exosome complex exonuclease RRP44, putative	TGME49_261050	Yes	<0,000001	21.89	20.11	1.782	0.09214	19.34	8	<0,000001
hypothetical	hypothetical protein	TGME49_294780	Yes	<0,000001	23.97	22.18	1.782	0.08742	20.38	8	<0,000001
Metabolism	triose-phosphate isomerase TPI-I	TGME49_225930	Yes	<0,000001	22.95	21.17	1.78	0.09307	19.13	8	<0,000001
RNA	pre-rRNA processing protein	TGME49_225125	Yes	<0,000001	27.03	25.26	1.778	0.0385	46.19	8	<0,000001
Ribosomal Proteins	ribosomal protein RPL4	TGME49_309120	Yes	<0,000001	31.75	29.97	1.772	0.03118	56.84	8	<0,000001
Metabolism	2-oxo acid dehydrogenases acyltransferase (catalytic domain) domain-containing protein	TGME49_319920	Yes	<0,000001	27.82	26.05	1.772	0.1089	16.27	8	<0,000001
cytoskeleton	actin ACT1	TGME49_209030	Yes	<0,000001	29.16	27.39	1.77	0.08724	20.29	8	<0,000001
RNA	S1 RNA binding domain-containing protein	TGME49_211670	Yes	<0,000001	22.17	20.4	1.768	0.1333	13.26	8	<0,000001
metal ion binding	zinc finger, zz type domain-containing protein	TGME49_219150	Yes	<0,000001	24.41	22.64	1.768	0.07883	22.43	8	<0,000001
Metabolism	glyceraldehyde-3-phosphate dehydrogenase GAPDH2	TGME49_269190	Yes	<0,000001	23.99	22.23	1.766	0.1307	13.51	8	<0,000001
DNA-histone	histone arginine methyltransferase PRMT3	TGME49_252420	Yes	0.004758	21.63	19.86	1.764	0.4561	3.867	8	0.000196
miscellaneous	MSP (Major sperm protein) domain-containing protein	TGME49_318160	Yes	<0,000001	26.37	24.61	1.764	0.1143	15.43	8	<0,000001
miscellaneous	nucleolar GTP-binding protein 1, putative	TGME49_261520	Yes	<0,000001	25.44	23.68	1.762	0.06644	26.52	8	<0,000001
Ribosomal Proteins	ribosomal protein RPL23A	TGME49_238010	Yes	<0,000001	30.33	28.57	1.76	0.04591	38.33	8	<0,000001
RNA	rRNA-processing protein FCF1, putative	TGME49_319950	Yes	<0,000001	24.07	22.31	1.76	0.06018	29.24	8	<0,000001
hypothetical	hypothetical protein	TGME49_209890	Yes	0.000239	21.5	19.74	1.758	0.2802	6.274	8	1.1e-05
miscellaneous	crooked neck family 1 protein isoform 2, putative	TGME49_269200	Yes	<0,000001	24.42	22.67	1.756	0.09508	18.47	8	<0,000001
DNA	DNA-directed RNA polymerase III RPC2	TGME49_272740	Yes	1.2e-05	22.32	20.57	1.756	0.1839	9.547	8	<0,000001
DNA	DNA-directed RNA polymerase I RPA12	TGME49_250060	Yes	1e-06	23.46	21.71	1.752	0.1386	12.64	8	<0,000001
RNA	activating signal cointegrator 1 complex subunit 3 family 1 ASCC3L1, putative	TGME49_223390	Yes	<0,000001	28.54	26.79	1.748	0.05687	30.74	8	<0,000001
hypothetical	hypothetical protein	TGME49_310370	Yes	<0,000001	21.51	19.76	1.748	0.1115	15.68	8	<0,000001
Ribosomal Proteins	ribosomal protein RPS15	TGME49_213350	Yes	<0,000001	29.06	27.32	1.746	0.07225	24.17	8	<0,000001
hypothetical	hypothetical protein	TGME49_225360	Yes	6e-06	21.56	19.82	1.746	0.1681	10.39	8	<0,000001
hypothetical	hypothetical protein	TGME49_235990	Yes	<0,000001	23.01	21.27	1.746	0.1169	14.94	8	<0,000001
protein phosphorylation	CAM Kinase family, incomplete catalytic triad	TGME49_253940	Yes	1e-06	23.12	21.37	1.746	0.1381	12.64	8	<0,000001
Metabolism	pyruvate dehydrogenase complex subunit PDH-E2	TGME49_206610	Yes	<0,000001	22.78	21.03	1.744	0.1076	16.21	8	<0,000001
Ribosomal Proteins	ribosomal protein RPS3A	TGME49_232710	Yes	<0,000001	31.57	29.83	1.742	0.0368	47.34	8	<0,000001
miscellaneous	HID1 domain-containing protein	TGME49_235490	Yes	9.1e-05	22.47	20.73	1.742	0.2414	7.217	8	4e-06
miscellaneous	nucleolar protein 5, putative	TGME49_205510	Yes	<0,000001	26.43	24.69	1.74	0.08051	21.61	8	<0,000001
protein	WD domain, G-beta repeat-containing protein	TGME49_239590	Yes	<0,000001	28.32	26.58	1.74	0.05703	30.51	8	<0,000001
Protein	26S proteasome regulatory subunit RPN12, putative	TGME49_250830	Yes	<0,000001	26.35	24.61	1.74	0.06018	28.91	8	<0,000001
Ribosomal Proteins	ribosomal protein RPL10A	TGME49_215470	Yes	<0,000001	30.4	28.67	1.738	0.0198	87.78	8	<0,000001
RNA	18S rRNA biogenesis protein RCL1 protein	TGME49_232390	Yes	<0,000001	25.08	23.35	1.738	0.1297	13.4	8	<0,000001
Signal Transduction Proteins	ADP ribosylation factor ARF1	TGME49_276140	Yes	3e-06	24.96	23.23	1.738	0.1504	11.55	8	<0,000001
Signal Transduction Proteins	calcium-dependent protein kinase CDPK9	TGME49_217600	Yes	0.002796	19.53	17.8	1.732	0.4075	4.251	8	0.000116
hypothetical	hypothetical protein	TGME49_321680	Yes	0.000231	23.75	22.02	1.726	0.2737	6.306	8	1.1e-05
hypothetical	hypothetical protein	TGME49_205300	Yes	<0,000001	23.13	21.41	1.72	0.1176	14.62	8	<0,000001
Vesicle traffic	ras-related protein RAB1B	TGME49_214770	Yes	<0,000001	26.73	25.01	1.72	0.109	15.78	8	<0,000001
hypothetical	hypothetical protein	TGME49_215980	Yes	4e-06	26.85	25.13	1.72	0.1538	11.18	8	<0,000001
Invasion	SAG-related sequence SRS16A	TGME49_320200	Yes	<0,000001	23.45	21.73	1.72	0.08014	21.46	8	<0,000001
hypothetical	hypothetical protein	TGME49_254300	Yes	<0,000001	24.99	23.28	1.718	0.1057	16.25	8	<0,000001
RNA	DEAD/DEAH box ATP-dependent RNA helicase	TGME49_312990	Yes	<0,000001	25.47	23.75	1.718	0.06496	26.45	8	<0,000001
Invasion	microneme protein MIC11	TGME49_204530	Yes	2e-06	28.2	26.48	1.716	0.1389	12.35	8	<0,000001
protein	WD domain, G-beta repeat-containing protein	TGME49_269770	Yes	<0,000001	25.06	23.34	1.716	0.06274	27.35	8	<0,000001
Ribosomal Proteins	ribosome biogenesis protein BOP1, putative	TGME49_301390	Yes	<0,000001	24.5	22.78	1.716	0.05115	33.55	8	<0,000001
Metabolism	phosphatidate cytidylyltransferase	TGME49_281980	Yes	<0,000001	18.83	17.12	1.714	0.03558	48.17	8	<0,000001
Transport	GTP-binding nuclear protein ran/tc4	TGME49_248340	Yes	<0,000001	25.62	23.91	1.71	0.1058	16.16	8	<0,000001
metal ion binding	zinc transporter ZNT	TGME49_251630	Yes	<0,000001	23.68	21.97	1.708	0.07517	22.72	8	<0,000001
cytoskeleton	clathrin light chain, putative	TGME49_213030	Yes	0.000174	22.39	20.69	1.704	0.2591	6.575	8	8e-06
Ribosomal Proteins	brix domain-containing protein	TGME49_232520	Yes	<0,000001	25.67	23.96	1.704	0.07483	22.77	8	<0,000001
protein	cyclophilin, putative	TGME49_229940	Yes	9e-06	24.93	23.23	1.702	0.1726	9.859	8	<0,000001
Transport	protein transport protein BOS1, putative	TGME49_223620	Yes	1e-06	22.56	20.86	1.7	0.1306	13.02	8	<0,000001
RNA	U4/U6 small nuclear ribonucleoprotein PRP4, putative	TGME49_243540	Yes	<0,000001	23.82	22.12	1.7	0.07505	22.65	8	<0,000001
miscellaneous	MORN repeat-containing protein	TGME49_207830	Yes	1.4e-05	23.46	21.76	1.698	0.1822	9.322	8	<0,000001
protein phosphorylation	protein kinase G AGC kinase family member PKG	TGME49_311360	Yes	<0,000001	26.44	24.74	1.696	0.0675	25.13	8	<0,000001
Metabolism	inosine-5'-monophosphate dehydrogenase	TGME49_233110	Yes	<0,000001	22.83	21.14	1.692	0.06383	26.51	8	<0,000001
hypothetical	hypothetical protein	TGME49_225320	Yes	1.2e-05	22.61	20.92	1.69	0.1766	9.568	8	<0,000001
Invasion	SAG-related sequence SRS52A	TGME49_315320	Yes	<0,000001	28.44	26.75	1.69	0.07562	22.35	8	<0,000001
DNA	DnaJ protein, putative	TGME49_258390	Yes	<0,000001	25.82	24.13	1.688	0.05505	30.67	8	<0,000001
membrane	membrane protein, putative	TGME49_310000	Yes	0.000354	26.74	25.05	1.688	0.2852	5.918	8	1.6e-05
RNA	RNA recognition motif-containing protein	TGME49_215400	Yes	<0,000001	24.79	23.1	1.686	0.06129	27.51	8	<0,000001
Invasion	SAG-related sequence SRS17B	TGME49_319350	Yes	<0,000001	28.17	26.48	1.686	0.1205	13.99	8	<0,000001
hypothetical	hypothetical protein	TGME49_293440	Yes	<0,000001	27.55	25.86	1.684	0.06395	26.33	8	<0,000001
cytoskeleton	profilin PRF	TGME49_293690	Yes	<0,000001	25.09	23.41	1.684	0.09663	17.43	8	<0,000001
Invasion	SAG-related sequence SRS43	TGME49_234930	Yes	<0,000001	24.92	23.24	1.682	0.06515	25.82	8	<0,000001
DNA	S1/P1nuclease	TGME49_240280	Yes	<0,000001	27.23	25.55	1.682	0.1169	14.38	8	<0,000001
RNA	THO complex subunit 2, putative	TGME49_270930	Yes	<0,000001	25.2	23.51	1.682	0.08719	19.29	8	<0,000001
Invasion	SAG-related sequence SRS30C	TGME49_273120	Yes	<0,000001	26.49	24.81	1.682	0.09189	18.3	8	<0,000001
Vesicle traffic	coatomer protein complex, subunit alpha, putative	TGME49_240650	Yes	0.000169	24.94	23.27	1.678	0.2541	6.603	8	8e-06
Metabolism	glutamate/leucine/phenylalanine/valine dehydrogenase family protein	TGME49_249390	Yes	1.4e-05	25.03	23.35	1.678	0.1798	9.335	8	<0,000001
Ribosomal Proteins	ribosomal-ubiquitin protein RPL40	TGME49_289750	Yes	<0,000001	26.45	24.77	1.678	0.06229	26.94	8	<0,000001
Vesicle traffic	ras-related protein RAB6	TGME49_310460	Yes	<0,000001	24.68	23	1.676	0.07257	23.1	8	<0,000001
cytoskeleton	beta tubulin	TGME49_266960	Yes	9e-06	23.58	21.91	1.674	0.1685	9.934	8	<0,000001
Translation	elongation factor 1-alpha (EF-1-ALPHA), putative	TGME49_286420	Yes	<0,000001	27.44	25.77	1.674	0.08971	18.66	8	<0,000001
DNA	DEAD/DEAH box RNA helicase family protein	TGME49_219200	Yes	<0,000001	25.95	24.28	1.672	0.04324	38.66	8	<0,000001
Ribosomal Proteins	ribosomal protein RPL28	TGME49_229250	Yes	<0,000001	28.89	27.22	1.672	0.07716	21.67	8	<0,000001
miscellaneous	CBF/Mak21 family protein	TGME49_319658	Yes	<0,000001	24.75	23.08	1.67	0.1131	14.77	8	<0,000001
Transport	V-type H(+)-translocating pyrophosphatase VP1	TGME49_248670	Yes	2.6e-05	22.52	20.85	1.668	0.1939	8.601	8	1e-06
Transport	adenine nucleotide translocator	TGME49_249900	Yes	<0,000001	25.22	23.55	1.668	0.1132	14.73	8	<0,000001
metal ion binding	zinc finger protein ZFP1	TGME49_218358	Yes	<0,000001	22.08	20.41	1.666	0.1114	14.95	8	<0,000001
DNA-histone	histone H1-like protein	TGME49_315570	Yes	0.031784	21.83	20.17	1.666	0.6416	2.597	8	0.001258
RNA	XPA binding protein 2 family protein	TGME49_305240	Yes	7e-06	23.57	21.91	1.664	0.1629	10.21	8	<0,000001
Invasion	rhoptry protein ROP12	TGME49_203990	Yes	2e-06	23.44	21.78	1.662	0.1381	12.04	8	<0,000001
Ribosomal Proteins	ribosomal protein RPS7	TGME49_239100	Yes	<0,000001	29.28	27.62	1.662	0.03597	46.2	8	<0,000001
hypothetical	hypothetical protein	TGME49_284780	Yes	<0,000001	25.29	23.63	1.662	0.09381	17.72	8	<0,000001
DNA-histone	histone H2AZ	TGME49_300200	Yes	0.03438	21.95	20.29	1.66	0.652	2.546	8	0.001357
RNA	splicing factor 3A subunit 2, putative	TGME49_228000	Yes	4e-06	21.46	19.81	1.654	0.1477	11.2	8	<0,000001
cytoskeleton	myosin light chain MLC2	TGME49_297470	Yes	<0,000001	28.77	27.12	1.654	0.0396	41.77	8	<0,000001
RNA	nuclear factor NF7	TGME49_248810	Yes	<0,000001	27.54	25.89	1.652	0.0624	26.47	8	<0,000001
miscellaneous	ferlin 2	TGME49_260470	Yes	1e-05	22.35	20.7	1.652	0.1688	9.789	8	<0,000001
miscellaneous	minor histocompatibility antigen h13, putative	TGME49_237150	Yes	2.8e-05	26.05	24.41	1.648	0.1936	8.512	8	1e-06
Ribosomal Proteins	60S ribosomal protein L7-B, putative	TGME49_250730	Yes	<0,000001	24.43	22.78	1.648	0.08089	20.37	8	<0,000001
RNA	histidyl-tRNA synthetase (HisRS), putative	TGME49_280600	Yes	<0,000001	22.22	20.57	1.648	0.06588	25.02	8	<0,000001
protein phosphorylation	protein phosphatase PPM13, putative	TGME49_231850	Yes	4e-06	23.88	22.24	1.646	0.147	11.2	8	<0,000001
Ribosomal Proteins	ribosomal protein RPL10	TGME49_288720	Yes	<0,000001	30.45	28.8	1.644	0.0469	35.05	8	<0,000001
Invasion	SAG-related sequence SRS51	TGME49_308840	Yes	<0,000001	29.26	27.62	1.644	0.05732	28.68	8	<0,000001
miscellaneous	CBF/Mak21 family protein	TGME49_313990	Yes	<0,000001	25.09	23.45	1.644	0.0714	23.03	8	<0,000001
Ribosomal Proteins	ribosomal protein RPS23	TGME49_229670	Yes	<0,000001	30.39	28.75	1.64	0.0431	38.05	8	<0,000001
Ribosomal Proteins	ribosomal protein RPL17	TGME49_299050	Yes	<0,000001	30.66	29.02	1.638	0.05919	27.67	8	<0,000001
Proteolysis	prolyl endopeptidase	TGME49_286120	Yes	<0,000001	21.88	20.25	1.634	0.08085	20.21	8	<0,000001
hypothetical	hypothetical protein	TGME49_205680	Yes	<0,000001	23.27	21.64	1.626	0.1041	15.62	8	<0,000001
miscellaneous	CRAL/TRIO domain-containing protein	TGME49_254390	Yes	<0,000001	26.63	25	1.626	0.07547	21.54	8	<0,000001
cytoskeleton	myosin D	TGME49_263180	Yes	<0,000001	30.37	28.75	1.624	0.02821	57.56	8	<0,000001
DNA	DNA-directed RNA polymerase II RPB5	TGME49_240590	Yes	<0,000001	23.34	21.72	1.622	0.07729	20.99	8	<0,000001
RNA	mRNA turnover 4 (MRT4) family protein	TGME49_255320	Yes	<0,000001	25.17	23.55	1.622	0.06356	25.52	8	<0,000001
Ribosomal Proteins	ribosomal protein RPS12	TGME49_205340	Yes	<0,000001	28.4	26.78	1.62	0.07495	21.61	8	<0,000001
miscellaneous	reticulon protein	TGME49_226430	Yes	<0,000001	26.17	24.55	1.62	0.1169	13.86	8	<0,000001
Ribosomal Proteins	ribosomal rna assembly protein mis3, putative	TGME49_262070	Yes	<0,000001	25.42	23.8	1.62	0.04447	36.43	8	<0,000001
Vesicle traffic	ras-related protein RAB11B	TGME49_320480	Yes	0.000747	22.03	20.41	1.62	0.3068	5.28	8	3.2e-05
transport anion	voltage-dependent anion-selective channel protein	TGME49_263300	Yes	<0,000001	26.66	25.05	1.616	0.04099	39.43	8	<0,000001
hypothetical	hypothetical protein	TGME49_263440	Yes	<0,000001	24.56	22.95	1.616	0.1206	13.4	8	<0,000001
hypothetical	hypothetical protein	TGME49_251840	Yes	0.002937	21.9	20.29	1.612	0.3825	4.215	8	0.000122
Vesicle traffic	ras-related protein RAB1A	TGME49_258130	Yes	<0,000001	24.76	23.15	1.612	0.09468	17.03	8	<0,000001
protein glycosilation	dolichol-phosphate-mannose synthase family protein	TGME49_277970	Yes	<0,000001	23.29	21.68	1.612	0.1203	13.4	8	<0,000001
protein folding	T-complex protein 1, epsilon subunit (TCP-1-epsilon), putative	TGME49_202370	Yes	<0,000001	26.47	24.86	1.61	0.04233	38.03	8	<0,000001
Ribosomal Proteins	ribosomal protein RPS11	TGME49_226970	Yes	<0,000001	30.2	28.59	1.61	0.04682	34.39	8	<0,000001
Metabolism	P-type ATPase4	TGME49_278660	Yes	<0,000001	28.77	27.16	1.61	0.05875	27.4	8	<0,000001
hypothetical	hypothetical protein	TGME49_313130	Yes	<0,000001	25.08	23.47	1.61	0.1022	15.76	8	<0,000001
DNA	DEAD/DEAH box helicase domain-containing protein	TGME49_221660	Yes	0.000291	21.3	19.69	1.608	0.2638	6.095	8	1.3e-05
hypothetical	hypothetical protein	TGME49_265850	Yes	<0,000001	21.53	19.93	1.608	0.1081	14.88	8	<0,000001
hypothetical	hypothetical protein, conserved	TGME49_500284	Yes	0.000513	21.64	20.03	1.608	0.2874	5.595	8	2.3e-05
RNA	RNA recognition motif-containing protein	TGME49_283878	Yes	<0,000001	22.36	20.75	1.606	0.1003	16.01	8	<0,000001
Invasion	microneme protein MIC5	TGME49_277080	Yes	6.9e-05	26.75	25.15	1.604	0.2136	7.508	8	3e-06
Invasion	microneme protein MIC7	TGME49_261780	Yes	2e-06	26.37	24.77	1.602	0.134	11.95	8	<0,000001
Vesicle traffic	beta-COP	TGME49_266990	Yes	0.000202	26.28	24.68	1.6	0.2488	6.431	8	9e-06
Metabolism	phosphorylase family protein	TGME49_310640	Yes	<0,000001	23.76	22.16	1.6	0.08305	19.26	8	<0,000001
Ribosomal Proteins	ribosome biogenesis protein, putative	TGME49_265110	Yes	0.003068	21.75	20.15	1.598	0.382	4.183	8	0.000127
REDOX	alkyl hydroperoxide reductase AHP1	TGME49_286630	Yes	<0,000001	25.05	23.45	1.598	0.06527	24.48	8	<0,000001
Metabolism	palmitoyltransferase DHHC1	TGME49_250870	Yes	<0,000001	23.68	22.08	1.596	0.1134	14.07	8	<0,000001
miscellaneous	MC family transporter, putative	TGME49_208790	Yes	1.2e-05	21.32	19.73	1.594	0.1667	9.561	8	<0,000001
Metabolism	diacylglycerol kinase accessory domain (presumed) domain-containing protein	TGME49_202460	Yes	<0,000001	24.79	23.2	1.592	0.09301	17.12	8	<0,000001
Protein chaperon	heat shock protein HSP29	TGME49_289600	Yes	3.4e-05	21.26	19.67	1.592	0.1926	8.267	8	2e-06
DNA	DNA topoisomerase I, putative	TGME49_234360	Yes	<0,000001	22.12	20.53	1.59	0.108	14.73	8	<0,000001
hypothetical	hypothetical protein	TGME49_254500	Yes	1.2e-05	22.9	21.31	1.59	0.167	9.519	8	<0,000001
Ribosomal Proteins	ribosomal protein RPL3	TGME49_227360	Yes	<0,000001	31.28	29.7	1.586	0.05254	30.19	8	<0,000001
RNA	BING4CT (NUC141) domain-containing protein	TGME49_268640	Yes	<0,000001	23.9	22.32	1.586	0.06656	23.83	8	<0,000001
protein	WD domain, G-beta repeat-containing protein	TGME49_232380	Yes	<0,000001	25.31	23.73	1.584	0.07626	20.77	8	<0,000001
hypothetical	hypothetical protein	TGME49_320760	Yes	<0,000001	22.65	21.07	1.582	0.08237	19.21	8	<0,000001
miscellaneous	LITAF-like zinc finger protein, putative	TGME49_246220	Yes	1e-06	25.83	24.25	1.58	0.1245	12.7	8	<0,000001
Transport	transporter, major facilitator family protein	TGME49_253700	Yes	4e-06	23.68	22.1	1.58	0.1424	11.1	8	<0,000001
RNA	tryptophanyl-tRNA synthetase (TrpRS2)	TGME49_288360	Yes	<0,000001	25.94	24.36	1.576	0.07782	20.25	8	<0,000001
hypothetical	hypothetical protein	TGME49_316350	Yes	<0,000001	25.02	23.45	1.576	0.07382	21.35	8	<0,000001
hypothetical	hypothetical protein	TGME49_304500	Yes	3e-06	25.13	23.56	1.574	0.1347	11.69	8	<0,000001
RNA	lysine-tRNA ligase	TGME49_205710	Yes	<0,000001	21.36	19.79	1.57	0.08272	18.98	8	<0,000001
Signal Transduction Proteins	calcium-dependent protein kinase CDPK2A	TGME49_206590	Yes	<0,000001	26.33	24.76	1.57	0.05753	27.29	8	<0,000001
protein	WD domain, G-beta repeat-containing protein	TGME49_293700	Yes	0.000818	21.64	20.07	1.57	0.3016	5.205	8	3.5e-05
RNA	pre-mRNA branch site protein p14, putative	TGME49_305010	Yes	<0,000001	22.79	21.22	1.57	0.1095	14.34	8	<0,000001
RNA	U3 small nucleolar RNA-associated protein 10, putative	TGME49_311030	Yes	<0,000001	27.09	25.52	1.57	0.07777	20.19	8	<0,000001
Ribosomal Proteins	ribosomal protein RPL23	TGME49_312090	Yes	<0,000001	29.09	27.52	1.57	0.08223	19.09	8	<0,000001
hypothetical	hypothetical protein	TGME49_246450	Yes	1e-05	22.6	21.03	1.568	0.1613	9.724	8	<0,000001
protein ubiquitination	HECT-domain (ubiquitin-transferase) domain-containing protein	TGME49_209000	Yes	4e-06	22.36	20.79	1.566	0.1411	11.1	8	<0,000001
Ribosomal Proteins	ribosomal protein RPS8	TGME49_245460	Yes	<0,000001	30.85	29.28	1.566	0.04802	32.61	8	<0,000001
Ribosomal Proteins	ribosomal protein RPL27	TGME49_262690	Yes	<0,000001	30.15	28.59	1.564	0.0301	51.96	8	<0,000001
protein ubiquitination	ubiquitin family protein	TGME49_266970	Yes	<0,000001	26.79	25.23	1.564	0.04057	38.55	8	<0,000001
miscellaneous	non-specific serine/threonine protein kinase	TGME49_268370	Yes	3e-06	27.31	25.75	1.564	0.1355	11.54	8	<0,000001
Invasion	SAG-related sequence SRS29B	TGME49_233460	Yes	<0,000001	34.19	32.63	1.562	0.05687	27.47	8	<0,000001
transport ion	GTP-binding protein	TGME49_244310	Yes	0.070606	20.83	19.27	1.562	0.7493	2.085	8	0.002767
Ribosomal Proteins	ribosomal protein RPP1	TGME49_260260	Yes	<0,000001	23.69	22.13	1.562	0.1143	13.67	8	<0,000001
Metabolism	glutathione S-transferase 2	TGME49_306030	Yes	2e-06	25.02	23.46	1.56	0.1293	12.06	8	<0,000001
Vesicle traffic	ras-related protein RAB5B	TGME49_207460	Yes	0.000504	20.62	19.06	1.558	0.2777	5.611	8	2.2e-05
hypothetical	hypothetical protein	TGME49_281910	Yes	0.000207	20.56	19	1.554	0.2425	6.407	8	9e-06
Metabolism	facilitative glucose transporter GT1	TGME49_214320	Yes	<0,000001	28.61	27.05	1.552	0.05062	30.66	8	<0,000001
RNA	LSM domain-containing protein	TGME49_267350	Yes	<0,000001	25.15	23.6	1.552	0.07937	19.55	8	<0,000001
RNA	BRCA1 C Terminus (BRCT) domain-containing protein	TGME49_239790	Yes	<0,000001	24.57	23.02	1.55	0.07923	19.56	8	<0,000001
Ribosomal Proteins	ribosomal protein RPL31	TGME49_266070	Yes	<0,000001	29.39	27.84	1.55	0.06533	23.73	8	<0,000001
DNA	aquarius, putative	TGME49_314410	Yes	<0,000001	25.62	24.07	1.55	0.0396	39.14	8	<0,000001
Invasion	SAG-related sequence SRS20A	TGME49_285870	Yes	<0,000001	28.85	27.3	1.548	0.06971	22.21	8	<0,000001
RNA	DEAD (Asp-Glu-Ala-Asp) box polypeptide DDX6	TGME49_313010	Yes	7e-06	24.08	22.53	1.548	0.1496	10.35	8	<0,000001
Ribosomal Proteins	ribosomal protein RPL34	TGME49_227600	Yes	<0,000001	29.37	27.83	1.546	0.07113	21.73	8	<0,000001
Ribosomal Proteins	ribosomal RNA large subunit methyltransferase J protein	TGME49_207990	Yes	<0,000001	25.89	24.35	1.544	0.1045	14.78	8	<0,000001
DNA-histone	SWI2/SNF2 Brahma-like putative	TGME49_320300	Yes	2.1e-05	24.39	22.85	1.544	0.1743	8.857	8	1e-06
Ribosomal Proteins	ribosomal protein RPS17	TGME49_207840	Yes	<0,000001	28.75	27.21	1.542	0.08602	17.93	8	<0,000001
Transport	inorganic phosphate transporter PIT	TGME49_297650	Yes	<0,000001	26.38	24.84	1.542	0.06356	24.26	8	<0,000001
hypothetical	hypothetical protein	TGME49_255410	Yes	<0,000001	24.67	23.13	1.538	0.09211	16.7	8	<0,000001
Ribosomal Proteins	AARP2CN (NUC121) domain-containing protein	TGME49_313830	Yes	<0,000001	25.6	24.07	1.538	0.06279	24.5	8	<0,000001
DNA-histone	histone H2A1	TGME49_261250	Yes	0.000384	23.4	21.86	1.536	0.2627	5.847	8	1.7e-05
RNA	U3 small nucleolar RNA-associated protein 25, putative	TGME49_270960	Yes	<0,000001	23.62	22.09	1.536	0.08781	17.49	8	<0,000001
hypothetical	hypothetical protein	TGME49_213300	Yes	0.000197	25.66	24.13	1.534	0.2376	6.456	8	9e-06
REDOX	peroxiredoxin PRX1	TGME49_217890	Yes	<0,000001	24.49	22.96	1.528	0.0769	19.87	8	<0,000001
Ribosomal Proteins	ribosomal protein RPL27A	TGME49_310490	Yes	<0,000001	29.35	27.82	1.528	0.07014	21.78	8	<0,000001
Ribosomal Proteins	ribosomal protein RPL18A	TGME49_262670	Yes	<0,000001	31.41	29.89	1.526	0.03633	42	8	<0,000001
Ribosomal Proteins	60S ribosomal protein L7a, putative	TGME49_313560	Yes	<0,000001	25.08	23.55	1.524	0.07014	21.73	8	<0,000001
hypothetical	hypothetical protein	TGME49_275770	Yes	<0,000001	21.98	20.46	1.522	0.1107	13.75	8	<0,000001
Protein	proteasome regulatory subunit	TGME49_269840	Yes	<0,000001	24.76	23.24	1.52	0.1114	13.64	8	<0,000001
miscellaneous	FHA domain-containing protein	TGME49_287980	Yes	3e-06	22.29	20.77	1.518	0.1292	11.75	8	<0,000001
Metabolism	diacylglycerol kinase DGK3	TGME49_239250	Yes	<0,000001	24.19	22.68	1.516	0.09818	15.44	8	<0,000001
RNA	ATPase (DUF699) protein	TGME49_218610	Yes	0.00032	26.91	25.39	1.514	0.252	6.009	8	1.4e-05
Ribosomal Proteins	ribosomal protein RPL7	TGME49_314810	Yes	<0,000001	31.23	29.72	1.514	0.04846	31.24	8	<0,000001
RNA	nuclear factor NF3	TGME49_260440	Yes	2e-06	24.31	22.8	1.512	0.1255	12.05	8	<0,000001
DNA	Sas10 C-terminal domain-containing protein	TGME49_316900	Yes	<0,000001	26.23	24.72	1.512	0.06197	24.4	8	<0,000001
Metabolism	asparagine synthetase, putative	TGME49_253430	Yes	1e-06	24.29	22.79	1.508	0.1166	12.93	8	<0,000001
Invasion	SAG-related sequence SRS15C	TGME49_320230	Yes	<0,000001	20.94	19.43	1.508	0.08686	17.36	8	<0,000001
Ribosomal Proteins	ribosomal protein RPL38	TGME49_231080	Yes	3e-06	26.67	25.17	1.506	0.1333	11.3	8	<0,000001
Ribosomal Proteins	ribosomal protein RPS18	TGME49_225080	Yes	<0,000001	30.77	29.26	1.504	0.04615	32.59	8	<0,000001
Vesicle traffic	ras-related protein RAB11A	TGME49_289680	Yes	<0,000001	27.37	25.86	1.502	0.08338	18.01	8	<0,000001
Metabolism	glycosyltransferase, group 1 family protein	TGME49_227790	Yes	2.8e-05	22.52	21.02	1.498	0.1761	8.505	8	1e-06
miscellaneous	IMP4 family U3 small nucleolar ribonucleoprotein (snoRNP), putative	TGME49_251600	Yes	0.000263	22.01	20.52	1.494	0.2415	6.186	8	1.2e-05
hypothetical	hypothetical protein	TGME49_243290	Yes	7e-06	21.9	20.41	1.492	0.1445	10.33	8	<0,000001
transcription	transcription elongation factor SPT6	TGME49_308890	Yes	0.000938	21.96	20.46	1.492	0.293	5.093	8	4e-05
protein	ankyrin repeat-containing protein	TGME49_261710	Yes	<0,000001	25.17	23.68	1.49	0.08094	18.41	8	<0,000001
Transport Proteins	apicomplexan amino acid transporter ApiAT3-3	TGME49_220600	Yes	1e-06	25.13	23.64	1.488	0.1129	13.18	8	<0,000001
miscellaneous	shewanella-like protein phosphatase SLP	TGME49_254770	Yes	2e-06	21.59	20.1	1.488	0.1207	12.33	8	<0,000001
RNA	prolyl-tRNA synthetase (ProRS)	TGME49_219850	Yes	4e-06	22.03	20.54	1.484	0.1352	10.98	8	<0,000001
hypothetical	hypothetical protein, conserved	TGME49_500251	Yes	1.3e-05	21.18	19.69	1.484	0.1578	9.406	8	<0,000001
DNA	replication factor C subunit 2, putative	TGME49_237110	Yes	<0,000001	22.28	20.8	1.482	0.0962	15.41	8	<0,000001
Vesicle traffic	vacuolar protein sorting-associated protein 13, putative	TGME49_291180	Yes	<0,000001	24.16	22.68	1.48	0.06768	21.87	8	<0,000001
protein	peptidyl-prolyl cis-trans isomerase, cyclophilin-type domain-containing protein	TGME49_227850	Yes	0.002265	19.01	17.53	1.476	0.3349	4.407	8	9.5e-05
RNA	U3 small nucleolar ribonucleoprotein protein IMP4, putative	TGME49_310380	Yes	2.3e-05	23.38	21.91	1.476	0.1693	8.719	8	1e-06
Metabolism	phosphoglucomutase PGM1	TGME49_285980	Yes	<0,000001	27.16	25.69	1.474	0.03341	44.12	8	<0,000001
miscellaneous	immune mapped protein IMP1	TGME49_293470	Yes	<0,000001	27.39	25.92	1.474	0.03868	38.11	8	<0,000001
RNA	RNA-binding protein 8A family protein	TGME49_233230	Yes	6e-06	23.82	22.35	1.47	0.1408	10.44	8	<0,000001
Metabolism	protein tyrosine phosphatase family protein, ptpla protein	TGME49_311290	Yes	1e-06	24.48	23.01	1.47	0.1132	12.98	8	<0,000001
hypothetical	hypothetical protein	TGME49_289800	Yes	0.001646	24.6	23.13	1.468	0.3157	4.65	8	6.9e-05
Metabolism	CTP synthase	TGME49_299210	Yes	0.000651	21.63	20.16	1.468	0.2722	5.394	8	2.8e-05
proteinfolding	TCP-1 chaperonin, putative	TGME49_318410	Yes	<0,000001	27.33	25.86	1.464	0.05505	26.6	8	<0,000001
REDOX	thioredoxin, putative	TGME49_224060	Yes	7.1e-05	27.77	26.31	1.462	0.1955	7.479	8	3e-06
Invasion	SAG-related sequence SRS49B	TGME49_207140	Yes	<0,000001	24.85	23.39	1.46	0.07196	20.29	8	<0,000001
transport proton	vacuolar ATP synthase subunit b, putative	TGME49_219800	Yes	<0,000001	24.37	22.91	1.458	0.1078	13.53	8	<0,000001
Translation	translation elongation factor 2 family protein, putative	TGME49_205470	Yes	<0,000001	26.03	24.57	1.456	0.03043	47.85	8	<0,000001
protein folding	t-complex protein beta subunit	TGME49_243710	Yes	<0,000001	27.32	25.86	1.456	0.05706	25.52	8	<0,000001
Metabolism	phosphoglycerate mutase PGMII	TGME49_297060	Yes	2e-06	23.9	22.45	1.456	0.1195	12.19	8	<0,000001
Ribosomal Proteins	ribosomal protein RPL18	TGME49_300000	Yes	<0,000001	30.43	28.97	1.456	0.016	91	8	<0,000001
miscellaneous	NOL1/NOP2/sun family protein	TGME49_288530	Yes	<0,000001	26.1	24.65	1.446	0.04936	29.3	8	<0,000001
protein	cyclophilin precursor	TGME49_205700	Yes	<0,000001	25.57	24.13	1.444	0.08619	16.75	8	<0,000001
Ribosomal Proteins	ribosomal protein RPS9	TGME49_248480	Yes	<0,000001	31.09	29.65	1.442	0.04648	31.03	8	<0,000001
hypothetical	hypothetical protein	TGME49_279340	Yes	0.005499	19.77	18.33	1.44	0.3824	3.766	8	0.000226
RNA	RNA recognition motif-containing protein	TGME49_206670	Yes	0.02606	20.82	19.39	1.436	0.527	2.725	8	0.001036
RNA	nuclease and tudor domain-containing protein	TGME49_238050	Yes	7e-06	23.69	22.26	1.436	0.1401	10.25	8	<0,000001
Translation	elongation factor 1-gamma, putative	TGME49_300140	Yes	<0,000001	25.98	24.54	1.436	0.05591	25.68	8	<0,000001
Transport Proteins	apicomplexan amino acid transporter ApiAT2	TGME49_320020	Yes	<0,000001	28.2	26.76	1.436	0.096	14.96	8	<0,000001
cytoskeleton	mature soluble cytoskeleton protein MSC1A	TGME49_216650	Yes	<0,000001	26.29	24.85	1.434	0.03082	46.53	8	<0,000001
Invasion	dense granule protein GRA44	TGME49_228170	Yes	3e-06	27.69	26.26	1.434	0.1225	11.71	8	<0,000001
Metabolism	long-chain fatty acid CoA ligase, putative	TGME49_243800	Yes	<0,000001	28.16	26.73	1.432	0.04532	31.6	8	<0,000001
miscellaneous	nucleolar gtp-binding protein 2, putative	TGME49_305750	Yes	<0,000001	23.69	22.25	1.432	0.09045	15.83	8	<0,000001
transport proton	vacuolar ATP synthase subunit 54kD, putative	TGME49_208590	Yes	0.00026	22.26	20.83	1.43	0.2308	6.196	8	1.2e-05
Metabolism	phosphoserine aminotransferase, putative	TGME49_218780	Yes	0.003652	21.39	19.96	1.43	0.3525	4.056	8	0.000151
RNA	NUC153 domain-containing protein	TGME49_271100	Yes	7.5e-05	23.37	21.94	1.43	0.1927	7.419	8	4e-06
Ribosomal Proteins	ribosomal protein RPS24	TGME49_215460	Yes	<0,000001	30.35	28.93	1.426	0.07403	19.26	8	<0,000001
RNA	seryl-tRNA synthetase, cytoplasmic, putative	TGME49_251690	Yes	1e-06	23.72	22.29	1.426	0.1133	12.59	8	<0,000001
Transport Proteins	apicomplexan amino acid transporter ApiAT5-3	TGME49_257530	Yes	<0,000001	27.2	25.77	1.426	0.06904	20.66	8	<0,000001
hypothetical	hypothetical protein	TGME49_243690	Yes	1.4e-05	22.16	20.74	1.424	0.152	9.366	8	<0,000001
hypothetical	hypothetical protein	TGME49_321540	Yes	1e-05	23.44	22.02	1.424	0.1449	9.827	8	<0,000001
Ribosomal Proteins	ribosomal protein RPS4	TGME49_207440	Yes	<0,000001	30.93	29.51	1.42	0.08486	16.73	8	<0,000001
Invasion	rhoptry neck protein RON2	TGME49_300100	Yes	<0,000001	27.92	26.5	1.42	0.0404	35.15	8	<0,000001
miscellaneous	nmda receptor glutamate-binding chain	TGME49_309560	Yes	<0,000001	25.46	24.04	1.42	0.05348	26.55	8	<0,000001
hypothetical	hypothetical protein	TGME49_225200	Yes	0.00067	22.95	21.53	1.418	0.2641	5.37	8	2.9e-05
membrane	membrane occupation and recognition nexus protein MORN2	TGME49_292120	Yes	<0,000001	25.1	23.68	1.416	0.07788	18.18	8	<0,000001
hypothetical	hypothetical protein	TGME49_313640	Yes	5.5e-05	21.97	20.56	1.416	0.1829	7.743	8	3e-06
Ribosomal Proteins	ribosomal protein RPL22	TGME49_239760	Yes	<0,000001	28.88	27.47	1.412	0.07057	20.01	8	<0,000001
Ribosomal Proteins	ribosomal protein RPS16	TGME49_263040	Yes	<0,000001	30.42	29.01	1.412	0.0429	32.92	8	<0,000001
Invasion	dense granule protein GRA32	TGME49_212300	Yes	<0,000001	26.86	25.45	1.41	0.0599	23.54	8	<0,000001
Transport	V-type proton ATPase subunit a1	TGME49_232830	Yes	<0,000001	26.87	25.46	1.408	0.06033	23.34	8	<0,000001
Metabolism	enolase 2	TGME49_268850	Yes	1.2e-05	25.94	24.54	1.408	0.1483	9.494	8	<0,000001
RNA	pre-mRNA-splicing factor PRP46, putative	TGME49_218420	Yes	<0,000001	24.23	22.84	1.398	0.05479	25.52	8	<0,000001
Protein chaperon	heat shock protein 90, putative	TGME49_244560	Yes	<0,000001	30.31	28.91	1.398	0.03332	41.96	8	<0,000001
protein binding	CS domain-containing protein	TGME49_290730	Yes	<0,000001	23.78	22.39	1.396	0.06848	20.38	8	<0,000001
EV related	golgi apparatus membrane protein TVP15, putative	TGME49_267300	Yes	0.000118	22.68	21.29	1.386	0.1994	6.952	8	6e-06
Invasion	SAG-related sequence SRS30A	TGME49_273130	Yes	<0,000001	27.46	26.07	1.386	0.03655	37.92	8	<0,000001
Metabolism	hexokinase	TGME49_265450	Yes	<0,000001	22.78	21.4	1.384	0.08122	17.04	8	<0,000001
DNA	DnaK family protein	TGME49_219310	Yes	0.001239	23.25	21.87	1.382	0.2838	4.87	8	5.3e-05
Translation	eukaryotic initiation factor-4A, putative	TGME49_250770	Yes	2e-06	25.1	23.72	1.38	0.1172	11.77	8	<0,000001
Protein chaperon	heat shock protein	TGME49_324600	Yes	<0,000001	25.88	24.51	1.378	0.06093	22.62	8	<0,000001
protein folding	T-complex protein 1 subunit alpha, putative	TGME49_229990	Yes	<0,000001	28.81	27.43	1.376	0.07542	18.24	8	<0,000001
Transport	importin-beta N-terminal domain-containing protein	TGME49_223540	Yes	0.001046	23.51	22.14	1.372	0.2741	5.005	8	4.5e-05
Invasion	rhoptry kinase family protein ROP35	TGME49_281675	Yes	0.000992	20.17	18.8	1.372	0.2718	5.048	8	4.3e-05
Ribosomal Proteins	periodic tryptophan protein PWP2, putative	TGME49_295680	Yes	2e-06	25.14	23.77	1.372	0.1096	12.52	8	<0,000001
RNA	pre-mRNA-splicing factor Cwc2, putative	TGME49_254650	Yes	2.5e-05	23.07	21.7	1.37	0.1582	8.662	8	1e-06
Translation	eukaryotic translation initiation factor 3 subunit 6 interacting protein	TGME49_273460	Yes	1e-06	27.85	26.48	1.37	0.1089	12.58	8	<0,000001
Metabolism	dihydrolipoyllysine-residue succinyltransferase component of oxoglutarate dehydrogenase	TGME49_219550	Yes	<0,000001	22.34	20.97	1.368	0.08462	16.17	8	<0,000001
proteolysis	CAAX metallo endopeptidase	TGME49_221170	Yes	<0,000001	23.48	22.11	1.368	0.0788	17.36	8	<0,000001
RNA	alba 1	TGME49_221380	Yes	<0,000001	26.77	25.41	1.368	0.05121	26.72	8	<0,000001
Translation	eukaryotic initiation factor-3, subunit 5, putative	TGME49_228190	Yes	<0,000001	26.59	25.23	1.368	0.04671	29.29	8	<0,000001
hypothetical	hypothetical protein	TGME49_315270	Yes	0.02351	20.87	19.5	1.366	0.4894	2.791	8	0.000935
Translation	eukaryotic translation initiation factor 3 subunit B, putative	TGME49_222860	Yes	<0,000001	26.76	25.39	1.364	0.06481	21.05	8	<0,000001
Proteolysis	serine protease DegP	TGME49_262920	Yes	<0,000001	25.16	23.8	1.364	0.07077	19.27	8	<0,000001
signalling-calcium ion binding	EF-1 guanine nucleotide exchange domain-containing protein	TGME49_226410	Yes	<0,000001	25.12	23.76	1.362	0.04743	28.71	8	<0,000001
Ribosomal Proteins	ribosomal protein RPL26	TGME49_248390	Yes	<0,000001	29.71	28.35	1.362	0.07772	17.53	8	<0,000001
Metabolism	patatin-like phospholipase PL1	TGME49_232600	Yes	<0,000001	25.57	24.21	1.36	0.05584	24.36	8	<0,000001
Invasion	dense granule protein GRA25	TGME49_290700	Yes	1.8e-05	23.28	21.92	1.36	0.151	9.005	8	<0,000001
Ribosomal Proteins	ribosomal protein RPL19	TGME49_289530	Yes	<0,000001	30.21	28.85	1.358	0.04488	30.26	8	<0,000001
Metabolism	phosphatidate cytidylyltransferase	TGME49_254365	Yes	1.1e-05	22.15	20.8	1.356	0.1409	9.627	8	<0,000001
Proteolysis	rhomboid protease ROM5	TGME49_294690	Yes	0.007457	20.61	19.25	1.356	0.3815	3.555	8	0.000305
hypothetical	hypothetical protein	TGME49_239752	Yes	<0,000001	24.89	23.54	1.354	0.05446	24.86	8	<0,000001
Metabolism	palmitoyltransferase DHHC13	TGME49_249380	Yes	0.000192	22.19	20.84	1.354	0.2089	6.483	8	9e-06
DNA	chromodomain helicase DNA binding protein CHD1/SWI2/SNF2	TGME49_258240	Yes	0.009017	20.6	19.24	1.352	0.3947	3.425	8	0.000366
protein	WD domain, G-beta repeat-containing protein	TGME49_315140	Yes	<0,000001	25.54	24.19	1.352	0.08025	16.85	8	<0,000001
hypothetical	hypothetical protein	TGME49_211630	Yes	<0,000001	24.75	23.4	1.35	0.09264	14.57	8	<0,000001
RNA	pre-mRNA-splicing factor CEF1, putative	TGME49_275480	Yes	1e-06	25.47	24.12	1.346	0.1018	13.23	8	<0,000001
Vesicle traffic	Ras family protein	TGME49_249170	Yes	<0,000001	24.08	22.74	1.344	0.09892	13.59	8	<0,000001
hypothetical	hypothetical protein	TGME49_224890	Yes	0.003632	20.68	19.34	1.342	0.3305	4.06	8	0.00015
Vesicle traffic	vacuolar protein sorting-associated protein 18	TGME49_289730	Yes	0.072129	19.7	18.35	1.342	0.648	2.071	8	0.002824
RNA	splicing factor 3A subunit 3, putative	TGME49_221950	Yes	0.000129	23.07	21.73	1.34	0.1953	6.863	8	6e-06
Translation	translation initiation factor eIF-5A, putative	TGME49_251810	Yes	3.6e-05	24.31	22.97	1.338	0.1627	8.225	8	2e-06
Ribosomal Proteins	ribosomal protein RPS26	TGME49_243570	Yes	<0,000001	28.56	27.23	1.336	0.06332	21.1	8	<0,000001
Metabolism	asparaginyl-tRNA synthetase (NOB+tRNA synthase)	TGME49_270510	Yes	<0,000001	25.61	24.27	1.334	0.04764	28	8	<0,000001
Invasion	SAG-related sequence SRS19D	TGME49_301170	Yes	0.000345	23.15	21.81	1.334	0.2245	5.941	8	1.5e-05
protein phosphorylation	protein phosphatase PPM2A	TGME49_232340	Yes	1.1e-05	23.04	21.7	1.332	0.1382	9.64	8	<0,000001
Invasion	rhoptry kinase family protein ROP40 (incomplete catalytic triad)	TGME49_291960	Yes	<0,000001	27.52	26.19	1.332	0.07887	16.89	8	<0,000001
Invasion	CLAMP-linked invasion protein CLIP	TGME49_212270	Yes	0.000157	25.28	23.95	1.326	0.1987	6.674	8	7e-06
Invasion	rhoptry protein ROP1	TGME49_309590	Yes	0.003458	26.24	24.91	1.326	0.3238	4.096	8	0.000143
Translation	eukaryotic initiation factor-2B, gamma subunit, putative	TGME49_216260	Yes	1.1e-05	24.41	23.09	1.322	0.1363	9.701	8	<0,000001
protein folding	T-complex protein 1 delta subunit	TGME49_272910	Yes	<0,000001	27.42	26.1	1.322	0.05607	23.58	8	<0,000001
Protein chaperone	chaperone protein ClpB1	TGME49_257990	Yes	0.001869	22.52	21.2	1.32	0.29	4.552	8	7.8e-05
RNA	alba 2	TGME49_218820	Yes	<0,000001	26.02	24.71	1.316	0.09301	14.15	8	<0,000001
RNA	RNA pseudouridine synthase superfamily protein	TGME49_306660	Yes	3e-06	25.25	23.93	1.316	0.1148	11.46	8	<0,000001
Translation	eukaryotic initiation factor-3, subunit 3, putative	TGME49_251500	Yes	<0,000001	26.13	24.81	1.314	0.0772	17.02	8	<0,000001
protein folding	CCT chaperonin gamma subunit	TGME49_205440	Yes	<0,000001	27.84	26.53	1.312	0.0602	21.79	8	<0,000001
cytoskeleton	myosin-light-chain kinase	TGME49_242118	Yes	1.8e-05	22.11	20.8	1.312	0.1449	9.054	8	<0,000001
DNA	tat-binding family protein, putative	TGME49_261010	Yes	3e-06	25.47	24.15	1.312	0.1127	11.64	8	<0,000001
Protein chaperone	chaperonin GroS protein	TGME49_273960	Yes	0.001863	21.64	20.33	1.31	0.2876	4.554	8	7.8e-05
Translation	eukaryotic translation initiation factor 3 subunit E, putative	TGME49_273520	Yes	<0,000001	26.76	25.45	1.308	0.06666	19.62	8	<0,000001
Metabolism	NTPase II	TGME49_277270	Yes	0.003726	24.21	22.9	1.308	0.3236	4.042	8	0.000154
Ribosomal Proteins	ribosomal protein RPL12	TGME49_254440	Yes	<0,000001	29.05	27.75	1.302	0.06841	19.03	8	<0,000001
hypothetical	hypothetical protein	TGME49_288040	Yes	1e-06	24.22	22.92	1.3	0.09893	13.14	8	<0,000001
Invasion	rhoptry neck protein RON13	TGME49_321650	Yes	2e-06	24.56	23.26	1.3	0.1096	11.86	8	<0,000001
RNA	RNA recognition motif-containing protein	TGME49_218600	Yes	6.1e-05	23.96	22.67	1.296	0.1697	7.638	8	3e-06
protein	cyclophilin	TGME49_221210	Yes	<0,000001	29.32	28.02	1.296	0.06408	20.23	8	<0,000001
hypothetical	hypothetical protein	TGME49_272660	Yes	<0,000001	25.33	24.04	1.296	0.04347	29.81	8	<0,000001
RNA	LSM domain-containing protein	TGME49_309740	Yes	2e-06	24.56	23.27	1.292	0.1066	12.11	8	<0,000001
Transport iron	GNS1/SUR4 family protein	TGME49_253880	Yes	0.000102	21.57	20.28	1.29	0.1817	7.101	8	5e-06
miscellaneous	serpin (serine proteinase inhibitor) superfamily protein	TGME49_246130	Yes	0.00025	22.38	21.09	1.288	0.2066	6.234	8	1.1e-05
RNA	small nuclear ribonucleoprotein	TGME49_209690	Yes	4.9e-05	21.94	20.65	1.286	0.1632	7.881	8	2e-06
membrane	sarcalumenin/eps15 family protein	TGME49_231210	Yes	<0,000001	23.8	22.51	1.286	0.07514	17.11	8	<0,000001
Ribosomal Proteins	ribosomal protein RPL21	TGME49_245680	Yes	<0,000001	29.64	28.35	1.286	0.08029	16.02	8	<0,000001
protein	bromodomain-containing protein BDP2	TGME49_264640	Yes	0.058078	21.62	20.33	1.286	0.5819	2.21	8	0.002281
Transport	preprotein translocase Sec61, putative	TGME49_269980	Yes	3e-06	27.09	25.8	1.286	0.1127	11.41	8	<0,000001
Ribosomal Proteins	ribosomal protein RPL6	TGME49_313390	Yes	<0,000001	31.48	30.2	1.286	0.04324	29.74	8	<0,000001
Invasion	dense granule protein GRA64	TGME49_202620	Yes	5e-06	23.14	21.86	1.282	0.1188	10.79	8	<0,000001
miscellaneous	START domain-containing protein	TGME49_231000	Yes	<0,000001	24.04	22.76	1.276	0.05156	24.75	8	<0,000001
Protein chaperon	heat shock protein HSP70	TGME49_273760	Yes	<0,000001	27.81	26.54	1.276	0.05532	23.07	8	<0,000001
Metabolism	ATP-binding cassette sub-family E member 1, putative	TGME49_216790	Yes	2e-06	20.53	19.26	1.272	0.1032	12.33	8	<0,000001
Protein	26S proteasome regulatory subunit	TGME49_228210	Yes	<0,000001	25.43	24.16	1.266	0.07063	17.93	8	<0,000001
Ribosomal Proteins	ribosomal protein RPL14	TGME49_267060	Yes	<0,000001	30.52	29.26	1.266	0.07007	18.07	8	<0,000001
miscellaneous	NAC domain-containing protein	TGME49_257090	Yes	1.5e-05	23.46	22.2	1.262	0.1367	9.231	8	<0,000001
hypothetical	hypothetical protein	TGME49_310330	Yes	0.02121	18.61	17.35	1.26	0.4408	2.858	8	0.000846
Ribosomal Proteins	ribosomal protein RPL30	TGME49_232230	Yes	4e-06	28.83	27.57	1.254	0.1144	10.96	8	<0,000001
Proteolysis	serine hydrolase ASH3	TGME49_223510	Yes	0.003417	20.42	19.17	1.25	0.3046	4.104	8	0.000142
hypothetical	hypothetical protein	TGME49_232280	Yes	0.000737	31.3	30.05	1.25	0.2363	5.29	8	3.2e-05
Ribosomal Proteins	ribosomal protein RPL13	TGME49_263050	Yes	<0,000001	31.39	30.14	1.25	0.05479	22.81	8	<0,000001
Invasion	SAG-related sequence SRS38B	TGME49_267140	Yes	<0,000001	25.86	24.61	1.25	0.06869	18.2	8	<0,000001
Invasion	SAG-related sequence SRS29A	TGME49_233450	Yes	3e-06	26.2	24.95	1.248	0.1091	11.44	8	<0,000001
protein chaperone	tetratricopeptide repeat-containing protein	TGME49_223710	Yes	2.8e-05	21.21	19.97	1.242	0.1463	8.49	8	1e-06
hypothetical	hypothetical protein	TGME49_314020	Yes	0.0003	23.1	21.86	1.242	0.2047	6.067	8	1.4e-05
RNA	valyl-tRNA synthetase	TGME49_253290	Yes	1.8e-05	22.39	21.15	1.236	0.1371	9.015	8	<0,000001
Signal Transduction Proteins	cAMP-dependent protein kinase regulatory subunit 1	TGME49_242070	Yes	<0,000001	26.39	25.16	1.234	0.08784	14.05	8	<0,000001
miscellaneous	COPI associated protein, putative	TGME49_260500	Yes	1.1e-05	24.29	23.06	1.234	0.1273	9.693	8	<0,000001
Ribosomal Proteins	brix domain-containing protein	TGME49_273840	Yes	<0,000001	25.18	23.95	1.234	0.08256	14.95	8	<0,000001
Invasion	rhoptry protein ROP15	TGME49_211290	Yes	<0,000001	25.83	24.6	1.23	0.08573	14.35	8	<0,000001
Ribosomal Proteins	ribosomal protein RPS15A	TGME49_234450	Yes	<0,000001	29.4	28.17	1.23	0.08112	15.16	8	<0,000001
protein	peptidyl-prolyl cis-trans isomerase family 1	TGME49_270560	Yes	<0,000001	22.67	21.44	1.23	0.06684	18.4	8	<0,000001
[truncated: 241 more rows]
