# Supplementary material for: The proteomic landscape of Toxoplasma gondii extracellular vesicles across diverse host cell types
Source: Front Cell Infect Microbiol. 2025 Mar 18;15:1565684. doi: 10.3389/fcimb.2025.1565684 (PMC11958994; doi:10.3389/fcimb.2025.1565684)
Supplement: Supplementary Table 3 — List of proteins related to invasion process. They are listed along with their annotation number in ToxoDB, protein name, biological function, and abundance (LogFC), in each comparison. [file Table3.xlsx]

## Sheet: Invasion
gene_product	Gene	Fibroblast vs IPEC	Fibroblast vs Vero	Fibroblast vs Myoblast	P value fibro vs IPEC	P value Fibro vs Vero	P value Fibro vs Myoblast
dense granule protein GRA12	TGME49_288650	ns	ns	2.15	0	0	<0,000001
dense granule protein GRA12A	TGME49_220890	ns	ns	2.098	0	0	<0,000001
dense granule protein GRA12B	TGME49_275860	1.758	ns	4.21	8.7e-05	0	1.7e-05
dense granule protein GRA12D	TGME49_308970	1.538	ns	3.614	1.3e-05	0	4e-06
dense granule protein GRA14	TGME49_239740	ns	1.368	2.79	0	<0,000001	<0,000001
dense granule protein GRA16	TGME49_208830	2.034	ns	1.822	<0,000001	0	1e-05
dense granule protein GRA17	TGME49_222170	1.384	1.826	3.844	<0,000001	<0,000001	<0,000001
dense granule protein GRA2	TGME49_227620	ns	ns	1.854	0	0	<0,000001
dense granule protein GRA22	TGME49_215220	ns	1.008	1.138	0	2e-06	<0,000001
dense granule protein GRA23	TGME49_297880	1.082	2.024	3.896	5.4e-05	<0,000001	<0,000001
dense granule protein GRA25	TGME49_290700	ns	ns	1.36	0	0	1.8e-05
dense granule protein GRA3	TGME49_227280	ns	ns	2.49	0	0	<0,000001
dense granule protein GRA30	TGME49_232000	1.246	1.246	4.35	<0,000001	<0,000001	<0,000001
dense granule protein GRA31	TGME49_220240	ns	ns	2.926	0	0	<0,000001
dense granule protein GRA32	TGME49_212300	ns	ns	1.41	0	0	<0,000001
dense granule protein GRA33	TGME49_247440	1.744	ns	2.516	<0,000001	0	<0,000001
dense granule protein GRA37	TGME49_236890	1.244	ns	3.168	0.000126	0	1e-06
dense granule protein GRA4	TGME49_310780	-1.93	ns	-1.922	7e-06	0	1e-05
dense granule protein GRA43	TGME49_237015	ns	ns	2.146	0	0	2.3e-05
dense granule protein GRA44	TGME49_228170	ns	ns	1.434	0	0	3e-06
dense granule protein GRA45	TGME49_316250	ns	ns	2.946	0	0	4.2e-05
dense granule protein GRA46	TGME49_208370	ns	1.124	4.11	0	2e-05	<0,000001
dense granule protein GRA48	TGME49_267740	1.506	ns	3.62	0.000234	0	<0,000001
dense granule protein GRA5	TGME49_286450	1.048	ns	4.514	0.000777	0	<0,000001
dense granule protein GRA50	TGME49_203600	1.432	1.516	3.354	<0,000001	<0,000001	<0,000001
dense granule protein GRA52	TGME49_319340	1.35	1.394	2.33	0.020366	5.7e-05	7e-06
dense granule protein GRA54	TGME49_204340	ns	ns	2.358	0	0	<0,000001
dense granule protein GRA55	TGME49_309760	ns	1.518	2.372	0	2.1e-05	4.3e-05
dense granule protein GRA57	TGME49_217680	2.354	ns	2.518	<0,000001	0	<0,000001
dense granule protein GRA6	TGME49_275440	ns	ns	2.306	0	0	4.2e-05
dense granule protein GRA61	TGME49_269950	1.138	ns	ns	<0,000001	0	0
dense granule protein GRA63	TGME49_217530	ns	ns	2.9	0	0	<0,000001
dense granule protein GRA64	TGME49_202620	ns	ns	1.282	0	0	5e-06
dense granule protein GRA7	TGME49_203310	0	ns	3.18	0	0	<0,000001
dense granule protein GRA70	TGME49_249990	1.598	ns	2.21	1e-06	0	<0,000001
dense granule protein GRA71	TGME49_309600	1.75	ns	2.246	<0,000001	0	<0,000001
dense granule protein GRA76	TGME49_299780	ns	ns	2.492	0	0	<0,000001
dense granule protein GRA8	TGME49_254720	ns	ns	2.4	0	0	<0,000001
dense granule protein GRA9	TGME49_251540	ns	ns	1.97	0	0	0.000491
microneme protein MIC1	TGME49_291890	2.242	ns	ns	<0,000001	0	0
microneme protein MIC10	TGME49_250710	2.342	ns	ns	1.9e-05	0	0
microneme protein MIC11	TGME49_204530	2.364	ns	1.716	<0,000001	0	2e-06
microneme protein MIC12	TGME49_267680	1.182	ns	-1.116	0.00034	0	7.4e-05
microneme protein MIC13	TGME49_260190	1.108	1.102	ns	0.000817	<0,000001	0
microneme protein MIC17A	TGME49_200250	2.72	ns	ns	<0,000001	0	0
microneme protein MIC19	TGME49_294790	1.162	1.294	5.42	0.000521	5.3e-05	<0,000001
microneme protein MIC2	TGME49_201780	2.378	ns	ns	<0,000001	0	0
microneme protein MIC20	TGME49_283540	2.528	ns	ns	<0,000001	0	0
microneme protein MIC21	TGME49_234380	1.06	ns	ns	3.1e-05	0	0
microneme protein MIC3	TGME49_319560	1.63	ns	1.046	0.000106	0	0.000294
microneme protein MIC4	TGME49_208030	1.756	ns	ns	<0,000001	0	0
microneme protein MIC5	TGME49_277080	3.828	ns	1.604	<0,000001	0	6.9e-05
microneme protein MIC6	TGME49_218520	2.32	ns	ns	<0,000001	0	0
microneme protein MIC7	TGME49_261780	ns	ns	1.602	0	0	2e-06
rhoptry discharge factor RDF1	TGME49_247195	1.032	ns	2.15	2.8e-05	0	<0,000001
rhoptry kinase family protein ROP11 (incomplete catalytic triad)	TGME49_227810	1.222	1.654	1.166	8.6e-05	<0,000001	<0,000001
rhoptry kinase family protein ROP24 (incomplete catalytic triad)	TGME49_252360	1.242	ns	1.948	2e-06	0	4.2e-05
rhoptry kinase family protein ROP26 (incomplete catalytic triad)	TGME49_211260	1.69	ns	ns	<0,000001	0	0
rhoptry kinase family protein ROP33	TGME49_201130	ns	ns	3.046	0	0	<0,000001
rhoptry kinase family protein ROP34, putative	TGME49_240090	1.142	ns	2.992	0.002851	0	0.000208
rhoptry kinase family protein ROP35	TGME49_281675	ns	ns	1.372	0	0	0.000992
rhoptry kinase family protein ROP35	TGME49_304740	ns	ns	2.518	0	0	<0,000001
rhoptry kinase family protein ROP39	TGME49_262050	ns	1.172	1.986	0	<0,000001	<0,000001
rhoptry kinase family protein ROP40 (incomplete catalytic triad)	TGME49_291960	3.244	ns	ns	<0,000001	0	0
rhoptry kinase family protein ROP40 (incomplete catalytic triad)	TGME49_291960	ns	1.29	1.332	0	<0,000001	<0,000001
rhoptry metalloprotease toxolysin TLN1	TGME49_269885	ns	1.636	2.204	0	<0,000001	<0,000001
rhoptry neck protein RON1	TGME49_310010	ns	1.182	2.372	0	<0,000001	<0,000001
rhoptry neck protein RON10	TGME49_261750	ns	ns	2.256	0	0	<0,000001
rhoptry neck protein RON11	TGME49_230350	ns	1.688	3.086	0	0.019763	0.000695
rhoptry neck protein RON13	TGME49_321650	2.844	1.262	1.3	<0,000001	1.6e-05	2e-06
rhoptry neck protein RON2	TGME49_300100	ns	ns	1.42	0	0	<0,000001
rhoptry neck protein RON4	TGME49_229010	ns	1.122	1.996	0	<0,000001	<0,000001
rhoptry neck protein RON5	TGME49_311470	ns	1.228	2.042	0	<0,000001	<0,000001
rhoptry neck protein RON6	TGME49_297960	ns	1.222	2.466	0	<0,000001	<0,000001
rhoptry neck protein RON8	TGME49_306060	ns	1.256	2.048	0	<0,000001	<0,000001
rhoptry neck protein RON9	TGME49_308810	ns	1.316	2.444	0	<0,000001	<0,000001
rhoptry protein ROP1	TGME49_309590	ns	ns	1.326	0	0	0.003458
rhoptry protein ROP10	TGME49_315490	ns	ns	1.874	0	0	3e-06
rhoptry protein ROP12	TGME49_203990	ns	1.436	1.662	0	0.000222	2e-06
rhoptry protein ROP13	TGME49_312270	ns	1.784	2.662	0	4e-06	<0,000001
rhoptry protein ROP15	TGME49_211290	2.774	1.152	1.23	<0,000001	<0,000001	<0,000001
rhoptry protein ROP16	TGME49_262730	2.31	1.26	ns	<0,000001	6e-06	0
rhoptry protein ROP17	TGME49_258580	ns	1.682	2.046	0	<0,000001	<0,000001
rhoptry protein ROP18	TGME49_205250	ns	1.638	2.164	0	<0,000001	<0,000001
rhoptry protein ROP2A	TGME49_215785	ns	ns	1.022	0	0	1.2e-05
rhoptry protein ROP4	TGME49_295125	ns	1.548	2.226	0	3.1e-05	<0,000001
rhoptry protein ROP42	TGME49_209985	2.172	2.172	3.146	<0,000001	<0,000001	<0,000001
rhoptry protein ROP5	TGME49_308090	ns	1.122	1.888	0	<0,000001	<0,000001
rhoptry protein ROP7	TGME49_295110	ns	1.138	1.808	0	<0,000001	<0,000001
rhoptry protein ROP8	TGME49_215775	ns	1.65	1.95	0	2e-06	1e-06
rhoptry protein ROP9	TGME49_243730	1.75	ns	ns	<0,000001	0	0
rhoptry protein, putative	TGME49_315210	ns	1.154	2.764	0	1e-06	2e-06
SAG-related sequence SRS14A	TGME49_254060	2.402	ns	ns	0.000165	0	0
SAG-related sequence SRS15C	TGME49_320230	ns	1.196	1.508	0	6e-06	<0,000001
SAG-related sequence SRS16A	TGME49_320200	1.842	ns	1.72	<0,000001	0	<0,000001
SAG-related sequence SRS16C	TGME49_320180	1.34	1.368	2.262	0.019199	0.016979	0.001187
SAG-related sequence SRS17B	TGME49_319350	ns	ns	1.686	0	0	<0,000001
SAG-related sequence SRS18	TGME49_215680	ns	ns	2.362	0	0	<0,000001
SAG-related sequence SRS19C	TGME49_301160	1.022	1.71	1.996	5e-05	1.1e-05	<0,000001
SAG-related sequence SRS19D	TGME49_301170	3.016	ns	1.334	2e-06	0	0.000345
SAG-related sequence SRS19F	TGME49_301180	ns	1.556	1.996	0	<0,000001	<0,000001
SAG-related sequence SRS20A	TGME49_285870	ns	ns	1.548	0	0	<0,000001
SAG-related sequence SRS25	TGME49_213280	1.312	2.174	2.656	0.000315	1e-06	<0,000001
SAG-related sequence SRS29A	TGME49_233450	ns	ns	1.248	0	0	3e-06
SAG-related sequence SRS29B	TGME49_233460	ns	ns	1.562	0	0	<0,000001
SAG-related sequence SRS29C	TGME49_233480	ns	ns	1.026	0	0	3e-06
SAG-related sequence SRS30A	TGME49_273130	ns	ns	1.386	0	0	<0,000001
SAG-related sequence SRS30C	TGME49_273120	1.786	ns	1.682	1e-06	0	<0,000001
SAG-related sequence SRS34A	TGME49_271050	ns	1.05	1.812	0	3.8e-05	<0,000001
SAG-related sequence SRS36D	TGME49_292280	1.924	ns	2.196	2.9e-05	0	<0,000001
SAG-related sequence SRS38B	TGME49_267140	1.532	ns	1.25	<0,000001	0	<0,000001
SAG-related sequence SRS43	TGME49_234930	ns	ns	1.682	0	0	<0,000001
SAG-related sequence SRS44	TGME49_264660	1.204	2.402	2.892	<0,000001	<0,000001	<0,000001
SAG-related sequence SRS47C	TGME49_275370	1.24	1.39	2.166	1.5e-05	2e-06	<0,000001
SAG-related sequence SRS49B	TGME49_207140	ns	1.122	1.46	0	1e-06	<0,000001
SAG-related sequence SRS51	TGME49_308840	ns	ns	1.644	0	0	<0,000001
SAG-related sequence SRS52A	TGME49_315320	ns	ns	1.69	0	0	<0,000001
SAG-related sequence SRS53F	TGME49_315410	ns	1.87	2.798	0	<0,000001	<0,000001
SAG-related sequence SRS57	TGME49_308020	ns	1.028	1.832	0	<0,000001	<0,000001
SAG-related sequence SRS67	TGME49_226860	1.818	1.672	2.192	0.00089	0.00015	9.1e-05
